# Supplementary material for: Identification and verification of an ALYREF-involved 5-methylcytosine based signature for stratification of prostate cancer patients and prediction of clinical outcome and response to therapies
Source: Discov Oncol. 2023 May 8;14:62. doi: 10.1007/s12672-023-00671-w (PMC10167087; doi:10.1007/s12672-023-00671-w)
Supplement: Supplementary file 1 — Additional file 1: Table S1. Public datasets in this study. Table S2. Oligo sequence of siRNAs targeting ALYREF transcript. Table S3. Single cell sequencing expression profile. Table S4. COX & network of m5C regulators. Table S5. Cluster KEGG, and GO. Table S6. Coefficient. Table S7. m5C scores KEGG & GO. Table S8. GDSC. Table S9. ssGSEA & cibersort. Table S10. Tissue Microarray. Table S11. siALYREF RNA-seq. Table S12. ALYREF RIP-seq. Table S13. ALYREF Functional Enrichment [file 12672_2023_671_MOESM1_ESM.xlsx]

## Sheet: S1.Datasets
Public datasets in this study
Source	Cancer type	Intervention	Platform	Number of samples	Reference
TCGA-PRAD	Prostate cancer	/	Illumina RNAseq	495	https://xenabrowser.net/datapages/
GSE54460	Prostate cancer	/	Illumina RNAseq	106	10.1158/0008-5472.CAN-13-2699
Stockholm	Prostate cancer	/	Illumina HumanHT-12 V4.0 Expression Beadchip	94	10.1016/j.ebiom.2015.07.017
CPC	Prostate cancer	/	Affymetrix Human Gene 2.0 ST Array (Batch 1,3,4,5); Affymetrix Human Transcriptome Array 2.0 (Batch 2)	213	10.1016/j.ccell.2019.02.005
DKFZ	Prostate cancer	/	Illumina RNA-seq	118	10.1016/j.ccell.2018.10.016
SU2C/PCF	Prostate cancer	ARSI	Illumina RNAseq	55	10.1073/pnas.1902651116
Checkmate cohort	Renal cell carcinoma	Anti PD-1		181	10.1038/s41591-020-0839-y
GSE91061	Melanoma	Anti-CTLA4 and anti-PD-1:nivolumab, ipilimumab	Illumina Genome Analyzer	51	10.1016/j.cell.2017.09.028
GSE135222	Lung cancer	Anti-PD-1 and anti-PD-L1	Illumina HiSeq 2500 (Homo sapiens)	27	PMID: 32762727

## Sheet: S2.siRNA
Oligo sequence of siRNAs targeting ALYREF transcript
siRNA	sense: 5’-3’	antisense: 5’-3’
si-NC	UUCUUCGAACGUGUCACGUTT	ACGUGACACGUUCGGAGAATT
si-392	CAGGAACUCUUUGCUGAAUTT	AUUCAGCAAAGAGUUCCUGTT
si-615	GAGGUGGCAUGACUAGAAATT	UUUCUAGUCAUGCCACCUCTT
si-767	GACGCCUAUAAUGCGAGAATT	UUCUCGCAUUAUAGGCGUCTT

## Sheet: S3.single cell
Regulator	Type	Basal Epithelia-mean.all	Club Epithelia	Endothelia	Fibroblast	Hillock Epithelia	Leukocyte	Luminal Epithelia	Neuroenodcrine Epithelia	Smooth Muscle
NOP2	Writers	0.0700379	0.0703336	0.0599396	0.0613428	0.0364618	0.0312357	0.042997	0	0.0585145
NSUN2	Writers	0.0616141	0.0696242	0.0490916	0.0540038	0.0298907	0.039057	0.0590982	0.115344	0.038641
NSUN3	Writers	0.0199298	0.0279928	0.0128207	0.0225883	0.0454935	0.0267515	0.0251754	0.163067	0.0211873
NSUN4	Writers	0.0440009	0.056988	0.0804175	0.050164	0.0409371	0.0228868	0.0602156	0.0834211	0.0421909
NSUN5	Writers	0.0573822	0.050362	0.0168663	0.0511509	0.0310287	0.0630619	0.0551281	0	0.0321652
NSUN7	Writers	0.00919448	0.0153854	0.00175966	0	0.0175335	0.00283874	0.0261653	0.0592923	0.000884218
TRDMT1	Writers	0.00534421	0.00661437	0.00850975	0.00202579	0.00427429	0.00306066	0.00852296	0	0.0117517
TET1	Erasers	0.0036936	0.00183405	0.00601685	0.0160978	0.00200156	0.00381797	0.00976429	0	0.0125067
TET2	Erasers	0.0334519	0.0914434	0.048828	0.0482983	0.100287	0.0841671	0.0679055	0.0491872	0.0661817
TET3	Erasers	0.0114855	0.0213648	0.0206931	0.0165517	0.0133435	0.0296808	0.0359284	0.0529783	0.028226
ALKBH1	Erasers	0.0162154	0.0161667	0.0364827	0.0280619	0.0128039	0.0207884	0.0171823	0.0598186	0.0328492
YBX1	Readers	2.19745	2.33378	2.64919	2.35665	2.05887	2.22808	1.65114	1.76913	2.56802
ALYREF	Readers	0.0901578	0.109152	0.1237	0.103136	0.0621812	0.0529425	0.0695562	0.106719	0.0712535

## Sheet: S4. uniCOX & network
UniCOX							Network.edge
Gene	HR	HR.95L	HR.95H	pvalue	K-M		from	to	cor	pvalue	weight
NOP2	1.01122	0.993476	1.02929	0.216663	0.00458977		TET1	TET2	0.684309	1.25908e-69	4.10586
NSUN2	1.01259	1.00008	1.02526	0.048508	0.00145621		TET1	TET3	0.678899	3.78729e-68	4.07339
NSUN3	0.986357	0.912934	1.06568	0.727787	0.213081		TET1	ALKBH1	0.217227	1.06545e-06	1.30336
NSUN4	0.991484	0.934	1.05251	0.778975	0.0400728		TET1	ALYREF	-0.259474	4.65726e-09	1.55684
NSUN5	1.0168	0.999701	1.0342	0.0541835	0.000460854		TET1	NSUN2	0.277613	3.28198e-10	1.66568
NSUN7	0.983334	0.957374	1.01	0.218261	0.00220108		TET1	NSUN3	0.560986	2.2298e-42	3.36591
TRDMT1	0.88489	0.724763	1.0804	0.229857	0.00857542		TET1	NSUN4	0.403915	7.54358e-21	2.42349
TET1	0.885897	0.675047	1.16261	0.382341	0.00122163		TET1	NSUN7	0.266588	1.68494e-09	1.59953
TET2	0.996845	0.932177	1.066	0.926418	0.217155		TET1	TRDMT1	0.604437	1.25365e-50	3.62662
TET3	1.01884	0.990398	1.04809	0.196359	0.0677356		TET2	TET3	0.782809	1.23066e-103	4.69685
ALKBH1	0.98719	0.926497	1.05186	0.69044	0.0281875		TET2	ALKBH1	0.287806	6.77028e-11	1.72683
YBX1	1.00227	1.00107	1.00347	0.000198007	0.000336276		TET2	ALYREF	-0.235323	1.17765e-07	1.41194
ALYREF	1.01471	1.00951	1.01994	2.55198e-08	1.28788e-06		TET2	NSUN2	0.451953	2.73382e-26	2.71172
							TET2	NSUN3	0.761185	9.04214e-95	4.56711
							TET2	NSUN4	0.635372	2.53254e-57	3.81223
							TET2	NSUN5	-0.335104	1.86936e-14	2.01062
							TET2	NSUN7	0.380479	1.69475e-18	2.28287
							TET2	TRDMT1	0.591443	4.97858e-48	3.54866
							TET3	ALKBH1	0.198923	8.22644e-06	1.19354
							TET3	YBX1	0.198712	8.41353e-06	1.19227
							TET3	NOP2	0.240766	5.85639e-08	1.44459
							TET3	NSUN2	0.623658	1.06418e-54	3.74195
							TET3	NSUN3	0.657161	1.61998e-62	3.94297
							TET3	NSUN4	0.51708	3.41318e-35	3.10248
							TET3	NSUN7	0.343413	3.79583e-15	2.06048
							TET3	TRDMT1	0.586243	5.06356e-47	3.51746
							ALKBH1	NSUN2	0.270157	1.00024e-09	1.62094
							ALKBH1	NSUN3	0.373947	7.1036e-18	2.24368
							ALKBH1	NSUN4	0.279209	2.57398e-10	1.67526
							ALKBH1	NSUN5	-0.209813	2.49229e-06	1.25888
							ALKBH1	TRDMT1	0.303353	5.37706e-12	1.82012
							YBX1	ALYREF	0.298086	1.29013e-11	1.78852
							YBX1	NOP2	0.273088	6.48042e-10	1.63853
							YBX1	NSUN2	0.393157	9.55841e-20	2.35894
							ALYREF	NSUN3	-0.276779	3.72392e-10	1.66067
							ALYREF	NSUN5	0.332078	3.30172e-14	1.99247
							ALYREF	NSUN7	-0.25766	6.007e-09	1.54596
							ALYREF	TRDMT1	-0.250671	1.57229e-08	1.50402
							NOP2	NSUN2	0.44861	6.98573e-26	2.69166
							NSUN2	NSUN3	0.52055	1.0067e-35	3.1233
							NSUN2	NSUN4	0.412116	1.02224e-21	2.47269
							NSUN2	NSUN7	0.279849	2.33426e-10	1.67909
							NSUN2	TRDMT1	0.398865	2.51372e-20	2.39319
							NSUN3	NSUN4	0.607315	3.2082e-51	3.64389
							NSUN3	NSUN5	-0.345166	2.69508e-15	2.071
							NSUN3	NSUN7	0.40383	7.7002e-21	2.42298
							NSUN3	TRDMT1	0.678359	5.29664e-68	4.07015
							NSUN4	NSUN5	-0.274175	5.5098e-10	1.64505
							NSUN4	NSUN7	0.277715	3.23141e-10	1.66629
							NSUN4	TRDMT1	0.438854	1.01797e-24	2.63312
							NSUN5	TRDMT1	-0.269996	1.02413e-09	1.61998
							NSUN7	TRDMT1	0.343756	3.55081e-15	2.06254

## Sheet: S5. cluster KEGG, and GO
KEGG of clusters DEGs										GO of clusters DEGs
ID	Description	GeneRatio	BgRatio	pvalue	p.adjust	qvalue	geneID	Count		ONTOLOGY	ID	Description	GeneRatio	BgRatio	pvalue	p.adjust	qvalue	geneID	Count
hsa03010	Ribosome	96/2390	158/8112	1.73e-16	5.75e-14	4.45e-14	RPL35/MRPL14/MRPL24/RPLP2/MRPL11/MRPS12/RPL38/RPL36A/RPL24/RPS21/MRPL28/MRPL23/UBA52/MRPS15/RPSA/RPS19/RPL37A/MRPS21/FAU/RPLP1/RPL27A/RPL26L1/RPL32/MRPL27/RPS15/MRPL12/RPL37/MRPL20/RPS16/RPS29/RPL28/MRPL2/RPL36/RPS10/RPS3/MRPL21/RPL18/MRPL22/RPL18A/RPL34/RPS13/RPL30/RPL39/RPL9/RPS11/RPS24/RPL27/RPL8/RPL35A/RPS15A/MRPS2/RPS28/RPL29/RPL7/RPL14/RPS2/MRPL16/RPS27A/MRPS17/MRPS7/RPL23A/RPS9/RPL12/RPS14…	96		BP	GO:0006605	protein targeting	222/5295	444/18866	4.24983e-23	2.73519e-19	2.20812e-19	M6PR/RPL35/ROMO1/HRAS/MFN2/UBL5/RPLP2/LEPROT/RPL38/TIMM8B/PMPCA/RPL36A/RPL24/RPS21/TIMM50/AP3B1/UBA52/PDCD5/RPSA/PAM16/SEC61G/RPS19/NUDT7/TIMM10/CDK5/SPCS3/RPL37A/RPLP1/NEDD4/RPL27A/OS9/TIMM13/NDUFA13/CAT/SH3GLB1/RPL32/EPHX2/RPS15/FIS1/TOMM7/VPS13D/RPL37/RPS16/RPS29/RPL28/RPL36/MYO1C/RPS10/SCP2/RPS3/RPL18/HOMER3/RPL18A/FUT10/SSR1/RPL34/RPS13/RPL30/SORT1/RPL39/RPL9/NCOA4/RPS11/ICMT/ERBIN/PINK1/ZFA…	222
hsa05171	Coronavirus disease - COVID-19	115/2390	232/8112	5.36e-11	8.9e-09	6.89e-09	RPL35/RPLP2/RPL38/RPL36A/RPL24/RPS21/IL6ST/UBA52/RPSA/PIK3R1/RPS19/RPL37A/FAU/RPLP1/RPL27A/RPL26L1/RPL32/PIK3R2/RPS15/RPL37/JAK1/RPS16/RPS29/RPL28/RPL36/RPS10/RPS3/RPL18/RPL18A/RPL34/RPS13/RPL30/MAPK1/RPL39/RPL9/RPS11/RPS24/RPL27/RPL8/RPL35A/EGFR/RPS15A/STAT3/RPS28/MAPK12/RPL29/RPL7/RPL14/RPS2/RPS27A/TRAF6/IFNAR1/SELP/NFKBIB/RPL23A/RPS9/TLR3/RPL12/NFKB1/RPS14/RPL13A/RPS7/RPL19/RPS17/IL6R/RPL7A/RP…	115		BP	GO:0006614	SRP-dependent cotranslational protein targeting to membrane	77/5295	105/18866	6.7474e-22	2.17131e-18	1.7529e-18	RPL35/RPLP2/RPL38/RPL36A/RPL24/RPS21/UBA52/RPSA/RPS19/RPL37A/RPLP1/RPL27A/RPL32/RPS15/RPL37/RPS16/RPS29/RPL28/RPL36/RPS10/RPS3/RPL18/RPL18A/RPL34/RPS13/RPL30/RPL39/RPL9/RPS11/ZFAND2B/RPS24/RPL27/RPL8/RPL35A/RPS15A/RPS28/RPL29/RPL7/RPL14/SRPRA/RPS2/RPS27A/RPL23A/RPS9/SEC63/RPL12/RPS14/RPL13A/RPS7/RPL19/RPS17/RPL7A/RPL21/RPS6/RPL23/RPS5/RPL6/RPL13/RPS20/RPL31/RPS8/RPL11/RPS4Y1/RPS3A/RPS18/RPLP0/RPS…	77
hsa05012	Parkinson disease	124/2390	266/8112	1.44e-09	1.32e-07	1.02e-07	PSMD4/COX6C/NDUFB10/NDUFAB1/PSMB3/TXN/MFN2/SEM1/PSMB1/ATP5MC1/CAMK2G/PSMB4/PSMA7/NDUFB11/ATP5F1E/COX6B1/NDUFB7/PSMB7/NDUFB2/NDUFS6/NDUFA1/NDUFA8/NDUFB1/NDUFV1/COX5B/DDIT3/NDUFA2/ATP5F1D/COX7B/PSMD13/UQCRB/UBA52/UQCRQ/NDUFA11/NDUFS8/NDUFA3/NDUFA7/NDUFA13/GNAL/ATP5PO/DRD1/NFE2L2/NDUFS3/SOD1/NDUFV2/UQCR11/NDUFB9/COX6A1/ATP5PD/UQCRH/NDUFS5/SLC11A2/UQCRHL/PINK1/COX8A/LRRK2/UBE2J1/PSMA2/BAX/UQCRC1/PSMC…	124		BP	GO:0006613	cotranslational protein targeting to membrane	78/5295	109/18866	4.54818e-21	9.45593e-18	7.63379e-18	RPL35/RPLP2/RPL38/RPL36A/RPL24/RPS21/UBA52/RPSA/RPS19/RPL37A/RPLP1/RPL27A/RPL32/RPS15/RPL37/RPS16/RPS29/RPL28/RPL36/RPS10/RPS3/RPL18/RPL18A/SSR1/RPL34/RPS13/RPL30/RPL39/RPL9/RPS11/ZFAND2B/RPS24/RPL27/RPL8/RPL35A/RPS15A/RPS28/RPL29/RPL7/RPL14/SRPRA/RPS2/RPS27A/RPL23A/RPS9/SEC63/RPL12/RPS14/RPL13A/RPS7/RPL19/RPS17/RPL7A/RPL21/RPS6/RPL23/RPS5/RPL6/RPL13/RPS20/RPL31/RPS8/RPL11/RPS4Y1/RPS3A/RPS18/RPLP…	78
hsa05010	Alzheimer disease	167/2390	384/8112	1.59e-09	1.32e-07	1.02e-07	PSMD4/COX6C/NDUFB10/HRAS/NDUFAB1/PSMB3/HSD17B10/SEM1/PSMB1/ATP5MC1/PSMB4/PSMA7/NDUFB11/ATP5F1E/COX6B1/NDUFB7/PSMB7/NDUFB2/NDUFS6/NDUFA1/NDUFA8/NDUFB1/NDUFV1/COX5B/DDIT3/BAD/NDUFA2/ATP5F1D/COX7B/PSMD13/CSNK2B/UQCRB/CACNA1C/UQCRQ/NDUFA11/PIK3R1/NDUFS8/NDUFA3/CDK5/NDUFA7/FZD1/NDUFA13/NCSTN/ATP5PO/PIK3R2/NDUFS3/NDUFV2/TRAF2/UQCR11/NDUFB9/COX6A1/ATP5PD/CHRM1/PIK3C3/APP/UQCRH/IRS1/NDUFS5/SLC11A2/UQCRHL…	167		BP	GO:0000184	nuclear-transcribed mRNA catabolic process, nonsense-mediated decay	83/5295	120/18866	8.69614e-21	9.45593e-18	7.63379e-18	RPL35/SMG6/RPLP2/RPL38/RPL36A/RPL24/RPS21/UBA52/RPSA/RPS19/RPL37A/RPLP1/RPL27A/RPL32/RPS15/RPL37/RPS16/RPS29/RPL28/RPL36/RPS10/RPS3/RPL18/RPL18A/RPL34/RPS13/RPL30/RPL39/RPL9/RPS11/RPS24/RPL27/RPL8/RPL35A/RPS15A/DCP1B/RPS28/RPL29/RPL7/RPL14/RPS2/RPS27A/RPL23A/RPS9/RPL12/RPS14/RPL13A/RPS7/RPL19/RPS17/RPL7A/RPL21/RPS6/RPL23/RPS5/CASC3/RPL6/UPF2/RPL13/RPS20/RPL31/RPS8/RPL11/RPS4Y1/ETF1/RPS3A/RPS18/RP…	83
hsa04714	Thermogenesis	110/2390	232/8112	3.81e-09	2.53e-07	1.96e-07	COX6C/NDUFB10/HRAS/NDUFAB1/NDUFAF8/ATP5MC1/ATP5ME/NDUFB11/ATP5F1E/COX6B1/ZNF516/NDUFB7/NDUFB2/NDUFS6/NDUFA1/NDUFA8/NDUFB1/NDUFV1/COX5B/NDUFA2/ATP5F1D/COX7B/UQCRB/UQCRQ/NDUFA11/NDUFS8/NDUFA3/NDUFA7/NDUFA13/ATP5PO/NDUFS3/ATP5MF/NDUFV2/UQCR11/NDUFB9/MLST8/COX6A1/ATP5PD/COX17/UQCRH/NDUFS5/RPTOR/UQCRHL/ATP5MG/COX8A/COX14/RPS6KA2/ACSL4/ARID1B/UQCRC1/MAPK12/ADCY3/NDUFB8/PPARGC1A/SMARCC2/ADCY5/SOS2/NDUFA…	110		BP	GO:0045047	protein targeting to ER	83/5295	120/18866	8.69614e-21	9.45593e-18	7.63379e-18	RPL35/RPLP2/RPL38/RPL36A/RPL24/RPS21/UBA52/RPSA/SEC61G/RPS19/SPCS3/RPL37A/RPLP1/RPL27A/RPL32/RPS15/RPL37/RPS16/RPS29/RPL28/RPL36/RPS10/RPS3/RPL18/RPL18A/RPL34/RPS13/RPL30/RPL39/RPL9/RPS11/ZFAND2B/RPS24/RPL27/RPL8/RPL35A/RPS15A/RPS28/RPL29/RPL7/RPL14/SRPRA/RPS2/RPS27A/RPL23A/RPS9/SEC63/RPL12/RPS14/RPL13A/RPS7/RPL19/RPS17/RPL7A/RPL21/RPS6/RPL23/RPS5/RPL6/RPL13/RPS20/RPL31/RPS8/RPL11/RPS4Y1/RPS3A/RP…	83
hsa04932	Non-alcoholic fatty liver disease	79/2390	155/8112	1.19e-08	6.57e-07	5.08e-07	COX6C/NDUFB10/NDUFAB1/NDUFB11/COX6B1/NDUFB7/NDUFB2/NDUFS6/NDUFA1/NDUFA8/NDUFB1/NDUFV1/COX5B/DDIT3/NDUFA2/COX7B/UQCRB/UQCRQ/NDUFA11/PIK3R1/NDUFS8/NDUFA3/NDUFA7/NDUFA13/PIK3R2/NDUFS3/NDUFV2/TRAF2/UQCR11/NDUFB9/COX6A1/LEPR/PPARA/UQCRH/IRS1/NDUFS5/UQCRHL/COX8A/BAX/UQCRC1/MAPK12/NDUFB8/NDUFC2/NFKB1/COX7A2/IL6R/COX5A/CYC1/NDUFA6/SDHC/COX7C/INSR/UQCR10/NDUFB6/NDUFV3/NDUFS7/NDUFS1/SDHD/NDUFA12/CASP7/COX4…	79		BP	GO:0019080	viral gene expression	117/5295	195/18866	8.81535e-21	9.45593e-18	7.63379e-18	RPL35/POLR2H/RPLP2/RPL38/RPL36A/POLR2L/POLR2J/NELFE/RPL24/RPS21/POLR2I/UBA52/RPSA/RPS19/SPCS3/RPL37A/RPLP1/MDFIC/RPL27A/RPL32/RPS15/RPL37/EIF3L/RPS16/RPS29/RPL28/RPL36/EIF3B/POLR2A/RPS10/RPS3/RPL18/RPL18A/RPL34/RPS13/RPL30/RPL39/RPL9/RPS11/RPS24/RPL27/RPL8/RPL35A/MCTS1/USF1/RPS15A/EIF3A/RPS28/PSMC3/RPL29/RPL7/RPL14/RPS2/RPS27A/RPL23A/RPS9/EP300/RPL12/RPS14/REST/POLR2G/RPL13A/RPS7/SP1/RPL19/RPS17/…	117
hsa00190	Oxidative phosphorylation	70/2390	134/8112	2.21e-08	1.05e-06	8.11e-07	COX6C/NDUFB10/NDUFAB1/ATP5MC1/ATP5ME/NDUFB11/ATP5F1E/COX6B1/NDUFB7/NDUFB2/NDUFS6/NDUFA1/NDUFA8/NDUFB1/NDUFV1/COX5B/NDUFA2/ATP5F1D/COX7B/UQCRB/UQCRQ/NDUFA11/NDUFS8/NDUFA3/NDUFA7/NDUFA13/ATP5PO/NDUFS3/ATP5MF/NDUFV2/UQCR11/NDUFB9/COX6A1/ATP5PD/COX17/UQCRH/NDUFS5/UQCRHL/ATP5MG/COX8A/ATP6V1F/UQCRC1/NDUFB8/NDUFC2/COX7A2/COX5A/CYC1/NDUFA6/SDHC/COX7C/ATP5MC2/UQCR10/NDUFB6/NDUFV3/NDUFS7/NDUFS1/SDHD/NDUFA1…	70		BP	GO:0019083	viral transcription	109/5295	178/18866	2.01273e-20	1.85056e-17	1.49396e-17	RPL35/POLR2H/RPLP2/RPL38/RPL36A/POLR2L/POLR2J/NELFE/RPL24/RPS21/POLR2I/UBA52/RPSA/RPS19/RPL37A/RPLP1/MDFIC/RPL27A/RPL32/RPS15/RPL37/RPS16/RPS29/RPL28/RPL36/POLR2A/RPS10/RPS3/RPL18/RPL18A/RPL34/RPS13/RPL30/RPL39/RPL9/RPS11/RPS24/RPL27/RPL8/RPL35A/USF1/RPS15A/RPS28/PSMC3/RPL29/RPL7/RPL14/RPS2/RPS27A/RPL23A/RPS9/EP300/RPL12/RPS14/REST/POLR2G/RPL13A/RPS7/SP1/RPL19/RPS17/RPL7A/RPL21/RPS6/POLR2C/RPL23/…	109
hsa05415	Diabetic cardiomyopathy	96/2390	203/8112	4.44e-08	1.84e-06	1.43e-06	COX6C/NDUFB10/PDK2/NDUFAB1/ATP5MC1/CAMK2G/NDUFB11/ATP5F1E/COX6B1/NDUFB7/NDUFB2/NDUFS6/NDUFA1/NDUFA8/NDUFB1/NDUFV1/COX5B/NDUFA2/ATP5F1D/COX7B/UQCRB/UQCRQ/NDUFA11/PIK3R1/NDUFS8/NDUFA3/NDUFA7/NDUFA13/ATP5PO/PIK3R2/NDUFS3/NDUFV2/UQCR11/NDUFB9/COX6A1/SMAD3/ATP5PD/PPARA/UQCRH/TGFBR2/IRS1/NDUFS5/UQCRHL/COX8A/UQCRC1/MAPK12/NDUFB8/SLC2A4/ATP2A2/NDUFC2/NFKB1/SP1/COX7A2/COX5A/CYC1/SMAD2/NDUFA6/PRKCB/SDHC/CO…	96		BP	GO:0072599	establishment of protein localization to endoplasmic reticulum	84/5295	124/18866	4.17194e-20	3.35633e-17	2.70957e-17	RPL35/RPLP2/RPL38/RPL36A/RPL24/RPS21/UBA52/RPSA/SEC61G/RPS19/SPCS3/RPL37A/RPLP1/RPL27A/RPL32/RPS15/RPL37/RPS16/RPS29/RPL28/RPL36/RPS10/RPS3/RPL18/RPL18A/RAB3GAP1/RPL34/RPS13/RPL30/RPL39/RPL9/RPS11/ZFAND2B/RPS24/RPL27/RPL8/RPL35A/RPS15A/RPS28/RPL29/RPL7/RPL14/SRPRA/RPS2/RPS27A/RPL23A/RPS9/SEC63/RPL12/RPS14/RPL13A/RPS7/RPL19/RPS17/RPL7A/RPL21/RPS6/RPL23/RPS5/RPL6/RPL13/RPS20/RPL31/RPS8/RPL11/RPS4Y1…	84
hsa05016	Huntington disease	133/2390	306/8112	8.11e-08	2.99e-06	2.32e-06	PSMD4/COX6C/NDUFB10/POLR2H/NDUFAB1/PSMB3/SEM1/PSMB1/ATP5MC1/PSMB4/PSMA7/NDUFB11/ATP5F1E/COX6B1/NDUFB7/PSMB7/NDUFB2/POLR2L/NDUFS6/POLR2J/NDUFA1/NDUFA8/NDUFB1/NDUFV1/COX5B/NDUFA2/ATP5F1D/COX7B/PSMD13/POLR2I/UQCRB/UQCRQ/NDUFA11/NDUFS8/NDUFA3/NDUFA7/NDUFA13/ATP5PO/NDUFS3/SOD1/NDUFV2/TRAF2/UQCR11/NDUFB9/COX6A1/ATP5PD/PIK3C3/POLR2A/UQCRH/NDUFS5/UQCRHL/CLTB/COX8A/GPX1/SIN3A/PSMA2/BAX/UQCRC1/PSMC3/BBC3/N…	133		BP	GO:0000956	nuclear-transcribed mRNA catabolic process	122/5295	210/18866	5.79219e-20	4.14206e-17	3.34389e-17	RPL35/LSM4/SMG6/LSM7/RPLP2/RPL38/EXOSC4/RPL36A/RPL24/RPS21/UBA52/RPSA/EXOSC7/RPS19/RPL37A/RPLP1/RPL27A/LSM2/LSM5/RPL32/RPS15/LSM3/RPL37/RPS16/RPS29/RPL28/RPL36/TNKS1BP1/RPS10/RPS3/RPL18/RPL18A/RPL34/RPS13/RPL30/RPL39/RPL9/RPS11/RPS24/RPL27/RPL8/NANOS3/RPL35A/RPS15A/DCP1B/MRTO4/RPS28/THRAP3/CSDE1/NT5C3B/RPL29/RPL7/RPL14/TENT2/RPS2/TUT4/TNRC6B/EDC4/EXOSC5/RPS27A/RPL23A/RPS9/RPL12/RPS14/POLR2G/RPL13…	122
hsa05022	Pathways of neurodegeneration - multiple diseases	191/2390	476/8112	1.93e-07	6.42e-06	4.97e-06	PSMD4/COX6C/NDUFB10/HRAS/NDUFAB1/PSMB3/MFN2/HSD17B10/SEM1/PSMB1/ATP5MC1/CAMK2G/PSMB4/PSMA7/NDUFB11/ATP5F1E/COX6B1/NDUFB7/PSMB7/NDUFB2/NDUFS6/NDUFA1/NDUFA8/NDUFB1/NDUFV1/COX5B/DDIT3/BAD/NDUFA2/ATP5F1D/COX7B/PSMD13/CSNK2B/UQCRB/CACNA1C/UBA52/UQCRQ/NDUFA11/NDUFS8/NDUFA3/CDK5/NDUFA7/FZD1/NDUFA13/CAT/ATP5PO/NDUFS3/SOD1/NDUFV2/TRAF2/UQCR11/NDUFB9/COX6A1/ATP5PD/CHRM1/ZFYVE1/PIK3C3/APP/UQCRH/NDUFS5/CCS/U…	191		BP	GO:0070972	protein localization to endoplasmic reticulum	95/5295	152/18866	7.5094e-19	4.83305e-16	3.90173e-16	RPL35/RPLP2/RPL38/RPL36A/RPL24/RPS21/UBA52/RPSA/SEC61G/RPS19/SPCS3/RPL37A/RPLP1/RPL27A/OS9/GJA1/RPL32/RPS15/RPL37/RPS16/RPS29/RPL28/RPL36/RPS10/RPS3/RPL18/RPL18A/RAB3GAP1/RPL34/RPS13/RPL30/RPL39/RPL9/RPS11/ZFAND2B/RPS24/RPL27/RPL8/GBF1/LRRK2/RPL35A/RPS15A/RPS28/RPL29/RPL7/RPL14/SRPRA/RPS2/RPS27A/RPL23A/RPS9/SEC63/RPL12/RPS14/RPL13A/RPS7/RPL19/RPS17/RPL7A/RPL21/RPS6/RPL23/RPS5/RPL6/RPL13/RTN4/RPS2…	95
hsa05020	Prion disease	118/2390	273/8112	6.27e-07	1.89e-05	1.47e-05	PSMD4/COX6C/NDUFB10/NDUFAB1/PSMB3/SEM1/PSMB1/ATP5MC1/PSMB4/PSMA7/NDUFB11/ATP5F1E/COX6B1/NDUFB7/PSMB7/NDUFB2/NDUFS6/NDUFA1/NDUFA8/NDUFB1/NDUFV1/COX5B/DDIT3/BAD/NDUFA2/ATP5F1D/COX7B/PSMD13/CSNK2B/UQCRB/CACNA1C/UQCRQ/NDUFA11/PIK3R1/NDUFS8/NDUFA3/NDUFA7/NDUFA13/ATP5PO/PIK3R2/NDUFS3/SOD1/NDUFV2/UQCR11/NDUFB9/COX6A1/ATP5PD/UQCRH/NDUFS5/CAV1/UQCRHL/CAV2/MAPK1/PPP3CB/COX8A/PSMA2/BAX/UQCRC1/MAPK12/NOTCH1/…	118		BP	GO:0006612	protein targeting to membrane	119/5295	210/18866	2.54646e-18	1.48991e-15	1.2028e-15	RPL35/HRAS/RPLP2/RPL38/RPL36A/RPL24/RPS21/UBA52/RPSA/SEC61G/RPS19/CDK5/RPL37A/RPLP1/RPL27A/RPL32/RPS15/FIS1/RPL37/RPS16/RPS29/RPL28/RPL36/MYO1C/RPS10/RPS3/RPL18/RPL18A/SSR1/RPL34/RPS13/RPL30/RPL39/RPL9/RPS11/ICMT/ZFAND2B/RPS24/RPL27/RPL8/PEX3/RPL35A/MICALL1/CHP1/RPS15A/RPS28/ZDHHC2/RPL29/RPL7/PRNP/RPL14/STOM/SRPRA/RPS2/ZDHHC7/RPS27A/RPL23A/RPS9/SEC63/RPL12/RPS14/RPL13A/RPS7/PEX19/RPL19/RPS17/ZDHH…	119
hsa05208	Chemical carcinogenesis - reactive oxygen species	99/2390	223/8112	1.18e-06	3.27e-05	2.53e-05	COX6C/NDUFB10/HRAS/NDUFAB1/ATP5MC1/NDUFB11/ATP5F1E/COX6B1/NDUFB7/NDUFB2/NDUFS6/NDUFA1/NDUFA8/NDUFB1/NDUFV1/COX5B/BAD/NDUFA2/ATP5F1D/COX7B/UQCRB/UQCRQ/NDUFA11/PIK3R1/NDUFS8/NDUFA3/NDUFA7/NDUFA13/CAT/ATP5PO/EPHX2/PIK3R2/NFE2L2/NDUFS3/SOD1/NDUFV2/UQCR11/NDUFB9/COX6A1/ATP5PD/UQCRH/NDUFS5/UQCRHL/MAPK1/COX8A/EGFR/PLD2/PRKD3/UQCRC1/MET/MAPK12/NDUFB8/MAP2K4/SOS2/NDUFC2/NFKB1/GSTO1/COX7A2/COX5A/SOS1/CYC1/…	99		BP	GO:0006413	translational initiation	110/5295	192/18866	1.60964e-17	8.63303e-15	6.96945e-15	C8orf88/RPL35/RPLP2/RPL38/RPL36A/RPL24/RPS21/UBA52/RPSA/RPS19/RPL37A/RPLP1/RPL27A/RPL32/RPS15/RPL37/DNAJC3/EIF3L/RPS16/RPS29/RPL28/RPL36/EIF3B/RPS10/RPS3/RPL18/EIF3K/RPL18A/RPL34/RPS13/RPL30/RPL39/RPL9/DDX3X/RPS11/RPS24/RPL27/RPL8/RPL35A/MCTS1/RPS15A/EIF3A/RPS28/RPL29/RPL7/RPL14/RPS2/RPS27A/RPL23A/RPS9/RPL12/RPS14/POLR2G/RPL13A/IMPACT/RPS7/RPL19/RPS17/ALKBH1/RPL7A/RPL21/EIF6/EIF4H/RPS6/RPL23/EIF4…	110
hsa05014	Amyotrophic lateral sclerosis	147/2390	364/8112	3.43e-06	8.77e-05	6.78e-05	PSMD4/COX6C/NDUFB10/NDUFAB1/PSMB3/SEM1/PSMB1/ATP5MC1/PSMB4/PSMA7/NDUFB11/ATP5F1E/COX6B1/NDUFB7/PSMB7/NDUFB2/NDUFS6/NDUFA1/NDUFA8/NDUFB1/NDUFV1/COX5B/DDIT3/BAD/NDUFA2/ATP5F1D/COX7B/PSMD13/UQCRB/UQCRQ/NDUFA11/NDUFS8/NDUFA3/NDUFA7/NDUFA13/CAT/ATP5PO/NDUFS3/SOD1/NDUFV2/TRAF2/UQCR11/NDUFB9/COX6A1/NRG1/ATP5PD/PIK3C3/UQCRH/NRG2/NDUFS5/CCS/UQCRHL/ALYREF/RAB8A/PINK1/PPP3CB/SPG11/COX8A/GPX1/PSMA2/BAX/UQCRC…	147		BP	GO:0006402	mRNA catabolic process	182/5295	376/18866	2.64072e-17	1.30736e-14	1.05543e-14	PSMD4/RPL35/LSM4/PSMB3/PSMB1/SMG6/LSM7/RPLP2/RPL38/PSMB4/PSMA7/EXOSC4/RPL36A/PSMB7/RPL24/PSMD13/RPS21/PKP3/UBA52/RPSA/EXOSC7/RNASEL/RPS19/RPL37A/FASTK/RPLP1/RPL27A/LSM2/LSM5/RPL32/RPS15/LSM3/RPL37/ZHX2/RPS16/RPS29/RPL28/RPL36/E2F1/FTO/TNKS1BP1/RPS10/RPS3/RPL18/RPL18A/METTL14/RPL34/RPS13/RPL30/RPL39/RPL9/RPS11/TBRG4/PSME2/RPS24/RPL27/RPL8/ROCK2/NANOS3/RPL35A/RPS15A/GIGYF2/PSMA2/DCP1B/MRTO4/RPS28/T…	182
hsa05161	Hepatitis B	71/2390	162/8112	6.25e-05	0.00148171	0.00114628	HRAS/STAT5B/STAT6/BAD/PIK3R1/SMAD4/PIK3R2/SMAD3/JAK1/E2F1/TGFBR2/BIRC5/NFATC3/MAPK1/DDX3X/STAT3/BAX/MAPK12/CCNE1/PTK2B/TRAF6/MAP2K4/TIRAP/IFNAR1/SOS2/EP300/TLR3/NFKB1/JAK2/SOS1/CASP9/RB1/MAP3K7/PRKCB/CREB3L2/MAP2K2/TGFB2/MAP3K1/CCNA2/PCNA/ARAF/CREBBP/IRF3/HSPG2/E2F2/CCNE2/IKBKG/ATF6B/PRKCA/ATF2/IRAK4/TLR4/TICAM1/MAPK11/CREB1/STAT5A/BCL2/IRF7/DDB1/CYCS/TLR2/TICAM2/ATF4/TAB1/STAT2/YWHAQ/EGR3/TGFB3/…	71		BP	GO:0006401	RNA catabolic process	195/5295	415/18866	1.00495e-16	4.61989e-14	3.72964e-14	PSMD4/RPL35/LSM4/PSMB3/RNASEH2A/PSMB1/SMG6/LSM7/RPLP2/RPL38/PSMB4/PSMA7/EXOSC4/RPL36A/PSMB7/TRIR/RNASEH2C/RPL24/PSMD13/RPS21/PKP3/UBA52/RPSA/EXOSC7/RNASEL/RPS19/RPL37A/FASTK/RPLP1/DDX49/RPL27A/LSM2/LSM5/RPL32/RPS15/LSM3/RPL37/ZHX2/SLIRP/RPS16/RPS29/RPL28/RPL36/E2F1/FTO/TNKS1BP1/RPS10/RPS3/RPL18/RPL18A/METTL14/RPL34/RPS13/RPL30/MTREX/RPL39/RPL9/RPS11/TBRG4/PSME2/RPS24/RPL27/RPL8/ROCK2/NANOS3/RPL35…	195
hsa04810	Regulation of actin cytoskeleton	90/2390	218/8112	0.00010723	0.00227371	0.00175899	HRAS/LIMK2/DOCK1/ACTN1/ITGA2/ITGB3/MYLK/PAK3/ARPC5L/PPP1R12B/MYH11/GNG12/ARPC4/VCL/PIK3R1/PIK3R2/PDGFC/FGF10/CHRM1/PIP5K1C/ITGB8/IQGAP1/ITGB1/PPP1R12A/MAPK1/PAK5/ROCK2/MSN/EGFR/ITGB4/ABI2/ARPC3/ITGA6/LPAR1/MYL5/ITGA3/CFL1/ITGA1/SOS2/ACTN4/PFN4/ARHGEF7/PDGFD/IQGAP2/MYLK4/CRKL/PIP4K2C/FGFR1/ARPC1A/SOS1/ITGA9/ITGA7/ITGB6/NCKAP1/MAP2K2/SSH1/ARAF/PXN/ARHGEF12/ROCK1/ITGA5/DIAPH3/APC/RAC3/MYH9/PIP5K1B/W…	90		BP	GO:0090150	establishment of protein localization to membrane	166/5295	342/18866	4.84154e-16	2.07734e-13	1.67704e-13	RPL35/ROMO1/HRAS/RPLP2/RPL38/RPL36A/BAD/RPL24/RPS21/AP3B1/UBA52/PDCD5/RPSA/GGA2/SEC61G/RPS19/TIMM10/CDK5/RPL37A/TP63/RPLP1/RPL27A/TIMM13/NDUFA13/RPL32/RPS15/FIS1/RPL37/RPS16/RPS29/RPL28/RPL36/E2F1/MACF1/MYO1C/RPS10/RAB26/RPS3/KIF13A/RPL18/RPL18A/SSR1/RAB3GAP1/CLSTN1/RPL34/RPS13/RPL30/BBS2/RAB8A/RPL39/RPL9/RPS11/ARFRP1/ICMT/VAMP3/ZFAND2B/RPS24/RPL27/RPL8/PEX3/RPL35A/EGFR/MICALL1/CHP1/RPS15A/BAX/RP…	166
hsa04510	Focal adhesion	84/2390	201/8112	0.00010958	0.00227371	0.00175899	HRAS/DOCK1/PARVA/ACTN1/ITGA2/ITGB3/MYLK/PAK3/BAD/TLN1/PPP1R12B/COL4A6/VCL/PIK3R1/ILK/FLNA/PIK3R2/PDGFC/PIP5K1C/ITGB8/CAV1/CAV2/ITGB1/PPP1R12A/MAPK1/PAK5/ROCK2/TNC/EGFR/ITGB4/FLNC/COL4A5/MET/ITGA6/LAMA5/MYL5/LAMB2/ITGA3/ITGA1/SOS2/ACTN4/CTNNB1/LAMB3/PDGFD/MYLK4/CRKL/CHAD/SOS1/ITGA9/RAP1B/PRKCB/ITGA7/ITGB6/RAP1A/KDR/PXN/ROCK1/ITGA5/PARVB/RAC3/PIP5K1B/VEGFB/PRKCA/THBS3/COL4A4/TNXB/ARHGAP35/PPP1CA/IT…	84		BP	GO:0010498	proteasomal protein catabolic process	215/5295	483/18866	4.22142e-15	1.69807e-12	1.37085e-12	RNF185/UBE2S/RHBDD1/PSMD4/PTTG1/PSMB3/PSMB1/ANAPC11/PSMB4/PSMA7/HFE/PSMB7/DDIT3/PSMD13/SH3RF2/HSPBP1/UBA52/NFE2L1/CDC34/NEDD4/OS9/RNF180/SPOP/NFE2L2/KLHL42/AURKB/UBE4B/TMUB1/FAM122A/USP44/NUPR1/CAV1/PIAS1/IL33/FBXL20/CDC20/SHARPIN/PINK1/PSME2/ZFAND2B/DET1/AGAP3/UGGT1/LRRK2/UBXN1/HERPUD1/GPX1/UBR2/WWTR1/ATE1/MTM1/ALAD/UBE2J1/PSMA2/ERLIN1/PSEN1/FBXL6/PSMC3/UFL1/UBR1/FBXO17/RBX1/SOCS6/FBXL3/RPS27A/P…	215
hsa04520	Adherens junction	36/2390	71/8112	0.00012989	0.00253662	0.00196238	ACTN1/SORBS1/CSNK2B/VCL/SMAD4/SMAD3/TGFBR2/IQGAP1/MAPK1/FER/EGFR/MET/LMO7/EP300/CDH1/NECTIN1/ACTN4/TCF7L1/CTNNB1/FGFR1/CTNND1/MAP3K7/PTPRF/INSR/CREBBP/RAC3/CTNNA1/SNAI2/WASF2/PTPN1/SSX2IP/TCF7L2/PTPRB/PTPRM/IGF1R/WASF3	36		BP	GO:0043161	proteasome-mediated ubiquitin-dependent protein catabolic process	193/5295	424/18866	7.66995e-15	2.90375e-12	2.3442e-12	RNF185/UBE2S/PSMD4/PTTG1/PSMB3/PSMB1/ANAPC11/PSMB4/PSMA7/HFE/PSMB7/DDIT3/PSMD13/SH3RF2/HSPBP1/UBA52/CDC34/NEDD4/OS9/RNF180/SPOP/NFE2L2/KLHL42/AURKB/UBE4B/TMUB1/FAM122A/USP44/CAV1/PIAS1/IL33/FBXL20/CDC20/SHARPIN/PSME2/ZFAND2B/DET1/AGAP3/LRRK2/UBXN1/HERPUD1/UBR2/WWTR1/MTM1/UBE2J1/PSMA2/ERLIN1/PSEN1/FBXL6/PSMC3/UFL1/UBR1/FBXO17/RBX1/FBXL3/RPS27A/PRKN/PBK/KAT5/BTRC/CDC26/CCNB1/CTNNB1/CDK1/FBXL15/AURK…	193
hsa04141	Protein processing in endoplasmic reticulum	73/2390	171/8112	0.00013768	0.00253935	0.00196449	RNF185/MBTPS1/DDIT3/HSPBP1/SEC61G/OS9/NFE2L2/TRAF2/DNAJC3/UBE4B/SSR1/SEC31A/UGGT1/UBXN1/MAN1A2/HERPUD1/HSPA4L/UBE2J1/BAX/SEC23A/RBX1/PRKN/ATF6/SEC63/PDIA6/STUB1/UBQLN2/HYOU1/UBE2J2/CANX/LMAN1/DDOST/RPN2/WFS1/GANAB/SEC23B/DNAJB2/SEC24B/ERLEC1/DNAJC10/MAN1A1/CAPN1/RRBP1/STT3A/TXNDC5/ATF6B/UBXN4/UGGT2/SEC24C/AMFR/PDIA4/PDIA3/SYVN1/SEL1L/STT3B/EIF2AK4/FBXO6/BCL2/EDEM1/ATF4/EIF2AK3/SEC61B/SEC24D/MBTPS…	73		BP	GO:0042773	ATP synthesis coupled electron transport	63/5295	98/18866	8.37109e-14	2.99313e-11	2.41636e-11	COX6C/NDUFB10/NDUFAB1/NDUFB11/COX6B1/NDUFB7/NDUFB2/NDUFS6/NDUFA1/NDUFA8/NDUFB1/NDUFV1/COX5B/NDUFA2/COX7B/UQCRB/UQCRQ/NDUFA11/NDUFS8/NDUFA3/NDUFA7/NDUFA13/NDUFS3/NDUFV2/UQCR11/NDUFB9/COX6A1/UQCRH/NDUFS5/UQCRHL/PINK1/COX8A/UQCC3/SDHAF2/UQCRC1/NDUFB8/MECP2/NDUFC2/CCNB1/CDK1/TAZ/COX5A/CYC1/NDUFA6/SDHC/COX7C/UQCR10/NDUFB6/NDUFV3/NDUFS7/NDUFS1/SDHD/NDUFA12/COX4I1/COX10/COA6/COX4I2/NDUFA10/NDUFB4/NDUFA4…	63
hsa04110	Cell cycle	56/2390	126/8112	0.00023213	0.00405608	0.00313787	PTTG1/ANAPC11/MAD2L2/SMAD4/CDKN2D/CDC45/SMAD3/CDC25C/PKMYT1/E2F1/MCM7/CDC20/CCNE1/RBL2/ORC6/CHEK1/RBX1/CDKN2C/CDC14B/EP300/CDC26/CCNB1/CDK1/PLK1/BUB1/SMC1A/RB1/SMAD2/ESPL1/TGFB2/TFDP2/CCNA2/PCNA/CREBBP/CDKN2A/CHEK2/ATM/ABL1/CDC6/BUB1B/TTK/E2F2/CCNE2/ORC1/MCM2/STAG1/CDC23/CCNB2/MCM4/MAD2L1/ORC3/CDKN1B/MDM2/YWHAQ/CDC25B/TGFB3	56		BP	GO:0006119	oxidative phosphorylation	85/5295	149/18866	1.01773e-13	3.44742e-11	2.78311e-11	COX6C/NDUFB10/NDUFAB1/ATP5MC1/ATP5ME/NDUFB11/ATP5F1E/COX6B1/NDUFB7/NDUFB2/NDUFS6/NDUFA1/NDUFA8/NDUFB1/NDUFV1/COX5B/NDUFA2/ATP5F1D/COX7B/UQCRB/UQCRQ/NDUFA11/NDUFS8/NDUFA3/NDUFA7/NDUFA13/ATP5PO/NDUFS3/ATP5MF/NDUFV2/UQCR11/NDUFB9/COX6A1/ATP5PD/UQCRH/NDUFS5/NUPR1/UQCRHL/ATP5MG/ANTKMT/UQCC2/PINK1/COX8A/UQCC3/SDHAF2/UQCRC1/DMAC2L/NDUFB8/MECP2/NDUFC2/CCNB1/CDK1/SLC25A23/TAZ/COX7A2/SURF1/COX5A/CHCHD10/CY…	85
hsa04142	Lysosome	58/2390	132/8112	0.00026236	0.00435523	0.00336929	M6PR/AP3B1/GGA2/NAGA/GALC/ARSB/GALNS/CLN5/SLC11A2/LITAF/SORT1/AP1G1/FUCA1/CLTB/SCARB2/IGF2R/ACP2/AP4M1/AGA/CLTA/AP4E1/AP1S1/TPP1/CTSO/LAMP1/IDS/SLC17A5/MANBA/ENTPD4/AP3M1/MFSD8/CTNS/AP3S2/LAPTM4A/GLB1/LIPA/LAMP2/MAN2B1/CTSB/PSAP/GNS/ATP6V0B/PPT1/HGSNAT/HEXA/CTSZ/NCOA7/GAA/CD63/CTSV/SGSH/NPC1/NAGLU/CD164/GGA3/AP1S3/AP1M2/AP4S1	58		BP	GO:0042775	mitochondrial ATP synthesis coupled electron transport	62/5295	97/18866	1.93821e-13	6.23716e-11	5.03527e-11	COX6C/NDUFB10/NDUFAB1/NDUFB11/COX6B1/NDUFB7/NDUFB2/NDUFS6/NDUFA1/NDUFA8/NDUFB1/NDUFV1/COX5B/NDUFA2/COX7B/UQCRB/UQCRQ/NDUFA11/NDUFS8/NDUFA3/NDUFA7/NDUFA13/NDUFS3/NDUFV2/UQCR11/NDUFB9/COX6A1/UQCRH/NDUFS5/UQCRHL/PINK1/COX8A/UQCC3/SDHAF2/UQCRC1/NDUFB8/MECP2/NDUFC2/CCNB1/CDK1/TAZ/COX5A/CYC1/NDUFA6/SDHC/COX7C/UQCR10/NDUFB6/NDUFV3/NDUFS7/NDUFS1/SDHD/NDUFA12/COX4I1/COX10/COX4I2/NDUFA10/NDUFB4/NDUFA4/CYCS…	62
hsa01521	EGFR tyrosine kinase inhibitor resistance	38/2390	79/8112	0.00034515	0.00545665	0.00422138	HRAS/BAD/PIK3R1/PIK3R2/PDGFC/NRG1/JAK1/NRG2/MAPK1/EGFR/STAT3/BAX/MET/SOS2/PDGFD/JAK2/IL6R/SOS1/RPS6/PRKCB/AXL/EIF4E2/MTOR/MAP2K2/KDR/ARAF/PRKCA/RPS6KB2/FGF2/PTEN/NF1/FGFR2/BCL2/EGF/SHC2/IGF1R/AKT3/GAB1	38		BP	GO:0042254	ribosome biogenesis	147/5295	310/18866	2.46302e-13	7.54857e-11	6.09397e-11	RPL35/BUD23/MALSU1/MRPL11/RPL38/EXOSC4/POP7/HELQ/RPL24/RPS21/NSUN5/BOP1/TRMT112/GTF3A/PPAN/RPSA/EXOSC7/RNASEL/RPS19/RRP9/RPUSD1/NOP16/DDX49/RRP1/RPL26L1/TSR3/WDR74/RPS15/MRPL20/RPS16/RBIS/URB1/FBL/RPS10/UTP14C/FAM207A/MRPL22/MDN1/MTREX/DDX3X/REXO4/RPS24/RPL27/YBEY/PIN4/SART1/DDX56/FCF1/RPL35A/NAF1/DIMT1/MRTO4/MRPS2/NSUN5P1/RPS28/KAT2B/RPL7/RPL14/GEMIN4/TBL3/RPS2/EXOSC5/WDR36/MRPS7/AATF/ZNF622/EMG…	147
hsa05211	Renal cell carcinoma	34/2390	69/8112	0.00039707	0.0059922	0.00463569	ELOB/HRAS/PAK3/BAD/ELOC/PIK3R1/PIK3R2/MAPK1/PAK5/MET/EPAS1/RBX1/SOS2/EP300/EGLN2/CRKL/SOS1/RAP1B/MAP2K2/TGFB2/RAP1A/ARAF/CREBBP/PTPN11/SLC2A1/CUL2/PRCC/ETS1/ARNT/CRK/TFE3/TGFB3/AKT3/GAB1	34		BP	GO:0034470	ncRNA processing	179/5295	400/18866	4.80826e-13	1.40664e-10	1.13558e-10	RPL35/BUD23/HSD17B10/EXOSC4/POP7/HELQ/RPS21/NSUN5/BOP1/TRMT112/LAGE3/PUSL1/EXOSC7/RNASEL/RPS19/RRP9/RPUSD1/DDX49/RRP1/CTU1/TSR3/WDR74/TRMU/RPS15/SMAD3/RPS16/ZBTB8OS/URB1/FBL/UTP14C/TRMT61A/FAM207A/MDN1/MTREX/PRORP/SMAD1/REXO4/RPS24/QTRT1/RPL27/MTO1/RTRAF/YBEY/PIN4/SART1/METTL1/DDX56/FCF1/TYW3/RPL35A/CDKAL1/TRMT1/TOE1/NAF1/DIMT1/DPH3/MRTO4/STAT3/NSUN5P1/RPS28/KAT2B/RPL7/RPL14/TRPT1/GEMIN4/TBL3/RPS…	179
hsa05170	Human immunodeficiency virus 1 infection	85/2390	212/8112	0.00051631	0.00745284	0.00576567	ELOB/HRAS/LIMK2/PAK3/BAD/GNA11/GNG12/RIPK1/ELOC/PIK3R1/PIK3R2/TRAF2/CDC25C/TRIM5/AP1G1/NFATC3/MAPK1/PPP3CB/PAK5/APOBEC3C/BAX/MAPK12/CHEK1/RBX1/PTK2B/CFL1/TRAF6/CALM1/BTRC/AP1S1/GNAO1/CCNB1/CDK1/NFKB1/CRKL/CASP9/MAP3K7/PRKCB/MTOR/MAP2K2/GNG7/PXN/CGAS/ATM/IRF3/RAC3/ITPR1/IKBKG/PRKCA/GNAI2/APOBEC3B/IRAK4/TLR4/RPS6KB2/GNG2/PDIA3/TNFRSF1A/MAPK11/CCNB2/CFL2/CUL4A/BCL2/STING1/GNB5/B2M/ITPR2/DDB1/ITPR3/G…	85		BP	GO:0022613	ribonucleoprotein complex biogenesis	208/5295	482/18866	5.13055e-13	1.43566e-10	1.15901e-10	SNRPD2/SNRPF/RPL35/BUD23/LSM4/MALSU1/SNRPC/MRPL11/SNRPE/RPL38/EXOSC4/SNRPB/POP7/SF3A1/CELF2/HELQ/RPL24/RPS21/NSUN5/BOP1/TRMT112/GTF3A/PPAN/RPSA/EXOSC7/GEMIN7/RNASEL/RPS19/RRP9/RPUSD1/NOP16/DDX49/RRP1/LSM2/RPL26L1/TSR3/WDR74/ISY1/RPS15/RUVBL2/PRPF31/EIF3L/MRPL20/GEMIN6/RPS16/RBIS/EIF3B/SNRPG/URB1/FBL/RPS10/UTP14C/EIF3K/FAM207A/MRPL22/RUVBL1/MDN1/MTREX/DDX3X/REXO4/RPS24/RPL27/SNRPD1/YBEY/PIN4/SART1…	208
hsa05131	Shigellosis	96/2390	247/8112	0.0008149	0.0112727	0.00872081	DOCK1/ACTN1/TLR5/FOXO1/ARPC5L/TLN1/UBA52/RIPK1/ARPC4/VCL/PIK3R1/ILK/CAST/PLCD1/HK1/PIK3R2/TRAF2/SEPTIN6/PIK3C3/RPTOR/ITGB1/MAPK1/SHARPIN/IL1R1/ROCK2/EGFR/BAX/ARPC3/MAPK12/MYL5/PRKCE/FOXO4/RBX1/RPS27A/TRAF6/TIFA/NFKBIB/CBX3/BTRC/ACTN4/PFN4/NFKB1/ELMO2/CRKL/ARPC1A/RRAGA/MAP3K7/BECN1/FNBP1/MTOR/PXN/CD44/ROCK1/CGAS/ATM/ITGA5/IRF3/BCL10/PLCD4/CAPN1/ITPR1/IKBKG/WASF2/RBCK1/WIPI1/PLCB1/CYTH1/MAP1LC3B/PL…	96		BP	GO:0009896	positive regulation of catabolic process	197/5295	454/18866	1.14841e-12	3.07964e-10	2.4862e-10	RNF185/MFN2/SNX33/FOXO1/BAD/SH3RF2/HSPBP1/OAZ1/GPLD1/NEDD4/GJA1/NDUFA13/SH3GLB1/EPM2A/RNF180/NFE2L2/FYCO1/TOMM7/VPS13D/MUL1/APP/FAM122A/PPARA/FTO/IRS1/NUPR1/CAV1/PIAS1/IL33/METTL14/RAB3GAP1/SH3D19/TRIM5/CDC20/SH3BP4/UQCC2/PINK1/DET1/VPS28/ROCK2/TRIM34/NANOS3/MSN/LRRK2/ST20/HERPUD1/PFKFB3/GIGYF2/TP53INP2/SNF8/NNT/PSEN1/TIPARP/SNX1/BAX/FBXO7/ELAPOR1/TMEM59/PRKCE/UFL1/NPRL2/RBX1/PTK2B/TNRC6B/GPSM1/P…	197
hsa04144	Endocytosis	97/2390	251/8112	0.00095717	0.0127112	0.00983365	HRAS/VPS36/ARPC5L/ARF5/ARPC4/NEDD4/SH3GLB1/CHMP3/SMAD3/PIP5K1C/CHMP2A/TGFBR2/CHMP1B/RAB11FIP2/CAV1/CAV2/VPS4B/RAB8A/CLTB/PARD6G/VPS28/GBF1/AGAP3/IGF2R/EGFR/STAM/PLD2/SNF8/STAMBP/SNX1/IST1/EPS15/ARPC3/TRAF6/CLTA/SPART/PML/WASHC1/WIPF2/ASAP1/ARPC1A/EHD2/ZFYVE9/CXCR2/DAB2/STAM2/KIF5B/ACAP3/SMAD2/SNX2/RABEP1/PARD6A/USP8/ARFGEF2/RBSN/GRK5/PDCD6IP/ARFGAP1/DNM3/ASAP3/VPS37D/GRK6/VPS37A/PIP5K1B/SH3GLB2/A…	97		BP	GO:0022904	respiratory electron transport chain	68/5295	116/18866	5.19682e-12	1.33787e-09	1.08006e-09	COX6C/NDUFB10/NDUFAB1/NDUFB11/COX6B1/NDUFB7/NDUFB2/NDUFS6/NDUFA1/NDUFA8/NDUFB1/NDUFV1/COX5B/NDUFA2/COX7B/UQCRB/UQCRQ/NDUFA11/NDUFS8/NDUFA3/NDUFA7/NDUFA13/NDUFS3/NDUFV2/UQCR11/NDUFB9/COX6A1/UQCRH/NDUFS5/UQCRHL/PINK1/COX8A/UQCC3/SDHAF2/UQCRC1/NDUFB8/PPARGC1A/MECP2/NDUFC2/CCNB1/CDK1/TAZ/COX5A/CYC1/NDUFA6/SDHC/COX7C/ETFB/UQCR10/NDUFB6/NDUFV3/NDUFS7/NDUFS1/SDHD/NDUFA12/SLC25A12/COX4I1/SLC25A22/COX10/C…	68
hsa00513	Various types of N-glycan biosynthesis	21/2390	39/8112	0.00120725	0.0154156	0.0119258	ALG12/B4GALNT4/B4GALT2/MAN1A2/DDOST/RPN2/ALG11/MGAT4B/MAN2A2/MAN1A1/STT3A/B4GALT1/MAN2A1/MGAT2/STT3B/HEXA/ALG2/HEXD/ALG9/MGAT1/MGAT4A	21		BP	GO:0140014	mitotic nuclear division	134/5295	286/18866	8.19402e-12	2.02834e-09	1.63748e-09	UBE2S/PTTG1/ANAPC11/CHTF8/NAA10/MAD2L2/NFE2L1/AURKAIP1/FLNA/TACC3/AURKB/RANBP1/CDC25C/PKMYT1/CHMP2A/CLASP1/MAP10/LCMT1/USP44/CHMP1B/BIRC5/CAV2/TRIP13/CDC20/VPS4B/SPAG5/NUF2/CDCA5/NEK9/KIFC1/INO80/CDT1/NSMCE2/KIF2C/CHEK1/TPX2/CENPC/NDEL1/ARHGEF10/NCAPH/CDC14B/EPS8/CDC26/USP16/DLGAP5/CCNB1/SGO1/CDK1/AURKA/PLK1/NUSAP1/MIS12/NCAPG/NCAPH2/BUB1/NEK2/SMC1A/SLF2/RB1/ANLN/ABRAXAS2/BECN1/PRKCB/KIF18B/KIF4A…	134
hsa05215	Prostate cancer	43/2390	97/8112	0.00126071	0.015502	0.0119927	HRAS/FOXO1/SRD5A2/BAD/PIK3R1/PIK3R2/PDGFC/E2F1/MAPK1/EGFR/CCNE1/SOS2/EP300/TCF7L1/CTNNB1/NFKB1/ZEB1/PDGFD/FGFR1/SOS1/CASP9/RB1/CREB3L2/MTOR/MAP2K2/ARAF/CREBBP/E2F2/CCNE2/IKBKG/TCF7L2/CREB1/PTEN/FGFR2/BCL2/EGF/KLK3/TMPRSS2/ATF4/CDKN1B/MDM2/IGF1R/AKT3	43		BP	GO:0031331	positive regulation of cellular catabolic process	170/5295	390/18866	2.60655e-11	6.21325e-09	5.01596e-09	RNF185/MFN2/SNX33/FOXO1/BAD/SH3RF2/HSPBP1/GPLD1/SH3GLB1/EPM2A/RNF180/NFE2L2/FYCO1/TOMM7/VPS13D/MUL1/APP/FAM122A/PPARA/FTO/IRS1/NUPR1/CAV1/PIAS1/IL33/METTL14/RAB3GAP1/SH3D19/TRIM5/CDC20/SH3BP4/UQCC2/PINK1/DET1/ROCK2/TRIM34/NANOS3/MSN/LRRK2/ST20/HERPUD1/PFKFB3/GIGYF2/TP53INP2/NNT/PSEN1/BAX/FBXO7/ELAPOR1/TMEM59/UFL1/NPRL2/RBX1/PTK2B/TNRC6B/GPSM1/PRKN/KAT5/VPS13C/RNF152/AURKA/PLK1/POLR2G/PHKG2/CBFA2T…	170
hsa04723	Retrograde endocannabinoid signaling	61/2390	148/8112	0.00137786	0.0163374	0.012639	NDUFB10/NDUFAB1/NDUFB11/NDUFB7/NDUFB2/NDUFS6/NDUFA1/NDUFA8/NDUFB1/NDUFV1/NDUFA2/CACNA1C/GNG12/NDUFA11/NDUFS8/NDUFA3/NDUFA7/NDUFA13/NDUFS3/NDUFV2/NDUFB9/NDUFS5/MAPK1/DAGLA/MAPK12/ADCY3/NDUFB8/ADCY5/NDUFC2/GNAO1/GABRQ/MGLL/NDUFA6/PRKCB/GNG7/NDUFB6/NDUFV3/NDUFS7/NDUFS1/NDUFA12/ITPR1/PRKCA/GNAI2/PLCB1/GNG2/MAPK11/NDUFA10/GNB5/NDUFB4/ITPR2/NDUFA4/ITPR3/GABRE/GNG13/GNG4/NDUFA9/NDUFA4L2/PLCB3/GABRP/GNB2…	61		BP	GO:0031396	regulation of protein ubiquitination	104/5295	211/18866	4.48425e-11	1.03074e-08	8.32114e-09	UBE2S/MAD2L2/SH3RF2/HSPBP1/PRR7/CDK5/ANGPT1/RNF180/USP44/RPS3/CAV1/MYCBP2/CDC20/DDX3X/PINK1/VPS28/LRRK2/UBXN1/HERPUD1/CHP1/FAM107A/RASD2/FEM1B/PSEN1/TSPO/PER2/PRKCE/UFL1/RBX1/RPS2/PDCD6/TRAF6/PRKN/CDC14B/RNF111/NSMCE3/BTRC/NXN/IVNS1ABP/N4BP1/PLK1/RPS7/WASHC1/STUB1/USP4/TOPORS/WFS1/DCUN1D4/HUWE1/GORASP1/DCUN1D5/CENPX/RPL23/MTOR/WDR48/RNF40/DNAJB2/TSPYL5/COMMD1/RPL11/NDFIP2/BCL10/SIRT7/DYSF/ABL1/GC…	104
hsa00563	Glycosylphosphatidylinositol (GPI)-anchor biosynthesis	15/2390	26/8112	0.00246312	0.0281985	0.0218149	GPLD1/PGAP1/MPPE1/PIGQ/DPM2/PIGB/PIGV/PIGO/PIGK/PIGS/PIGN/PIGG/PIGM/GPAA1/PIGU	15		BP	GO:0006364	rRNA processing	110/5295	227/18866	4.73145e-11	1.05006e-08	8.47711e-09	RPL35/BUD23/EXOSC4/POP7/HELQ/RPS21/NSUN5/BOP1/TRMT112/EXOSC7/RNASEL/RPS19/RRP9/RPUSD1/DDX49/RRP1/TSR3/WDR74/RPS15/RPS16/URB1/FBL/UTP14C/FAM207A/MDN1/MTREX/REXO4/RPS24/RPL27/YBEY/PIN4/SART1/DDX56/FCF1/RPL35A/NAF1/DIMT1/MRTO4/NSUN5P1/RPS28/KAT2B/RPL7/RPL14/GEMIN4/TBL3/RPS2/EXOSC5/WDR36/EMG1/PES1/RPS9/WDR46/RPS14/NOL9/NHP2/RPS7/WBP11/WDR18/RPS17/NOP10/RPL7A/EIF6/HELB/RPS6/NOC4L/DIS3/NPM3/PIH1D1/CHD7…	110
hsa05226	Gastric cancer	60/2390	149/8112	0.00287484	0.0318149	0.0246126	HRAS/RARB/PIK3R1/SMAD4/FZD1/PIK3R2/SMAD3/FGF10/E2F1/TGFBR2/MAPK1/FZD7/EGFR/BAX/MET/CCNE1/SOS2/FZD10/WNT8B/CDH1/TCF7L1/CTNNB1/LRP6/ABCB1/SOS1/POLK/RB1/SMAD2/AXIN2/MTOR/MAP2K2/WNT3A/TGFB2/ARAF/DVL1/APC/CSNK1A1/CTNNA1/FZD5/E2F2/CCNE2/AXIN1/DVL2/RPS6KB2/FGF22/FGF2/TCF7L2/FGFR2/BCL2/LRP5/TERT/EGF/SHC2/FRAT1/CDKN1B/TGFB3/WNT10B/RXRB/AKT3/GAB1	60		BP	GO:0016197	endosomal transport	116/5295	244/18866	6.5429e-11	1.40367e-08	1.13318e-08	PLEKHJ1/SNX33/BVES/LEPROT/VPS36/ERC1/ARHGAP1/AP3B1/STX10/VPS39/UBA52/CHMP3/RAB9B/ANKFY1/CHMP2A/CHMP1B/CLN5/BLOC1S1/VPS52/ENTR1/VPS4B/SORT1/RAB8A/ARFRP1/VAMP3/INPP5F/VPS28/GBF1/LRRK2/MICALL1/STAM/SNF8/SNX1/EPS15/ZDHHC2/VPS35L/LYST/DCTN1/RPS27A/PRKN/SNX18/VPS53/AP1S1/ARHGAP44/ITSN1/WASHC1/EVI5/RASSF9/DENND5A/TBC1D5/EHD2/ZFYVE9/KIAA1109/SNX9/STAM2/RHOBTB3/SNX2/DENND1C/RIC1/EPG5/ITSN2/RBSN/AP5M1/GOSR…	116
hsa05220	Chronic myeloid leukemia	34/2390	76/8112	0.00325698	0.0348812	0.0269848	HRAS/STAT5B/BAD/PIK3R1/SMAD4/PIK3R2/SMAD3/E2F1/TGFBR2/MAPK1/BAX/SOS2/NFKB1/CRKL/SOS1/POLK/RB1/MAP2K2/TGFB2/ARAF/CDKN2A/PTPN11/ABL1/E2F2/IKBKG/STAT5A/MECOM/RUNX1/SHC2/CRK/CDKN1B/MDM2/TGFB3/AKT3	34		BP	GO:0048193	Golgi vesicle transport	163/5295	374/18866	6.7734e-11	1.40625e-08	1.13526e-08	ARF5/SNAP23/GGA2/ATP9B/TMED10/PLPP3/ANKFY1/PGAP1/YIF1A/MPPE1/MACF1/RAB26/DYNC1LI2/DOP1A/KIF13A/NAPG/MCFD2/CORO7/COG6/VPS52/BBS2/SORT1/AP1G1/RAB8A/ARFRP1/VAMP3/F8/GBF1/SEC31A/LRRK2/ARCN1/SORCS1/MYO18A/SNX1/COG7/EPS15/KIF2C/SEC23A/AP4M1/VPS35L/TRAPPC6A/DYNLL1/DCTN1/PDCD6/TMED7/VPS13C/SCAMP2/CCDC91/C16orf70/LAMP1/KIF15/USE1/HYOU1/CNIH2/CD59/LMAN1/SPTBN1/GAS1/TEX261/YIPF5/COG5/SNX2/SEC23B/RABEP1/GORA…	163
hsa05225	Hepatocellular carcinoma	66/2390	168/8112	0.00371744	0.0370152	0.0286358	HRAS/BAD/PIK3R1/SMAD4/FZD1/PIK3R2/NFE2L2/SMAD3/E2F1/TGFBR2/MAPK1/FZD7/EGFR/ARID1B/BAX/MET/SMARCC2/SOS2/FZD10/WNT8B/TCF7L1/CTNNB1/LRP6/GSTO1/SOS1/POLK/RB1/SMARCA2/SMAD2/AXIN2/PRKCB/MTOR/MAP2K2/WNT3A/TGFB2/ARAF/CDKN2A/DVL1/APC/GSTM4/CSNK1A1/FZD5/E2F2/AXIN1/PRKCA/DVL2/RPS6KB2/TCF7L2/PTEN/GSTM2/ARID1A/LRP5/TERT/DPF1/ARID2/SHC2/GSTM3/PBRM1/FRAT1/SMARCC1/GSTM1/TGFB3/WNT10B/IGF1R/AKT3/GAB1	66		BP	GO:1903320	regulation of protein modification by small protein conjugation or removal	115/5295	242/18866	8.16471e-11	1.64213e-08	1.32569e-08	UBE2S/MAD2L2/SH3RF2/HSPBP1/PRR7/CDK5/ANGPT1/HMG20A/RNF180/COPS9/MUL1/USP44/RPS3/CAV1/PIAS1/MYCBP2/CDC20/DDX3X/PINK1/VPS28/LRRK2/UBXN1/HERPUD1/CHP1/FAM107A/RASD2/FEM1B/PSEN1/TSPO/PER2/PRKCE/UFL1/RBX1/RPS2/PDCD6/TRAF6/PRKN/CDC14B/RNF111/NSMCE3/BTRC/NXN/IVNS1ABP/CTNNB1/N4BP1/PLK1/RPS7/WASHC1/STUB1/USP4/TOPORS/WFS1/DCUN1D4/HUWE1/GORASP1/DCUN1D5/CENPX/RPL23/MTOR/WDR48/OTUD4/RNF40/DNAJB2/TSPYL5/COMMD1/…	115
hsa04722	Neurotrophin signaling pathway	49/2390	119/8112	0.00398048	0.0370152	0.0286358	HRAS/CAMK2G/BAD/PIK3R1/IRAK3/ARHGDIG/PIK3R2/IRS1/MAP3K3/SORT1/MAPK1/RPS6KA2/NTRK3/PSEN1/BAX/MAPK12/TRAF6/CALM1/NFKBIB/SOS2/NFKB1/CRKL/SOS1/RAP1B/MAP2K2/MAP3K1/RAP1A/NTF3/RPS6KA3/SH2B2/PTPN11/ABL1/KIDINS220/PRDM4/TP73/IRAK4/NTRK2/MAPK11/NGFR/BCL2/NTF4/SH2B3/SHC2/IRAK2/ATF4/CRK/MAPK7/AKT3/GAB1	49		BP	GO:0000070	mitotic sister chromatid segregation	83/5295	161/18866	2.40178e-10	4.6842e-08	3.78156e-08	PTTG1/ANAPC11/CHTF8/NAA10/MAD2L2/TACC3/AURKB/CHMP2A/MAP10/LCMT1/USP44/CHMP1B/TRIP13/CDC20/VPS4B/SPAG5/NUF2/CDCA5/KIFC1/INO80/CDT1/NSMCE2/KIF2C/CENPC/NCAPH/CDC26/DLGAP5/CCNB1/SGO1/PLK1/NUSAP1/MIS12/NCAPG/NCAPH2/BUB1/NEK2/SMC1A/SLF2/RB1/BECN1/KIF18B/KIF4A/CENPF/PIBF1/CDCA8/ESPL1/KIF23/KIF14/PSRC1/ATM/APC/MAU2/TNKS/CDC6/CENPE/BUB1B/RACGAP1/TTK/KIF18A/ATRX/PRC1/UBE2C/CENPK/BOD1/CHAMP1/DSCC1/CUL3/CDC2…	83
hsa05132	Salmonella infection	93/2390	249/8112	0.00398449	0.0370152	0.0286358	M6PR/HRAS/TXN/SNX33/TLR5/PAK3/ARPC5L/STX10/VPS39/RIPK1/ARPC4/FLNA/RAB9B/TRAF2/FYCO1/AHNAK2/PIK3C3/DYNC1LI2/RPS3/MAPK1/PLEKHM1/ROCK2/DYNC2H1/AHNAK/FLNC/BAX/ARPC3/MAPK12/MYL5/DYNLL1/KPNA3/DCTN1/PKN1/TRAF6/MAP2K4/TIRAP/SNX18/DYNLRB1/TCF7L1/CTNNB1/PFN4/NFKB1/ELMO2/ARPC1A/SNX9/ABI1/KIF5B/EXOC7/MAP3K7/NCKAP1/VPS11/MAP2K2/KLC1/EXOC2/RHOB/TNFRSF10B/TUBB3/CASP7/DYNC1H1/PIK3C2A/IKBKG/DYNLT1/IRAK4/RAB5B/TXN…	93		BP	GO:0042176	regulation of protein catabolic process	169/5295	397/18866	2.8256e-10	5.3487e-08	4.31801e-08	RNF185/SNX33/HFE/FOXO1/MAD2L2/SH3RF2/HSPBP1/NFE2L1/OAZ1/GPLD1/IRAK3/NEDD4/OS9/GJA1/NDUFA13/FLNA/RNF180/NFE2L2/SMAD3/NRG1/FAM122A/RAB26/TIMP3/NUPR1/CAV1/PIAS1/IL33/FBXL20/SH3D19/MYCBP2/CDC20/UQCC2/PINK1/PSME2/DET1/VPS28/MSN/LRRK2/UBXN1/HERPUD1/GPX1/EGFR/MTM1/ALAD/UBE2J1/SNF8/PSEN1/TIPARP/SNX1/ZDHHC2/UFL1/RBX1/PTK2B/PRKN/PBK/CDH1/PLEKHG5/BTRC/AURKA/N4BP1/PLK1/EGLN2/CBFA2T3/PML/RPS7/ARIH1/SUFU/IDE/S…	169
hsa00640	Propanoate metabolism	17/2390	32/8112	0.00420157	0.0370152	0.0286358	ABAT/ECHDC1/ACACB/LDHAL6A/MLYCD/ACSS3/BCKDHA/PCCA/ACOX1/MCEE/SUCLA2/DBT/BCKDHB/ALDH6A1/LDHB/ECHS1/EHHADH	17		BP	GO:0016072	rRNA metabolic process	112/5295	238/18866	2.99373e-10	5.50503e-08	4.44422e-08	RPL35/BUD23/EXOSC4/POP7/TRIR/HELQ/RPS21/NSUN5/BOP1/TRMT112/EXOSC7/RNASEL/RPS19/RRP9/RPUSD1/DDX49/RRP1/TSR3/WDR74/RPS15/RPS16/URB1/FBL/UTP14C/FAM207A/MDN1/MTREX/REXO4/RPS24/RPL27/YBEY/PIN4/SART1/DDX56/FCF1/RPL35A/NAF1/DIMT1/MRTO4/NSUN5P1/RPS28/KAT2B/RPL7/RPL14/GEMIN4/TBL3/RPS2/EXOSC5/WDR36/EMG1/PES1/RPS9/WDR46/RPS14/NOL9/NHP2/RPS7/WBP11/WDR18/RPS17/NOP10/RPL7A/EIF6/HELB/RPS6/DIS3L/NOC4L/DIS3/NPM3/…	112
hsa05100	Bacterial invasion of epithelial cells	34/2390	77/8112	0.00420944	0.0370152	0.0286358	DOCK1/MAD2L2/ARPC5L/ARPC4/VCL/PIK3R1/ILK/PIK3R2/SEPTIN6/CAV1/CAV2/ITGB1/CLTB/MET/ARPC3/CDH1/CLTA/CTNNB1/ELMO2/CRKL/ARPC1A/ARHGAP10/PXN/DNM3/ITGA5/CTNNA1/WASF2/SEPTIN1/SHC2/DNM2/CRK/ARHGEF26/SEPTIN2/GAB1	34		BP	GO:0000209	protein polyubiquitination	148/5295	340/18866	5.61463e-10	1.00377e-07	8.10346e-08	UBE2S/PSMD4/PSMB3/PSMB1/ANAPC11/PSMB4/PSMA7/PSMB7/PSMD13/UBA52/FBXO32/NFE2L1/CDC34/NEDD4/FBXO30/UBE2T/UBE2M/RNF180/SPOP/TRAF3IP2/KLHL42/TRAF2/UBE4B/MARCHF8/FBXL20/TRIM5/SHARPIN/DDX3X/PSME2/TRIM34/UBR2/UBE3B/UBE2J1/HECTD2/PSMA2/FBXO7/PPIL2/PSMC3/FBXO17/RBX1/RNF165/FBXL3/RPS27A/TRAF6/PRKN/LMO7/RNF111/BTRC/CDC26/RNF152/CTNNB1/FBXL15/PSMC5/FBXL22/FBXL16/ARIH1/STUB1/TRIM38/UBE2J2/FBXL14/PSMD5/RNF217/T…	148
hsa05412	Arrhythmogenic right ventricular cardiomyopathy	34/2390	77/8112	0.00420944	0.0370152	0.0286358	PKP2/ITGA2/ITGB3/CACNA1C/GJA1/SLC8A1/ITGB8/DMD/ITGB1/ITGB4/ITGA6/ITGA3/ITGA1/ATP2A2/TCF7L1/CTNNB1/SGCB/ITGA9/DSP/CACNA2D1/ITGA7/ITGB6/CACNG4/CACNA2D2/ITGA5/CTNNA1/TCF7L2/ITGAV/DAG1/CACNB3/ITGB5/DSG2/CACNB2/EMD	34		BP	GO:0006260	DNA replication	124/5295	273/18866	5.80046e-10	1.00897e-07	8.14539e-08	HRAS/RNASEH2A/SSBP1/CHTF8/NFIA/RPA3/CHTF18/CDC34/REV3L/CDC45/POLE4/RFC2/POLD2/TERF2/RFC4/MCM7/RPA1/ALYREF/NT5M/ZBTB38/UCN/EGFR/SIN3A/KAT7/CCDC88A/RMI2/INO80/PCLAF/POLA2/CDT1/CCNE1/ORC6/RAD17/CHEK1/FBH1/CTC1/MAP2K4/EME1/KAT5/PURA/RBMS1/RRM2/POLH/CDK1/TONSL/BOD1L1/POLQ/WDR18/FGFR1/GINS2/REV1/NAP1L1/POLK/WRN/HELB/TOP1MT/GINS1/CENPX/BRPF3/BCAR3/EME2/EXO1/CCNA2/NASP/PCNA/RAD51/STOML2/FEN1/CHEK2/ATM/MC…	124
hsa00510	N-Glycan biosynthesis	24/2390	50/8112	0.00423668	0.0370152	0.0286358	DPM3/ALG12/B4GALT2/DPM2/MAN1A2/DPAGT1/DDOST/RPN2/GANAB/ALG11/MGAT4B/MAN2A2/MAN1A1/STT3A/ST6GAL1/B4GALT1/MAN2A1/MGAT2/STT3B/ALG2/ALG10/ALG9/MGAT1/MGAT4A	24		BP	GO:0045333	cellular respiration	92/5295	187/18866	6.5543e-10	1.11009e-07	8.96178e-08	COX6C/NDUFB10/NDUFAB1/NDUFB11/COX6B1/NDUFB7/NDUFB2/NDUFS6/NDUFA1/NDUFA8/NDUFB1/NDUFV1/COX5B/NDUFA2/ATP5F1D/COX7B/UQCRB/UQCRQ/NDUFA11/IDH3A/NDUFS8/NDUFA3/NDUFA7/NDUFA13/CAT/NDUFS3/NDUFV2/UQCR11/NDUFB9/COX6A1/UQCRH/PRELID1/NDUFS5/BLOC1S1/UQCRHL/OGDH/PINK1/COX8A/UQCC3/SDHAF2/UCN/ACO2/NNT/UQCRC1/MTFR2/NDUFB8/PPARGC1A/SUCLA2/MECP2/NDUFC2/CCNB1/CDK1/ACO1/SLC25A23/CBFA2T3/TAZ/IDE/SURF1/COX5A/CYC1/MDH2/D…	92
hsa04070	Phosphatidylinositol signaling system	41/2390	97/8112	0.00466992	0.0397542	0.0307547	PIK3R1/PLCD1/PIK3R2/PIP5K1C/PIK3C3/INPP5F/MTM1/CDS2/CALM1/MTMR8/PIP4K2C/MTMR6/ITPKB/PRKCB/DGKH/PI4KA/PLCD4/SYNJ1/PIK3C2A/ITPR1/PIP5K1B/PRKCA/PLCB1/DGKG/PLCE1/PTEN/INPP5A/MTMR4/ITPR2/ITPR3/MTMR3/PIK3C2B/DGKQ/MTMR2/INPP1/INPP5B/PLCB3/IPPK/IP6K3/PPIP5K2/MTMR1	41		BP	GO:0031589	cell-substrate adhesion	154/5295	359/18866	9.02517e-10	1.48938e-07	1.20238e-07	KANK1/BVES/DOCK1/PARVA/ACTN1/ITGA2/ITGB3/SORBS1/VCL/PIK3R1/CDK5/ANGPT1/ILK/FLNA/BCAS3/AJAP1/SMAD3/MINK1/SFRP1/CLASP1/GCNT2/FERMT2/HOXA7/MACF1/RSU1/COL17A1/LDB1/NTN4/IQGAP1/FAT2/ITGB1/FERMT1/FZD7/FER/VAMP3/ROCK2/DUSP3/ITGB4/FAM107A/NEDD9/PPARD/ITGA6/NOTCH1/LAMA5/PRKCE/LAMB2/ITGA3/NID1/NID2/PTK2B/PLEKHA2/AJUBA/ITGA1/RASA1/ARL2/ACTN4/CTNNB1/RREB1/LAMB3/MYADM/ARHGEF7/PDPN/JAK2/ATP1B2/CRKL/TEK/TRPM7/C…	154
hsa04928	Parathyroid hormone synthesis, secretion and action	44/2390	106/8112	0.00516932	0.0429054	0.0331925	PDE4D/GNA11/MEF2A/MAPK1/EGFR/PDE4B/PLD2/MEF2D/ADCY3/ADCY5/LRP6/SP1/FGFR1/PRKCB/CREB3L2/PDE4A/AKAP13/ARAF/GATA3/ITPR1/ATF6B/PRKCA/GNAI2/ATF2/PLCB1/RUNX2/NACA/CREB1/ARHGEF11/BCL2/LRP5/ITPR2/GNA13/GCM1/ITPR3/ATF4/CYP24A1/PLCB3/SLC34A2/EGR1/BGLAP/FOS/NR4A2/RXRB	44		BP	GO:0033108	mitochondrial respiratory chain complex assembly	58/5295	102/18866	9.65303e-10	1.55317e-07	1.25388e-07	NDUFB10/NDUFAB1/NDUFAF8/NDUFB11/NDUFB7/NDUFB2/NDUFS6/NDUFA1/NDUFA8/NDUFB1/NDUFV1/PET100/NDUFA2/UQCRB/COA8/NDUFA11/NDUFS8/NDUFA3/NDUFA7/NDUFA13/SDHAF1/C12orf73/NDUFS3/NDUFV2/NDUFB9/COX17/TACO1/NDUFS5/UQCC2/COX14/UQCC3/SDHAF2/NDUFB8/NDUFAF6/NDUFC2/COA4/TAZ/SURF1/ECSIT/NDUFA6/DMAC2/SLC25A33/UQCR10/NDUFB6/NDUFV3/NDUFS7/NDUFS1/TMEM126A/NDUFA12/OMA1/COX19/ACAD9/NDUFAF5/NDUFA10/NDUFB4/OXA1L/NDUFA9/COA3	58
hsa05231	Choline metabolism in cancer	41/2390	98/8112	0.00578642	0.0468558	0.0362487	HRAS/PIK3R1/PCYT1B/PIK3R2/PDGFC/PLPP3/PIP5K1C/MAPK1/SLC22A3/EGFR/PLD2/SOS2/PDGFD/SP1/SOS1/SLC22A4/PRKCB/DGKH/MTOR/MAP2K2/RAC3/PIP5K1B/PLA2G4A/WASF2/PRKCA/PLA2G4F/SLC44A3/DGKG/RPS6KB2/SLC22A5/CHKB/SLC22A2/EGF/DGKQ/CHKA/SLC44A4/PCYT1A/FOS/JMJD7-PLA2G4B/AKT3/WASF3	41		BP	GO:0006414	translational elongation	71/5295	135/18866	1.51573e-09	2.37933e-07	1.92084e-07	MRPL14/MRPL24/RPLP2/EEF2K/MRPL11/MRPS12/MRPS34/MRPL28/GADD45GIP1/MRPL23/MRPS15/MRPL47/AURKAIP1/MRPS21/RPLP1/MRPL53/MRPL58/MRPL27/MRPL55/MRPL12/MRPL20/MRPL48/EEF1G/MRPL2/MRPL21/MRPL22/MRPL41/RPL30/TSFM/EEFSEC/DPH3/MRPS2/DPH7/MRPS26/DNAJC24/MRPL16/MRPS17/MRPS7/MRPS33/MRPL51/USP16/MRPS25/MRPS5/ALKBH1/MRPL52/MRPL54/EEF1A1/MRPL4/GTPBP1/EEF1D/NEMF/EEF1A2/MRPL37/MRPS27/LTN1/DPH1/SEPSECS/CHCHD1/MRPL13/HB…	71
hsa03050	Proteasome	22/2390	46/8112	0.00639418	0.0505445	0.0391023	PSMD4/PSMB3/SEM1/PSMB1/PSMB4/PSMA7/PSMB7/PSMD13/POMP/PSME2/PSMA2/PSMC3/ADRM1/PSMC5/PSMB5/PSMA3/PSMB6/PSMD9/PSMA1/PSMA5/PSMA4/PSME1	22		BP	GO:0048285	organelle fission	193/5295	476/18866	2.02405e-09	3.10162e-07	2.50394e-07	UBE2S/PTTG1/ANAPC11/CHTF8/NAA10/MAD2L2/PSMD13/AP3B1/NFE2L1/AURKAIP1/FLNA/MARF1/TACC3/AURKB/RANBP1/FIS1/CDC25C/PKMYT1/CHMP2A/MUL1/CLASP1/MAP10/LCMT1/USP44/CHMP1B/BIRC5/CAV2/TRIP13/CKS2/CDC20/VPS4B/PINK1/LRRK2/SPAG5/NUF2/MND1/CDCA5/UBR2/NEK9/KIFC1/INO80/CDT1/NSMCE2/CCNE1/KIF2C/CHEK1/TPX2/MSX1/MTFR2/CENPC/PPARGC1A/NDEL1/ARHGEF10/PRKN/ACOT8/NCAPH/EME1/CDC14B/EPS8/CDC26/USP16/DLGAP5/ANKRD31/CCNB1/SGO1…	193
hsa05130	Pathogenic Escherichia coli infection	74/2390	197/8112	0.00814863	0.062915	0.0486724	TLR5/PAK3/ARPC5L/MYH11/RIPK1/ARPC4/TMED10/TRAF2/MYO1C/RPS3/MYO5C/ITGB1/MAPK1/IL1R1/ROCK2/BAX/ARPC3/MAPK12/LPAR1/TRAF6/TIRAP/NFKBIB/NFKB1/WIPF2/CLDN3/ARPC1A/ABI1/CASP9/MAP3K7/NCKAP1/ARHGEF12/SEC24B/ROCK1/TMBIM6/TNFRSF10B/PTPN11/ABL1/CLDN11/MYH9/TUBB3/CASP7/IKBKG/WASF2/MYO5B/IRAK4/CYTH1/SEC24C/TLR4/TNFRSF1A/MAPK11/CYFIP1/ARHGEF11/TUBB6/MYH10/GNA13/CLDN15/RAB1A/ARHGEF2/IL1B/CYCS/MYO1D/CLDN16/MYO1B/G…	74		BP	GO:0000819	sister chromatid segregation	94/5295	196/18866	2.32832e-09	3.4849e-07	2.81336e-07	PTTG1/ANAPC11/CHTF8/NAA10/MAD2L2/TACC3/AURKB/CHMP2A/MAP10/LCMT1/USP44/CHMP1B/TRIP13/CDC20/VPS4B/SPAG5/NUF2/CDCA5/KIFC1/RMI2/INO80/CDT1/NSMCE2/KIF2C/CENPC/NCAPH/CDC26/DLGAP5/CCNB1/CTNNB1/SGO1/PLK1/NUSAP1/MIS12/NCAPG/NCAPH2/BUB1/NEK2/SMC1A/SLF2/RB1/AXIN2/BECN1/TOP2A/KIF18B/KIF4A/CENPF/PIBF1/CDCA8/ESPL1/KIF23/KIF14/PSRC1/FEN1/CTCF/ATM/APC/MAU2/TNKS/CDC6/CENPE/BUB1B/ESCO2/RACGAP1/TTK/KIF18A/ATRX/PRC1…	94
										BP	GO:1902850	microtubule cytoskeleton organization involved in mitosis	74/5295	144/18866	2.66601e-09	3.89965e-07	3.14819e-07	SPRY2/TACC2/POC1A/GJA1/FLNA/TACC3/AURKB/FGF10/STMN1/CHMP2A/CLASP1/MAP10/CHMP1B/CENPA/BIRC5/PAFAH1B1/CDC20/VPS4B/ITGB1/SUN2/SPRY1/NUF2/KIFC1/TPX2/DCTN1/MCPH1/NDEL1/ARHGEF10/MECP2/TACC1/CENPH/DLGAP5/CCNB1/AURKA/PLK1/NUSAP1/NEK2/SPC25/SMC1A/ABRAXAS2/KIF4A/PIBF1/ESPL1/KIF23/PSRC1/CHEK2/WDR62/KIF11/MYBL2/TNKS/SBDS/KIFC2/CLASP2/CENPE/RACGAP1/TTK/DYNC1H1/PRC1/DYNLT1/PARP3/STAG1/KIF2A/TOGARAM1/NDC80/NDE1…	74
										BP	GO:1903829	positive regulation of cellular protein localization	145/5295	338/18866	2.76589e-09	3.95583e-07	3.19355e-07	HRAS/SNX33/UBL5/ATP2B4/LEPROT/LRP4/MESD/GLI3/BAD/SORBS1/PDCD5/OAZ1/PIK3R1/CDK5/TP63/FLNA/BCAS3/SH3GLB1/PIK3R2/FIS1/TOMM7/SMAD3/CHRM1/E2F1/MYO1C/RAB11FIP2/TMEM30A/IQGAP1/ANP32B/ZDHHC5/ENTR1/ITGB1/MAPK1/PINK1/VPS28/ROCK2/MSN/TM9SF4/EGFR/NPTN/KAT7/CHP1/CCDC88A/CEP131/CDT1/PSEN1/ZDHHC2/PTPN9/PRKCE/LAMTOR5/ITGA3/PRNP/STOM/BBC3/PRKN/TMEM30B/CDH1/B3GAT3/CDK1/PPP1R13B/PLK1/NMT1/JAK2/UBE2J2/PRKCH/MAP1A/SP…	145
										BP	GO:0034976	response to endoplasmic reticulum stress	129/5295	294/18866	3.88456e-09	5.43501e-07	4.38769e-07	RNF185/RHBDD1/MBTPS1/DDIT3/TLN1/NFE2L1/PIK3R1/OS9/PIK3R2/NFE2L2/TRAF2/DNAJC3/YIF1A/UBE4B/TMUB1/ADD1/NUPR1/CAV1/CERT1/SSR1/DDX3X/TATDN2/SEC31A/UGGT1/LRRK2/UBXN1/HERPUD1/NIBAN1/SERINC3/ASNS/UBE2J1/ERLIN1/BAX/RASGRF2/LPCAT3/UFL1/FBXO17/SRPRA/BBC3/DCTN1/PRKN/CFTR/EP300/ATF6/ATP2A2/CTDSP2/TPP1/KLHDC3/PDIA6/PML/STUB1/UBQLN2/HYOU1/UBE2J2/CANX/UFM1/WFS1/FBXO44/ALOX5/USP19/CREBRF/DAB2IP/CREB3L2/TMX1/DNAJB…	129
										BP	GO:0045930	negative regulation of mitotic cell cycle	144/5295	341/18866	1.08507e-08	1.48586e-06	1.19953e-06	PSMD4/HRAS/PTTG1/PSMB3/PSMB1/PSMB4/PSMA7/PSMB7/NAA10/MAD2L2/PSMD13/GADD45GIP1/RIPK1/TPRA1/AURKAIP1/MAGI2/FOXC1/CDKN2D/NABP2/XPC/AURKB/SMAD3/CDC25C/E2F1/MIIP/MAP3K20/LCMT1/NACC2/USP44/TNKS1BP1/FOXN3/ZNF655/TRIP13/KANK2/CDC20/TAOK3/PSME2/EGFR/FAM107A/GIGYF2/PSMA2/TRIM35/EZH2/CDT1/BAX/FBXO7/RBL2/PSMC3/RAD17/FOXO4/CHEK1/RBX1/CDKN2C/MCPH1/EME1/CDC14B/CDK2AP2/EP300/STK33/CCNB1/CTNNB1/CTDSP2/CDK1/AURKA/…	144
										BP	GO:0007059	chromosome segregation	141/5295	334/18866	1.57488e-08	2.11165e-06	1.70474e-06	BANF1/PTTG1/ANAPC11/CHTF8/NAA10/MAD2L2/TACC3/AURKB/CHMP2A/MAP10/LCMT1/USP44/CHMP1B/RPS3/BIRC5/TRIP13/CDC20/VPS4B/NTMT1/DDX3X/CENPW/SPAG5/NUF2/CDCA5/KIFC1/RMI2/INO80/SKA3/CDT1/NSMCE2/CCNE1/KIF2C/CENPC/NDEL1/HJURP/NCAPH/EME1/SKA1/CDC26/CENPH/DLGAP5/ANKRD31/CCNB1/CTNNB1/SGO1/PLK1/NR3C1/OIP5/NUSAP1/MIS12/NCAPG/NCAPH2/BUB1/PMF1/NEK2/SPC25/SMC1A/SLF2/IHO1/RB1/ABRAXAS2/AXIN2/BECN1/TOP2A/KIF18B/KIF4A/CEN…	141
										BP	GO:0010257	NADH dehydrogenase complex assembly	40/5295	65/18866	1.79357e-08	2.30868e-06	1.8638e-06	NDUFB10/NDUFAB1/NDUFAF8/NDUFB11/NDUFB7/NDUFB2/NDUFS6/NDUFA1/NDUFA8/NDUFB1/NDUFV1/NDUFA2/NDUFA11/NDUFS8/NDUFA3/NDUFA7/NDUFA13/NDUFS3/NDUFV2/NDUFB9/NDUFS5/NDUFB8/NDUFAF6/NDUFC2/TAZ/ECSIT/NDUFA6/DMAC2/NDUFB6/NDUFV3/NDUFS7/NDUFS1/TMEM126A/NDUFA12/ACAD9/NDUFAF5/NDUFA10/NDUFB4/OXA1L/NDUFA9	40
										BP	GO:0032981	mitochondrial respiratory chain complex I assembly	40/5295	65/18866	1.79357e-08	2.30868e-06	1.8638e-06	NDUFB10/NDUFAB1/NDUFAF8/NDUFB11/NDUFB7/NDUFB2/NDUFS6/NDUFA1/NDUFA8/NDUFB1/NDUFV1/NDUFA2/NDUFA11/NDUFS8/NDUFA3/NDUFA7/NDUFA13/NDUFS3/NDUFV2/NDUFB9/NDUFS5/NDUFB8/NDUFAF6/NDUFC2/TAZ/ECSIT/NDUFA6/DMAC2/NDUFB6/NDUFV3/NDUFS7/NDUFS1/TMEM126A/NDUFA12/ACAD9/NDUFAF5/NDUFA10/NDUFB4/OXA1L/NDUFA9	40
										BP	GO:0007160	cell-matrix adhesion	104/5295	230/18866	1.84212e-08	2.32468e-06	1.87672e-06	ACTN1/ITGA2/ITGB3/SORBS1/VCL/PIK3R1/CDK5/ILK/BCAS3/AJAP1/SMAD3/MINK1/SFRP1/CLASP1/FERMT2/HOXA7/MACF1/COL17A1/LDB1/IQGAP1/ITGB1/FERMT1/ROCK2/DUSP3/ITGB4/FAM107A/ITGA6/ITGA3/NID1/NID2/PTK2B/PLEKHA2/AJUBA/ITGA1/RASA1/CTNNB1/ARHGEF7/TEK/TRPM7/CORO2B/CX3CL1/SRF/ITGB1BP1/ITGA7/SNED1/ITGB6/JAM3/PEAK1/DLC1/KDR/SLK/CD44/RHOD/ROCK1/CDKN2A/MKLN1/ARHGAP6/EPDR1/VWA2/FMN1/WHAMM/CLASP2/ABL1/PTPRK/TIMM10B/GPM6B/…	104
										BP	GO:0032386	regulation of intracellular transport	149/5295	358/18866	1.90647e-08	2.35962e-06	1.90492e-06	HRAS/TXN/UBL5/BVES/LEPROT/GLI3/ARHGAP1/BAD/PDCD5/OAZ1/PIK3R1/CDK5/ANGPT1/TP63/MDFIC/NEDD4/OS9/FLNA/BCAS3/DYNLT2B/SH3GLB1/CHMP3/PIK3R2/PTPN14/FIS1/TOMM7/SMAD3/CHRM1/E2F1/MYO1C/SCP2/TMEM30A/ANP32B/ANTKMT/PPP1R12A/FERMT1/MAPK1/PINK1/INPP5F/MSN/LRRK2/SPAG5/TM9SF4/CHP1/CEP131/UBE2J1/PSEN1/ZDHHC2/PRNP/RANGAP1/STOM/BBC3/NDEL1/PRKN/SUPT6H/TMEM30B/CDH1/B3GAT3/CDK1/PPP1R13B/ARHGAP44/LAMP1/NMT1/SUFU/JAK2/UB…	149
										BP	GO:0033157	regulation of intracellular protein transport	116/5295	264/18866	2.11134e-08	2.56389e-06	2.06983e-06	HRAS/TXN/UBL5/LEPROT/GLI3/BAD/PDCD5/OAZ1/PIK3R1/CDK5/ANGPT1/TP63/MDFIC/OS9/FLNA/BCAS3/DYNLT2B/SH3GLB1/PIK3R2/PTPN14/FIS1/TOMM7/SMAD3/CHRM1/E2F1/MYO1C/TMEM30A/ANP32B/FERMT1/MAPK1/PINK1/LRRK2/TM9SF4/CHP1/CEP131/UBE2J1/PSEN1/ZDHHC2/PRNP/RANGAP1/STOM/BBC3/NDEL1/PRKN/SUPT6H/TMEM30B/CDH1/B3GAT3/CDK1/PPP1R13B/ARHGAP44/NMT1/SUFU/JAK2/UBE2J2/LMAN1/UFM1/GTSE1/ATP5IF1/PARL/KIF5B/DMAP1/HUWE1/ITGB1BP1/PCM1/DN…	116
										BP	GO:0010948	negative regulation of cell cycle process	149/5295	359/18866	2.36566e-08	2.81952e-06	2.2762e-06	PSMD4/PTTG1/PSMB3/PSMB1/PSMB4/PSMA7/PSMB7/NAA10/MAD2L2/PSMD13/RIPK1/TPRA1/AURKAIP1/CDKN2D/AURKB/FGF10/CDC25C/CHMP2A/E2F1/MIIP/BABAM1/TERF2/LCMT1/NACC2/USP44/UXT/TNKS1BP1/FOXN3/ZNF655/TRIP13/KANK2/CDC20/TAOK3/EPC1/PSME2/FAM107A/GIGYF2/PSMA2/EZH2/CDT1/BAX/FBXO7/KAT2B/RBL2/PSMC3/RAD17/FOXO4/CHEK1/RBX1/CDKN2C/CBX5/CDC14B/CBX3/CDK2AP2/EP300/RRM2/CCNB1/CTDSP2/CDK1/AURKA/PCBP4/PSMC5/PLK1/PML/PLAGL1/PSMD…	149
										BP	GO:0046034	ATP metabolic process	132/5295	311/18866	3.04645e-08	3.56491e-06	2.87795e-06	COX6C/NDUFB10/NDUFAB1/ATP5MC1/ATP5ME/NDUFB11/ATP5F1E/COX6B1/NDUFB7/NDUFB2/NDUFS6/NDUFA1/NDUFA8/NDUFB1/NDUFV1/COX5B/BAD/NDUFA2/ATP5F1D/COX7B/UQCRB/UQCRQ/NDUFA11/GUK1/NDUFS8/NDUFA3/NDUFA7/NDUFA13/HK1/ATP5PO/NDUFS3/ATP5MF/NDUFV2/UQCR11/NDUFB9/COX6A1/ATP5PD/APP/PPARA/UQCRH/NDUFS5/NUPR1/UQCRHL/ATP5MG/OGDH/ANTKMT/UQCC2/PINK1/COX8A/UQCC3/SDHAF2/PFKFB3/NMNAT1/PSEN1/STAT3/TSPO/UQCRC1/DMAC2L/NDUFB8/PPARGC1…	132
										BP	GO:0051056	regulation of small GTPase mediated signal transduction	136/5295	323/18866	3.40568e-08	3.9141e-06	3.15986e-06	KANK1/ARHGAP20/HRAS/MFN2/SPRY2/ARHGAP1/FAM13B/ARHGDIG/PIK3R2/ARHGEF17/FGF10/NRG1/ADGRG1/STMN1/ADRA1A/ARHGAP23/ARHGEF9/ARHGEF18/KANK2/ITGB1/STARD8/SPRY3/ERBIN/SPRY1/GBF1/ABR/ROBO1/MYO9A/CGNL1/STAMBP/MET/RASGRF2/NOTCH1/LPAR1/ITGA3/ARHGEF10/RASA1/SOS2/MAPRE2/PLEKHG5/DENND3/EPS8/ARHGAP42/ARHGAP44/ITSN1/ARHGEF7/JAK2/CRKL/NOTCH2/CCDC125/SOS1/RHOBTB2/ARHGAP10/FGD4/SYDE2/ITPKB/ARHGEF28/ADCYAP1R1/DAB2IP/D…	136
										BP	GO:0032984	protein-containing complex disassembly	138/5295	330/18866	4.46851e-08	5.0455e-06	4.07324e-06	MRPL14/MRPL24/MRPL11/MRPS12/MRPS34/TFIP11/MRPL28/GADD45GIP1/MRPL23/TRMT112/SVIL/MRPS15/MRPL47/WDR1/AURKAIP1/MICAL3/MRPS21/IRAK3/FZD1/MRPL53/MRPL58/CHMP3/MRPL27/MRPL55/FYCO1/LIMA1/MRPL12/MRPL20/STMN1/MRPL48/CHMP2A/MRPL2/CLASP1/CHMP1B/ADD1/MRPL21/CAV1/MRPL22/MRPL41/VPS4B/TRPV4/IST1/MRPS2/KIF2C/MRPS26/GABARAPL1/TPX2/NCKAP5L/CFL1/MRPL16/BMERB1/SMARCC2/MRPS17/MRPS7/MRPS33/WNT8B/SCAF8/MRPL51/EPS8/CTNNB…	138
										BP	GO:0016482	cytosolic transport	79/5295	165/18866	4.6874e-08	5.2014e-06	4.19909e-06	PLEKHJ1/ERC1/WDR81/STX10/CHMP3/RAB9B/ANKFY1/PIK3C3/CLN5/DOP1A/CORO7/VPS52/SORT1/AP1G1/MAPK1/ARFRP1/VAMP3/GBF1/MSN/LRRK2/SNF8/SNX1/EPS15/AP4M1/DCTN1/PRKN/VPS13C/VPS53/AP1S1/CCDC91/LAMP1/WASHC1/EVI5/DENND5A/TBC1D5/DAB2/RHOBTB3/KIF5B/SNX2/BECN1/RIC1/VPS11/MAP2K2/RBSN/KIF1C/GOSR1/TMEM87B/ANKRD27/EMP2/TRAPPC10/WIPI1/HEATR5B/DOP1B/WDR91/GCC2/STX8/ARFIP1/VTI1A/KIF1B/YKT6/RAB7B/CES1/SNX8/WASH6P/RDX/SORL1…	79
										BP	GO:0034660	ncRNA metabolic process	193/5295	493/18866	4.85732e-08	5.29859e-06	4.27756e-06	RPL35/BUD23/HRAS/HSD17B10/EXOSC4/POP7/TRIR/HELQ/RPS21/NSUN5/BOP1/TRMT112/LAGE3/PUSL1/EXOSC7/RNASEL/RPS19/RRP9/RPUSD1/DDX49/RRP1/CTU1/TSR3/WDR74/TRMU/RPS15/SMAD3/RPS16/ZBTB8OS/URB1/FBL/UTP14C/TRMT61A/FAM207A/MDN1/MTREX/PRORP/SMAD1/REXO4/RPS24/QTRT1/RPL27/MTO1/RTRAF/YBEY/PIN4/SART1/METTL1/DDX56/FCF1/TYW3/RPL35A/CDKAL1/TRMT1/TOE1/NAF1/DIMT1/DPH3/MRTO4/STAT3/NSUN5P1/RPS28/KAT2B/RPL7/RPL14/TRPT1/TENT2…	193
										BP	GO:0032508	DNA duplex unwinding	57/5295	108/18866	5.15032e-08	5.4788e-06	4.42304e-06	SSBP1/CHTF8/HELQ/UBA52/CHTF18/NAV2/XPC/RUVBL2/RFC2/RFC4/MCM7/CHD9/RPA1/RUVBL1/DDX3X/FBH1/RBX1/RPS27A/PURA/POLQ/ERCC6L/CHD2/GINS2/CHD8/WRN/HELB/TOP2A/SMARCAD1/RAD51/CHD7/MCM9/CHD3/ASCC3/PIF1/ATRX/ERCC3/RAD54L2/MCM2/SETX/RECQL/CHD1/DSCC1/CHD6/CUL4A/G3BP1/ANXA1/DDB1/ERCC6/MCM4/BLM/GTF2H3/RAD50/MNAT1/SUPV3L1/GTF2H5/DQX1/CHD4	57
										BP	GO:0002181	cytoplasmic translation	55/5295	103/18866	5.19278e-08	5.4788e-06	4.42304e-06	TMA7/RPL38/RPL36A/RPL24/RPS21/RPSA/RPLP1/RPL26L1/RPL32/EIF3L/RPS29/RPL36/EIF3B/RPL18/EIF3K/RPL18A/RPL30/RPL39/RPL9/RPL8/RPL35A/MCTS1/EIF3A/DPH3/DPH7/RPS28/DNAJC24/RPL29/RPL13A/RPL19/EIF4H/MTOR/RPL6/RPL31/RPL11/DPH1/EIF3C/ETF1/DHX29/EIF2B3/RPLP0/GSPT2/RPL22L1/FMR1/EIF3G/EIF3F/CPEB3/RPL41/CPEB2/EIF3M/EIF3H/RPL26/RPS26/CPEB4/DRG1	55
										BP	GO:0000280	nuclear division	171/5295	428/18866	5.60249e-08	5.81575e-06	4.69506e-06	UBE2S/PTTG1/ANAPC11/CHTF8/NAA10/MAD2L2/PSMD13/NFE2L1/AURKAIP1/FLNA/MARF1/TACC3/AURKB/RANBP1/CDC25C/PKMYT1/CHMP2A/CLASP1/MAP10/LCMT1/USP44/CHMP1B/BIRC5/CAV2/TRIP13/CKS2/CDC20/VPS4B/SPAG5/NUF2/MND1/CDCA5/UBR2/NEK9/KIFC1/INO80/CDT1/NSMCE2/CCNE1/KIF2C/CHEK1/TPX2/MSX1/CENPC/NDEL1/ARHGEF10/NCAPH/EME1/CDC14B/EPS8/CDC26/USP16/DLGAP5/ANKRD31/CCNB1/SGO1/CDK1/AURKA/PLK1/KLHDC3/NUSAP1/MIS12/NCAPG/NCAPH2/SLC2…	171
										BP	GO:0032392	DNA geometric change	60/5295	116/18866	6.07231e-08	6.20339e-06	5.00801e-06	SSBP1/CHTF8/HELQ/UBA52/CHTF18/NAV2/XPC/RUVBL2/RFC2/RFC4/MCM7/CHD9/RPA1/RUVBL1/DDX3X/FBH1/RBX1/RPS27A/PURA/POLQ/ERCC6L/CHD2/GINS2/CHD8/WRN/HELB/RAD54L/TOP2A/SMARCAD1/RAD51/HMGB2/CHD7/HMGB3/MCM9/CHD3/ASCC3/PIF1/ATRX/ERCC3/RAD54L2/MCM2/SETX/RECQL/CHD1/DSCC1/CHD6/CUL4A/G3BP1/ANXA1/DDB1/ERCC6/MCM4/BLM/GTF2H3/RAD50/MNAT1/SUPV3L1/GTF2H5/DQX1/CHD4	60
										BP	GO:0007034	vacuolar transport	73/5295	150/18866	6.49421e-08	6.53074e-06	5.27227e-06	M6PR/LEPROT/VPS36/GPRASP1/AP3B1/VPS39/NEDD4/CHMP3/VPS13D/ANKFY1/ARSB/CHMP2A/CHMP1B/KIF13A/VPS52/VPS4B/SORT1/AP1G1/NCOA4/PINK1/SCARB2/VPS28/LRRK2/IGF2R/STAM/MTM1/SNF8/TGFBRAP1/AP4M1/TRAK1/LYST/PRKN/VPS13C/TRAK2/DENND3/VPS53/CCDC91/LAMP1/USE1/C9orf72/BECN1/AP3M1/EPG5/VPS11/CACNG4/RBSN/LAMP2/RHOB/PSAP/RNF215/TMEM106B/NDFIP2/SNX27/VPS37D/VPS37A/VIPAS39/LRP1/GCC2/STX8/HGSNAT/VTI1A/RAB7B/CLEC16A/SORL1/…	73
										BP	GO:0007080	mitotic metaphase plate congression	31/5295	47/18866	7.18051e-08	7.10981e-06	5.73976e-06	AURKB/CHMP2A/CHMP1B/VPS4B/NUF2/CDCA5/KIFC1/CDT1/KIF2C/CENPC/CCNB1/MIS12/BECN1/PIBF1/CDCA8/KIF14/PSRC1/CENPE/KIF18A/BOD1/CHAMP1/CUL3/CDC23/NDC80/KIF22/SPDL1/PINX1/CHMP6/ANKRD53/CHMP4A/RRS1	31
										BP	GO:0015980	energy derivation by oxidation of organic compounds	119/5295	278/18866	8.20484e-08	7.95143e-06	6.4192e-06	COX6C/NDUFB10/NDUFAB1/NDUFB11/COX6B1/NDUFB7/NDUFB2/NDUFS6/NDUFA1/NDUFA8/NDUFB1/NDUFV1/COX5B/SORBS1/NDUFA2/ATP5F1D/COX7B/IL6ST/UQCRB/UQCRQ/NDUFA11/IDH3A/NDUFS8/NDUFA3/NDUFA7/NDUFA13/CAT/PPP1R3B/NDUFS3/NDUFV2/UQCR11/NDUFB9/COX6A1/LEPR/UQCRH/PRELID1/IRS1/AGL/NDUFS5/BLOC1S1/UQCRHL/OGDH/PINK1/COX8A/UQCC3/SDHAF2/UCN/ACO2/NNT/UQCRC1/PER2/MRAP2/MTFR2/NDUFB8/PPARGC1A/SUCLA2/MECP2/CALM1/NDUFC2/CCNB1/CDK1/A…	119
										BP	GO:1901990	regulation of mitotic cell cycle phase transition	177/5295	448/18866	8.27759e-08	7.95143e-06	6.4192e-06	PSMD4/PSMB3/PSMB1/ANAPC11/PSMB4/PSMA7/PSMB7/MAD2L2/PBX1/SSNA1/PSMD13/RIPK1/TPRA1/CDKN2D/XPC/AURKB/CDC45/FGF10/CDC25C/E2F1/MIIP/CLASP1/APP/LCMT1/NACC2/USP44/TNKS1BP1/RPTOR/FOXN3/PAFAH1B1/ZNF655/TRIP13/KANK2/CDC20/VPS4B/TAOK3/DDX3X/PSME2/LSM11/CDCA5/EGFR/SIN3A/INO80/CEP131/FAM107A/GIGYF2/PSMA2/EZH2/CDT1/BAX/FBXO7/NSMCE2/RBL2/PSMC3/RAD17/FOXO4/DYNLL1/TPX2/RBX1/CTC1/DCTN1/CDKN2C/MECP2/CDC14B/CDK2AP2/…	177
										BP	GO:0150115	cell-substrate junction organization	54/5295	102/18866	1.00135e-07	9.47752e-06	7.65121e-06	ACTN1/TNS1/ITGA2/SORBS1/TLN1/VCL/BCAS3/DST/SMAD3/SFRP1/CLASP1/FERMT2/MACF1/COL17A1/LDB1/IQGAP1/KRT5/ROCK2/DUSP3/ITGB4/FAM107A/ITGA6/PTK2B/AJUBA/MAPRE2/LAMB3/ARHGEF7/TEK/CORO2B/ITGB1BP1/PEAK1/DLC1/KDR/SLK/RHOD/ROCK1/ITGA5/ARHGAP6/FMN1/WHAMM/CLASP2/ABL1/PTPRK/GPM6B/LRP1/SLC9A1/EPHA3/IQSEC1/CORO1C/DMTN/PTEN/PHLDB2/BCL2/S100A10	54
										BP	GO:0007265	Ras protein signal transduction	142/5295	346/18866	1.13233e-07	1.05558e-05	8.52175e-06	KANK1/HRAS/MFN2/CDC42EP4/SPRY2/ARHGAP1/CELSR1/ARHGDIG/CDC42EP3/RAB9B/NTN1/FGF10/NRG1/ADGRG1/STMN1/VANGL2/ADRA1A/RFXANK/ARHGEF18/KSR1/KANK2/ITGB1/STARD8/SPRY3/ERBIN/SPRY1/ROCK2/GBF1/RERG/ROBO1/G3BP2/STAMBP/PHACTR4/ABI2/MET/RASGRF2/NOTCH1/LPAR1/ITGA3/CFL1/ARHGEF10/RASA1/MAPRE2/PLEKHG5/DENND3/EPS8/ARHGAP42/ARHGAP44/RREB1/NISCH/PDPN/JAK2/CRKL/NOTCH2/CCDC125/SOS1/RB1/ITPKB/ARHGEF28/DAB2IP/RAP1B/DENND4…	142
										BP	GO:0007163	establishment or maintenance of cell polarity	98/5295	220/18866	1.14809e-07	1.05558e-05	8.52175e-06	KANK1/PARVA/FRMD4A/SPRY2/FAM89B/WDR1/ILK/GJA1/BCAS3/DST/FGF10/CAP1/VANGL2/CLASP1/CENPA/RAB11FIP2/KIAA1614/PAFAH1B1/LIN7B/ITGB1/FERMT1/ERBIN/SPRY1/PARD6G/ROCK2/GBF1/MSN/AMOTL2/MYO9A/CLIC4/MYO18A/KIF2C/PTK2B/CFL1/DCTN1/CAP2/MCPH1/NDEL1/PLK1/CRKL/TEK/RHOBTB2/MPP5/RHOBTB3/PARD3B/DLG5/SYNE4/RAP1B/RND3/PARD6A/JAM3/RUFY3/OPHN1/RHOB/PDCD6IP/RHOD/ROCK1/UST/CDC42BPB/FRMD4B/PARVB/SNX27/RAC3/GATA3/CLASP2/MYH…	98
										BP	GO:0051656	establishment of organelle localization	171/5295	432/18866	1.17759e-07	1.06746e-05	8.61765e-06	SPRY2/AP3B1/SNAP23/CDK5/SYNE2/GJA1/RPS15/TMED10/NTN1/FYCO1/AURKB/FGF10/CHMP2A/CLASP1/CHMP1B/MYO1C/UXT/CENPA/CDH3/MYO5C/KIF13A/BLOC1S1/MCFD2/PAFAH1B1/VPS4B/ITGB1/BBS2/SUN2/FER/PINK1/SPRY1/F8/SPG11/GBF1/SEC31A/LRRK2/SPAG5/NUF2/CDCA5/KIFC1/CEP120/CDT1/LINC00869/PSEN1/KIF2C/SEC23A/TRAK1/TRAPPC6A/RAB27B/CENPC/DCTN1/SLC2A4/MCPH1/NDEL1/PDCD6/PRKN/TRAK2/ACTN4/DLGAP5/CCNB1/CTNNB1/WDR11/PLK1/LAMP1/CLMN/IL4…	171
										BP	GO:0007051	spindle organization	84/5295	183/18866	1.87226e-07	1.67359e-05	1.35109e-05	SAC3D1/LIMK2/TACC2/POC1A/FLNA/TACC3/AURKB/STMN1/CHMP2A/CLASP1/MAP10/CHMP1B/RPS3/BIRC5/CDC20/VPS4B/NTMT1/SUN2/CENPW/CCDC69/SPAG5/NUF2/KIFC1/INO80/CEP120/STARD9/TPX2/DCTN1/ARHGEF10/MECP2/MAPRE2/TACC1/CENPH/DLGAP5/CCNB1/HAUS2/AURKA/PLK1/TUBGCP5/NEK2/SPC25/SMC1A/ABRAXAS2/KIF4A/PIBF1/HAUS4/ESPL1/KIF23/PSRC1/HAUS7/CHEK2/AUNIP/WDR62/KIF11/MYBL2/TNKS/SBDS/KIFC2/ASPM/CLASP2/CENPE/MYH9/RACGAP1/TTK/CHD3/DYN…	84
										BP	GO:0007044	cell-substrate junction assembly	52/5295	99/18866	2.39257e-07	2.1094e-05	1.70292e-05	ACTN1/TNS1/ITGA2/SORBS1/TLN1/VCL/BCAS3/DST/SMAD3/SFRP1/CLASP1/FERMT2/MACF1/COL17A1/LDB1/IQGAP1/KRT5/ROCK2/DUSP3/ITGB4/FAM107A/ITGA6/PTK2B/AJUBA/LAMB3/ARHGEF7/TEK/CORO2B/ITGB1BP1/PEAK1/DLC1/KDR/SLK/RHOD/ROCK1/ITGA5/ARHGAP6/FMN1/WHAMM/CLASP2/ABL1/PTPRK/GPM6B/LRP1/SLC9A1/EPHA3/CORO1C/DMTN/PTEN/PHLDB2/BCL2/S100A10	52
										BP	GO:0036293	response to decreased oxygen levels	149/5295	371/18866	2.71629e-07	2.36244e-05	1.9072e-05	ELOB/PSMD4/PSMB3/PSMB1/EEF2K/PSMB4/PSMA7/MYOCD/ITGA2/PSMB7/BAD/PSMD13/UBA52/ELOC/DPP4/SMAD4/CAT/ABAT/NFE2L2/TGFBR3/FIS1/SMAD3/SLC8A1/MPL/SFRP1/E2F1/PPARA/TGFBR2/KCNMA1/CAV1/PTGIS/SLC11A2/HMOX2/WDR83/EDNRA/PINK1/PSME2/ROCK2/TM9SF4/USF1/CD38/ALAD/PSMA2/PPARD/NOTCH1/PSMC3/PRKCE/EPAS1/CFLAR/RBX1/PTK2B/PPARGC1A/SLC2A4/RPS27A/CHCHD2/MECP2/AJUBA/EP300/TRPC6/ACTN4/CCNB1/HIF1AN/PSMC5/REST/EGLN2/CBFA2T3/PM…	149
										BP	GO:1901987	regulation of cell cycle phase transition	187/5295	486/18866	3.22246e-07	2.7653e-05	2.23243e-05	PSMD4/PSMB3/PSMB1/ANAPC11/ATP2B4/PSMB4/PSMA7/PSMB7/MAD2L2/PBX1/SSNA1/PSMD13/RIPK1/TPRA1/CDKN2D/XPC/AURKB/CDC45/FGF10/CDC25C/E2F1/MIIP/CLASP1/APP/BABAM1/LCMT1/NACC2/USP44/TNKS1BP1/RPTOR/FOXN3/PAFAH1B1/ZNF655/TRIP13/KANK2/CDC20/VPS4B/TAOK3/DDX3X/PSME2/LSM11/CDCA5/EGFR/SIN3A/INO80/CEP131/FAM107A/GIGYF2/PSMA2/EZH2/CDT1/BAX/FBXO7/NSMCE2/RBL2/PSMC3/RAD17/FOXO4/DYNLL1/CHEK1/TPX2/RBX1/CTC1/DCTN1/CDKN2C/M…	187
										BP	GO:0030111	regulation of Wnt signaling pathway	150/5295	375/18866	3.30926e-07	2.77785e-05	2.24256e-05	PSMD4/KANK1/PSMB3/MCC/PSMB1/DIXDC1/PSMB4/ADGRA2/PSMA7/LRP4/GLI3/PSMB7/FOXO1/MAD2L2/ROR2/DDIT3/PSMD13/DAAM2/YAP1/ILK/MDFIC/FZD1/RBMS3/RUVBL2/SMAD3/FGF10/PLPP3/PFDN5/VANGL2/GPRC5B/SFRP1/APP/MACF1/CDH3/CAV1/RUVBL1/FERMT1/FZD7/DDX3X/PSME2/LRRK2/TMEM237/SOX7/LRRK1/SDHAF2/EGFR/WWTR1/PTPRU/PSMA2/PSEN1/WLS/NOTCH1/PSMC3/CTNNBIP1/ITGA3/RBX1/ZRANB1/USP34/PRKN/BTRC/NXN/RSPO3/TCF7L1/CTNNB1/NFKB1/PSMC5/TBL1X/W…	150
										BP	GO:0010256	endomembrane system organization	181/5295	468/18866	3.32341e-07	2.77785e-05	2.24256e-05	PLEKHJ1/BANF1/SNX33/VPS36/AP3B1/MYOF/TOR1AIP1/HIKESHI/BCAS3/SH3GLB1/PARP11/CHMP3/TMED10/SOD1/ANO6/CHMP2A/PIK3C3/CLASP1/XKR5/ATP8B1/CHMP1B/TMEM127/CAV1/BLOC1S1/CERT1/CAV2/RAB3GAP1/PAFAH1B1/VPS4B/TLCD1/MAPK1/SUN2/PLSCR4/SCARB2/VPS28/GBF1/SEC31A/CAVIN2/LRRK2/DYNC2H1/FAT4/SYNE1/MICALL1/NEK9/STAM/PACSIN2/SNF8/MYO18A/IST1/TMEM43/COG7/LPCAT3/LYST/ARMH3/DCTN1/NDEL1/DYM/PRKN/USP6NL/TMED7/ANO7/ATP2A2/CCNB1…	181
										BP	GO:0061640	cytoskeleton-dependent cytokinesis	52/5295	100/18866	3.63069e-07	2.99579e-05	2.4185e-05	SNX33/SEPTIN10/CHMP3/AURKB/STMN1/SEPTIN6/CHMP2A/CHMP1B/CENPA/JTB/VPS4B/ROCK2/STAMBP/IST1/CFL1/TMEM250/KIF20A/SNX18/RASA1/PLK1/NUSAP1/SPTBN1/SNX9/CEP55/ANLN/KIF4A/USP8/ESPL1/BIN3/KIF23/RHOB/PDCD6IP/ROCK1/APC/RACGAP1/PRC1/ZFYVE26/CIT/SON/RAB35/MYH10/DCTN3/SEPTIN1/ALKBH4/SPIRE2/RTKN/CHMP6/ANKRD53/SEPTIN5/SEPTIN2/CECR2/CHMP4A	52
										BP	GO:0044839	cell cycle G2/M phase transition	115/5295	273/18866	3.67729e-07	2.99583e-05	2.41854e-05	PSMD4/PSMB3/PSMB1/PSMB4/PSMA7/PSMB7/PBX1/SSNA1/PSMD13/PPP1R12B/AURKB/CDC25C/PKMYT1/MIIP/CLASP1/APP/BABAM1/LCMT1/FOXN3/PAFAH1B1/VPS4B/PPP1R12A/TAOK3/PSME2/SIN3A/MELK/CEP131/PSMA2/FBXL6/PSMC3/RAD17/FOXO4/DYNLL1/CHEK1/TPX2/RBX1/CTC1/DCTN1/FBXL3/MECP2/AJUBA/CDC14B/ENSA/BTRC/CCNB1/CDK1/FBXL15/HAUS2/AURKA/PSMC5/PLK1/NINL/FBXL22/ABCB1/PPM1D/PSMD5/NEK2/GTSE1/PSMB5/PSMA3/TPD52L1/PCM1/CENPF/HAUS4/KIF14/CCN…	115
										BP	GO:0000910	cytokinesis	79/5295	172/18866	4.14501e-07	3.33466e-05	2.69208e-05	SNX33/SVIL/SH3GLB1/SEPTIN10/CHMP3/AURKB/STMN1/SEPTIN6/CHMP2A/PIK3C3/MAP10/CHMP1B/CENPA/KIF13A/ENTR1/JTB/VPS4B/KLHL21/ROCK2/STAMBP/IST1/PRKCE/CFL1/TMEM250/KIF20A/KLHL13/SNX18/CALM1/CDC14B/RASA1/PKN2/KLHL9/AURKA/PLK1/NUSAP1/SPTBN1/SNX9/CEP55/ANLN/BECN1/KIF4A/USP8/ESPL1/BIN3/KIF23/KIF14/RHOB/PDCD6IP/ROCK1/APC/CENPV/CDC6/MYH9/BIRC6/GIPC1/RACGAP1/PRC1/ZFYVE26/CIT/CUL3/SON/E2F8/ANXA11/RAB35/MYH10/DCTN3…	79
										BP	GO:0030433	ubiquitin-dependent ERAD pathway	43/5295	78/18866	4.52287e-07	3.59373e-05	2.90122e-05	RNF185/OS9/NFE2L2/UBE4B/TMUB1/CAV1/HERPUD1/UBE2J1/ERLIN1/FBXO17/STUB1/UBQLN2/UBE2J2/WFS1/FBXO44/USP19/DNAJB2/UBE4A/DNAJC10/TRIM13/DNAJC18/UBXN4/JKAMP/AMFR/DNAJB9/SYVN1/SEL1L/AUP1/STT3B/FBXO27/FBXO6/EDEM1/DNAJB14/TMEM129/SEC61B/RNF175/ERLIN2/SGTB/CCDC47/EDEM2/BCAP31/HSPA5/DERL2	43
										BP	GO:0001666	response to hypoxia	144/5295	359/18866	4.66506e-07	3.6615e-05	2.95594e-05	ELOB/PSMD4/PSMB3/PSMB1/PSMB4/PSMA7/MYOCD/ITGA2/PSMB7/BAD/PSMD13/UBA52/ELOC/DPP4/SMAD4/CAT/ABAT/NFE2L2/TGFBR3/FIS1/SMAD3/SLC8A1/MPL/SFRP1/E2F1/PPARA/TGFBR2/KCNMA1/CAV1/PTGIS/SLC11A2/HMOX2/WDR83/EDNRA/PINK1/PSME2/ROCK2/TM9SF4/USF1/CD38/ALAD/PSMA2/PPARD/NOTCH1/PSMC3/PRKCE/EPAS1/CFLAR/RBX1/PTK2B/PPARGC1A/SLC2A4/RPS27A/CHCHD2/MECP2/AJUBA/EP300/TRPC6/ACTN4/CCNB1/HIF1AN/PSMC5/REST/EGLN2/CBFA2T3/PML/STUB…	144
										BP	GO:0098813	nuclear chromosome segregation	114/5295	272/18866	5.61085e-07	4.35078e-05	3.51239e-05	PTTG1/ANAPC11/CHTF8/NAA10/MAD2L2/TACC3/AURKB/CHMP2A/MAP10/LCMT1/USP44/CHMP1B/TRIP13/CDC20/VPS4B/SPAG5/NUF2/CDCA5/KIFC1/RMI2/INO80/CDT1/NSMCE2/CCNE1/KIF2C/CENPC/NCAPH/EME1/CDC26/DLGAP5/ANKRD31/CCNB1/CTNNB1/SGO1/PLK1/NUSAP1/MIS12/NCAPG/NCAPH2/BUB1/NEK2/SMC1A/SLF2/IHO1/RB1/ABRAXAS2/AXIN2/BECN1/TOP2A/KIF18B/KIF4A/CENPX/CENPF/PIBF1/EME2/CDCA8/ESPL1/KIF23/KIF14/PSRC1/FEN1/CTCF/ATM/APC/MAU2/TNKS/SIRT7/C…	114
										BP	GO:0032970	regulation of actin filament-based process	159/5295	405/18866	5.87822e-07	4.50384e-05	3.63595e-05	KANK1/HRAS/FRMD6/TMSB10/DIXDC1/PKP2/CDC42EP4/KANK4/PDE4D/PAK3/ARPC5L/CACNA1C/SH3PXD2B/SVIL/ARPC4/CELSR1/PIK3R1/WDR1/CDK5/ILK/SMAD4/FLNA/SYNPO2/BCAS3/CDC42EP3/MLST8/SMAD3/LIMA1/STMN1/PHPT1/VANGL2/SFRP1/CLASP1/MYO1C/ADD1/CAV1/ARHGEF18/IQGAP1/FER/ROCK2/CGNL1/KIRREL1/CCDC88A/FAM107A/PDE4B/NTRK3/TPM1/CNN2/ABI2/ARPIN/MET/ARPC3/LPAR1/PRKCE/PTK2B/CFL1/ARHGEF10/PRKN/RASA1/FZD10/EPS8/ATP2A2/PFN4/ARHGAP44/M…	159
										BP	GO:0043087	regulation of GTPase activity	184/5295	481/18866	6.30246e-07	4.77207e-05	3.8525e-05	ARHGAP20/HRAS/BVES/DOCK1/SPRY2/ARHGAP1/PLXNB2/FAM13B/ARHGDIG/TBCK/BCAS3/SOD1/MLST8/RANBP1/ARHGAP23/SFRP1/RSU1/RAB11FIP2/IQGAP1/CAV2/RAB3GAP1/PAFAH1B1/ITGB1/SH3BP4/STARD8/SPRY1/RGS11/AGAP3/TBC1D2/LRRK2/ABR/MYO9A/NTRK3/DOCK9/BNIP2/NEDD9/EZH2/SEC23A/ITGA6/TRAPPC6A/NPRL2/RANGAP1/PTK2B/TBC1D2B/GPSM1/ADPRH/NDEL1/ARHGEF10/PLXNA2/AJUBA/SNX18/DEPDC5/USP6NL/RASA1/MAPRE2/FZD10/RUNDC1/PTPRN2/ARL2/TBC1D9/ARHG…	184
										BP	GO:0006892	post-Golgi vesicle-mediated transport	53/5295	104/18866	6.46986e-07	4.84187e-05	3.90884e-05	SNAP23/GGA2/ANKFY1/MACF1/RAB26/DOP1A/KIF13A/CORO7/VPS52/BBS2/SORT1/AP1G1/ARFRP1/VAMP3/GBF1/SORCS1/EPS15/AP4M1/VPS35L/VPS13C/SCAMP2/CCDC91/C16orf70/LAMP1/SPTBN1/RABEP1/EXOC8/OSBPL5/ARFGEF2/RBSN/EXOC2/GOPC/COMMD1/RNF215/VAMP8/WIPI1/EXOC6B/STX4/DOP1B/VTI1A/SCAMP1/KRT18/SORL1/PREPL/RACK1/STEAP2/MON2/MYO1B/DNM2/KLHL20/GGA3/GOSR2/RP2	53
										BP	GO:0006120	mitochondrial electron transport, NADH to ubiquinone	33/5295	55/18866	7.28924e-07	5.36775e-05	4.33339e-05	NDUFB10/NDUFAB1/NDUFB11/NDUFB7/NDUFB2/NDUFS6/NDUFA1/NDUFA8/NDUFB1/NDUFV1/NDUFA2/NDUFA11/NDUFS8/NDUFA3/NDUFA7/NDUFA13/NDUFS3/NDUFV2/NDUFB9/NDUFS5/PINK1/NDUFB8/NDUFC2/NDUFA6/NDUFB6/NDUFV3/NDUFS7/NDUFS1/NDUFA12/NDUFA10/NDUFB4/NDUFA4/NDUFA9	33
										BP	GO:0033045	regulation of sister chromatid segregation	45/5295	84/18866	7.33937e-07	5.36775e-05	4.33339e-05	PTTG1/ANAPC11/NAA10/MAD2L2/TACC3/AURKB/LCMT1/USP44/TRIP13/CDC20/CDCA5/RMI2/CDT1/NSMCE2/CDC26/DLGAP5/CCNB1/CTNNB1/PLK1/BUB1/SLF2/RB1/AXIN2/BECN1/CENPF/ESPL1/FEN1/CTCF/ATM/APC/TNKS/CDC6/CENPE/BUB1B/TTK/ATRX/UBE2C/CUL3/CDC23/NDC80/MAD2L1/SPDL1/SMC5/MAPK15/RIOK2	45
										BP	GO:0051983	regulation of chromosome segregation	54/5295	107/18866	7.5979e-07	5.49439e-05	4.43563e-05	PTTG1/ANAPC11/NAA10/MAD2L2/TACC3/AURKB/LCMT1/USP44/TRIP13/CDC20/SPAG5/CDCA5/RMI2/CDT1/NSMCE2/KIF2C/CDC26/DLGAP5/CCNB1/CTNNB1/PLK1/BUB1/NEK2/SLF2/IHO1/RB1/AXIN2/BECN1/CENPF/ESPL1/FEN1/CTCF/ATM/APC/TNKS/CDC6/CENPE/BUB1B/MKI67/RACGAP1/TTK/DYNC1H1/ATRX/UBE2C/CUL3/CDC23/NDC80/MAD2L1/PUM2/SPDL1/SMC5/PUM1/MAPK15/RIOK2	54
										BP	GO:0035966	response to topologically incorrect protein	90/5295	205/18866	8.06883e-07	5.69825e-05	4.60021e-05	RNF185/RHBDD1/MFN2/MBTPS1/DDIT3/TLN1/PIK3R1/NFE2L2/DNAJC3/YIF1A/HSPE1/ADD1/SSR1/TATDN2/SEC31A/UGGT1/HERPUD1/HSPA4L/ASNS/BAX/UFL1/SRPRA/DCTN1/TM7SF3/PRKN/EP300/ATF6/CTDSP2/TPP1/DNAJB4/KLHDC3/PDIA6/STUB1/HSPB8/HYOU1/UBE2J2/CANX/F12/WFS1/CREBRF/DAB2IP/DNAJB5/HSF1/CREB3L2/DNAJB2/TMBIM6/ARFGAP1/CTH/DNAJC18/ATF6B/UBXN4/PDIA5/UGGT2/WIPI1/JKAMP/COPS5/AMFR/PTPN1/DNAJB9/TMEM33/CUL3/SYVN1/DNAJC4/AUP1/HDAC6/…	90
										BP	GO:0007015	actin filament organization	168/5295	434/18866	8.14342e-07	5.69825e-05	4.60021e-05	KANK1/TMSB10/ACTN1/CDC42EP4/MAD2L2/KANK4/PAK3/ARPC5L/SORBS1/SH3PXD2B/SVIL/ARPC4/PIK3R1/WDR1/MICAL3/FLNA/SYNPO2/CDC42EP3/MLST8/SMAD3/LIMA1/CAP1/STMN1/SORBS2/SFRP1/CLASP1/MYO1C/ADD1/MYO5C/ARHGEF18/CORO7/EFS/NEBL/FER/PSTPIP2/ROCK2/DPYSL3/TRPV4/CGNL1/KIRREL1/CCDC88A/FAM107A/TTC17/TPM1/NEDD9/PPARGC1B/MSRB2/ABI2/ARPIN/MET/ARPC3/LPAR1/PRKCE/SHROOM4/PTK2B/CFL1/CAP2/ARHGEF10/PRKN/RASA1/EPS8/ACTN4/PFN4/MYA…	168
										BP	GO:0033044	regulation of chromosome organization	142/5295	356/18866	8.14542e-07	5.69825e-05	4.60021e-05	ZNHIT1/PTTG1/SMG6/ANAPC11/SSBP1/MYOCD/NAA10/MAD2L2/NELFE/SMAD4/C6orf89/NABP2/TACC3/AURKB/RUVBL2/CDC45/TERF2/LCMT1/USP44/GLYR1/TRIP13/CDC20/MAPK1/PINK1/MAP3K4/LRRK2/PRDM12/UCN/CDCA5/SIN3A/KAT7/NAF1/RMI2/MIER1/SETD7/CDT1/NSMCE2/CHEK1/CTC1/PPARGC1A/MPHOSPH8/MCPH1/MECP2/SUPT6H/CDC26/DLGAP5/CCNB1/CTNNB1/PLK1/PML/ISL1/TINF2/BUB1/NOS1/NEK2/YLPM1/SLF2/RB1/KAT2A/AXIN2/BECN1/TOP2A/CENPF/KDM5A/ESPL1/RNF40/S…	142
										BP	GO:0045732	positive regulation of protein catabolic process	97/5295	225/18866	8.46065e-07	5.85514e-05	4.72686e-05	RNF185/SNX33/FOXO1/SH3RF2/HSPBP1/OAZ1/GPLD1/NEDD4/GJA1/NDUFA13/RNF180/NFE2L2/FAM122A/NUPR1/CAV1/PIAS1/IL33/SH3D19/CDC20/UQCC2/DET1/VPS28/MSN/LRRK2/HERPUD1/SNF8/PSEN1/TIPARP/SNX1/RBX1/PTK2B/PRKN/AURKA/PLK1/EGLN2/CBFA2T3/ARIH1/IDE/STUB1/UBQLN2/RNF217/ATP5IF1/SNX9/DAB2/DAB2IP/HUWE1/VGLL4/VPS11/RNF40/DNAJB2/ZYG11B/SIRT6/RHBDD3/DVL1/APC/DTL/CSNK1A1/GCLC/DACT1/AXIN1/SOCS5/LRP1/KCNE2/PTTG1IP/FBXL5/TNFAI…	97
										BP	GO:0000281	mitotic cytokinesis	40/5295	72/18866	8.62857e-07	5.90782e-05	4.76939e-05	SNX33/CHMP3/STMN1/SEPTIN6/CHMP2A/CHMP1B/CENPA/JTB/VPS4B/ROCK2/STAMBP/CFL1/KIF20A/SNX18/RASA1/PLK1/NUSAP1/SPTBN1/SNX9/CEP55/ANLN/KIF4A/USP8/ESPL1/KIF23/RHOB/PDCD6IP/ROCK1/APC/RACGAP1/PRC1/ZFYVE26/CIT/SON/RAB35/MYH10/RTKN/CHMP6/ANKRD53/CHMP4A	40
										BP	GO:1901991	negative regulation of mitotic cell cycle phase transition	106/5295	251/18866	8.95657e-07	6.06784e-05	4.89857e-05	PSMD4/PSMB3/PSMB1/PSMB4/PSMA7/PSMB7/MAD2L2/PSMD13/RIPK1/TPRA1/CDKN2D/AURKB/CDC25C/E2F1/MIIP/LCMT1/NACC2/USP44/TNKS1BP1/FOXN3/ZNF655/TRIP13/KANK2/CDC20/TAOK3/PSME2/FAM107A/GIGYF2/PSMA2/EZH2/CDT1/BAX/FBXO7/RBL2/PSMC3/RAD17/FOXO4/RBX1/CDKN2C/CDK2AP2/EP300/CCNB1/CTDSP2/CDK1/AURKA/PCBP4/PSMC5/PLK1/PML/PLAGL1/PSMD5/BUB1/GTSE1/PSMB5/CNOT1/RB1/PSMA3/PIDD1/CENPF/PRMT2/MIR30C2/TFDP2/PCNA/FBXL7/PSMB6/CDKN2A…	106
										BP	GO:0000086	G2/M transition of mitotic cell cycle	107/5295	254/18866	9.20237e-07	6.16942e-05	4.98058e-05	PSMD4/PSMB3/PSMB1/PSMB4/PSMA7/PSMB7/PBX1/SSNA1/PSMD13/PPP1R12B/AURKB/CDC25C/PKMYT1/MIIP/CLASP1/APP/LCMT1/FOXN3/PAFAH1B1/VPS4B/PPP1R12A/TAOK3/PSME2/SIN3A/MELK/CEP131/PSMA2/FBXL6/PSMC3/RAD17/FOXO4/DYNLL1/TPX2/RBX1/CTC1/DCTN1/FBXL3/MECP2/AJUBA/ENSA/BTRC/CCNB1/CDK1/FBXL15/HAUS2/AURKA/PSMC5/PLK1/NINL/FBXL22/ABCB1/PPM1D/PSMD5/NEK2/PSMB5/PSMA3/TPD52L1/PCM1/CENPF/HAUS4/KIF14/CCNA2/HMMR/FBXL7/PSMB6/HAUS7/…	107
										BP	GO:0032956	regulation of actin cytoskeleton organization	143/5295	360/18866	9.85728e-07	6.54036e-05	5.28004e-05	KANK1/HRAS/TMSB10/DIXDC1/CDC42EP4/KANK4/PAK3/ARPC5L/SH3PXD2B/SVIL/ARPC4/CELSR1/PIK3R1/WDR1/CDK5/ILK/SMAD4/FLNA/SYNPO2/BCAS3/CDC42EP3/MLST8/SMAD3/LIMA1/STMN1/PHPT1/VANGL2/SFRP1/CLASP1/MYO1C/ADD1/ARHGEF18/IQGAP1/FER/ROCK2/CGNL1/KIRREL1/CCDC88A/FAM107A/NTRK3/TPM1/ABI2/ARPIN/MET/ARPC3/LPAR1/PRKCE/PTK2B/CFL1/ARHGEF10/PRKN/RASA1/FZD10/EPS8/PFN4/ARHGAP44/MYADM/WASHC1/IQGAP2/JMY/TEK/NOTCH2/VILL/ARPC1A/CO…	143
										BP	GO:2001020	regulation of response to DNA damage stimulus	97/5295	226/18866	1.0771e-06	7.07368e-05	5.71059e-05	EYA4/MAD2L2/TFIP11/PPP4C/CDKN2D/H2AX/FGF10/BABAM1/TERF2/NACC2/PLA2R1/EID3/RPS3/EGFR/KAT7/RMI2/FEM1B/FIGN/CHEK1/MSX1/FBH1/EYA1/SPRED1/POLH/NUDT16L1/POLQ/PML/HDAC10/TP53BP1/CASP9/SLF2/DYRK1A/HELB/AXIN2/DDIAS/NSMCE1/FXR2/HSF1/BCL2L12/PCNA/RAD51/CD44/SIRT6/CHEK2/TRIAP1/CGAS/AUNIP/ATM/SPRED2/SIRT7/ABL1/SNAI2/PARP3/FOXM1/CBX8/TAF9B/PTTG1IP/MGMT/PNKP/PRRX1/TRIP12/SIRT1/ARMT1/FMR1/CUL4A/MIF/KMT5A/SMCHD1/…	97
										BP	GO:0071214	cellular response to abiotic stimulus	133/5295	331/18866	1.12734e-06	7.25558e-05	5.85744e-05	RHBDD1/HRAS/ITGA2/TLR5/MYLK/BAD/GNA11/PIK3R1/YAP1/GPLD1/NEDD4/GJA1/RPE65/XPC/COPS9/AURKB/RUVBL2/H2AX/SFRP1/MAP3K20/TNKS1BP1/CERS1/DDX3X/ST20/SWI5/TRPV4/EGFR/CHP1/INO80/CNN2/TSPO/BAX/CHEK1/TENT2/PIEZO2/SLC2A4/MAP2K4/PBK/CALM1/EP300/TMEM109/NSMCE3/TLR3/POLH/NFKB1/N4BP1/REST/SLC25A23/IMPACT/NMT1/SLC12A6/LRRC8E/TP53BP1/CRY2/SCX/C9orf116/POLK/WRN/CASP9/AVPR1A/EEF1D/HSF1/MAP3K1/TSPYL5/PCNA/RAD51/RHOB/C…	133
										BP	GO:0104004	cellular response to environmental stimulus	133/5295	331/18866	1.12734e-06	7.25558e-05	5.85744e-05	RHBDD1/HRAS/ITGA2/TLR5/MYLK/BAD/GNA11/PIK3R1/YAP1/GPLD1/NEDD4/GJA1/RPE65/XPC/COPS9/AURKB/RUVBL2/H2AX/SFRP1/MAP3K20/TNKS1BP1/CERS1/DDX3X/ST20/SWI5/TRPV4/EGFR/CHP1/INO80/CNN2/TSPO/BAX/CHEK1/TENT2/PIEZO2/SLC2A4/MAP2K4/PBK/CALM1/EP300/TMEM109/NSMCE3/TLR3/POLH/NFKB1/N4BP1/REST/SLC25A23/IMPACT/NMT1/SLC12A6/LRRC8E/TP53BP1/CRY2/SCX/C9orf116/POLK/WRN/CASP9/AVPR1A/EEF1D/HSF1/MAP3K1/TSPYL5/PCNA/RAD51/RHOB/C…	133
										BP	GO:0022900	electron transport chain	82/5295	184/18866	1.17321e-06	7.476e-05	6.03538e-05	COX6C/NDUFB10/NDUFAB1/NDUFB11/COX6B1/NDUFB7/PTGES2/NDUFB2/NDUFS6/NDUFA1/NDUFA8/NDUFB1/NDUFV1/COX5B/FDX2/NDUFA2/COX7B/UQCRB/UQCRQ/NDUFA11/NDUFS8/NDUFA3/NDUFA7/NDUFA13/NDUFS3/NDUFV2/UQCR11/NDUFB9/COX6A1/UQCRH/NDUFS5/UQCRHL/DMGDH/AOX1/PINK1/COX8A/UQCC3/SDHAF2/UQCRC1/ADH5/NDUFB8/PPARGC1A/MECP2/NDUFC2/CCNB1/CDK1/TAZ/COX7A2/SURF1/COX5A/CYC1/NDUFA6/SDHC/COX7C/ETFB/UQCR10/NDUFB6/NDUFV3/NDUFS7/NDUFS1/SDHD…	82
										BP	GO:0072331	signal transduction by p53 class mediator	111/5295	267/18866	1.26113e-06	7.95749e-05	6.42409e-05	PDK2/CSNK2B/BOP1/RPA3/CDK5/TP63/EDA2R/AURKB/CDC25C/TAF10/RFC2/E2F1/MBD3/PLA2R1/RFC4/TNKS1BP1/NUPR1/RPA1/RMI2/BAX/RBL2/RAD17/CHEK1/TPX2/MSX1/PRKN/KAT5/EP300/TMEM109/SPRED1/USP10/CCNB1/TAF3/CDK1/PPP1R13B/AURKA/PCBP4/WWOX/PML/RPS7/PLAGL1/JMY/PPM1D/TOPORS/GTSE1/WRN/CNOT1/DYRK1A/PIDD1/RPL23/PAK1IP1/BCL2L12/HIPK1/EXO1/TFDP2/PERP/PCNA/RFFL/CD44/SETD9/CHEK2/TRIAP1/ATM/RPL11/SPRED2/CHD3/SNAI2/E2F2/ATRX/TA…	111
										BP	GO:1901988	negative regulation of cell cycle phase transition	112/5295	270/18866	1.28687e-06	8.04108e-05	6.49157e-05	PSMD4/PSMB3/PSMB1/PSMB4/PSMA7/PSMB7/MAD2L2/PSMD13/RIPK1/TPRA1/CDKN2D/AURKB/CDC25C/E2F1/MIIP/BABAM1/LCMT1/NACC2/USP44/TNKS1BP1/FOXN3/ZNF655/TRIP13/KANK2/CDC20/TAOK3/PSME2/FAM107A/GIGYF2/PSMA2/EZH2/CDT1/BAX/FBXO7/RBL2/PSMC3/RAD17/FOXO4/CHEK1/RBX1/CDKN2C/CDC14B/CDK2AP2/EP300/CCNB1/CTDSP2/CDK1/AURKA/PCBP4/PSMC5/PLK1/PML/PLAGL1/PSMD5/BUB1/GTSE1/PSMB5/CNOT1/RB1/PSMA3/PIDD1/CENPF/PRMT2/MIR30C2/TFDP2/PCN…	112
										BP	GO:0140053	mitochondrial gene expression	75/5295	165/18866	1.31944e-06	8.16529e-05	6.59185e-05	MRPL14/MRPL24/HSD17B10/MALSU1/MRPL11/MRPS12/MRPS34/MRPL28/GADD45GIP1/MRPL23/MRPS15/MRPL47/AURKAIP1/MRPS21/NDUFA7/MRPL53/MRPL58/MRPL27/MRPL55/MRPL12/MRPL20/MRPL48/MRPL2/NGRN/TACO1/MRPL21/MRPL22/MRPL41/PRORP/TBRG4/UQCC2/MTO1/TSFM/PPARGC1B/MRPS2/MRPS26/MRPL16/MRPS17/MRPS7/MRPS33/PUS1/MRPL51/MRPS25/MRPS5/ALKBH1/CHCHD10/MRPL52/MRPL54/GARS1/MRPL4/SLC25A33/MRPL37/MRPS27/POLRMT/RCC1L/NSUN4/CHCHD1/METTL4/…	75
										BP	GO:0071496	cellular response to external stimulus	131/5295	326/18866	1.34679e-06	8.25517e-05	6.66441e-05	PDK2/NUDT1/MYOCD/ITGA2/HFE/TLR5/FOXO1/BAD/GJA1/SH3GLB1/NFE2L2/ZFYVE1/SFRP1/PIK3C3/PPARA/RPTOR/KANK2/MAPK1/LRRK2/TNC/EGFR/USF1/FAM107A/ASNS/CNN2/ELAPOR1/ITGA6/GABARAPL1/NPRL2/CHEK1/PIEZO2/WDR24/MAP2K4/DEPDC5/TLR3/ITFG2/RNF152/STK24/NFKB1/IMPACT/GLUL/PPM1D/SCX/SLC39A4/RRAGA/WRN/MAX/SRF/BECN1/AVPR1A/AXL/KCNB1/XPR1/MTOR/KPTN/MAP3K1/USP33/LAMP2/SZT2/PHEX/BCL10/TNFRSF10B/TNKS/PTPN11/AMBRA1/SLC39A5/GCLC…	131
										BP	GO:0070125	mitochondrial translational elongation	46/5295	88/18866	1.39062e-06	8.44344e-05	6.8164e-05	MRPL14/MRPL24/MRPL11/MRPS12/MRPS34/MRPL28/GADD45GIP1/MRPL23/MRPS15/MRPL47/AURKAIP1/MRPS21/MRPL53/MRPL58/MRPL27/MRPL55/MRPL12/MRPL20/MRPL48/MRPL2/MRPL21/MRPL22/MRPL41/TSFM/MRPS2/MRPS26/MRPL16/MRPS17/MRPS7/MRPS33/MRPL51/MRPS25/MRPS5/MRPL52/MRPL54/MRPL4/MRPL37/MRPS27/CHCHD1/MRPL13/OXA1L/MRPS28/MRPL40/MRPL57/MRPS24/TUFM	46
										BP	GO:0046578	regulation of Ras protein signal transduction	85/5295	194/18866	1.77867e-06	0.000106986	8.63698e-05	KANK1/HRAS/MFN2/SPRY2/FGF10/NRG1/ADGRG1/STMN1/ADRA1A/ARHGEF18/KANK2/ITGB1/STARD8/SPRY3/ERBIN/SPRY1/GBF1/ROBO1/STAMBP/MET/RASGRF2/NOTCH1/LPAR1/ITGA3/ARHGEF10/RASA1/MAPRE2/DENND3/EPS8/ARHGAP42/ARHGAP44/JAK2/CRKL/NOTCH2/CCDC125/ITPKB/ARHGEF28/DAB2IP/DENND4A/KCTD10/HEG1/TGFB2/OPHN1/ARFGEF2/KIF14/GPR20/DLC1/AKAP13/LPAR6/FLOT1/ARFGAP1/RASA3/KITLG/ARHGAP24/ABL1/MYO9B/DYNLT1/TNK1/FOXM1/ARHGAP35/CYTH1/F11…	85
										BP	GO:1903362	regulation of cellular protein catabolic process	108/5295	260/18866	1.82733e-06	0.000108371	8.74877e-05	RNF185/HFE/SH3RF2/HSPBP1/NFE2L1/OS9/RNF180/NFE2L2/FAM122A/NUPR1/CAV1/PIAS1/IL33/CDC20/UQCC2/PINK1/PSME2/DET1/MSN/LRRK2/UBXN1/HERPUD1/GPX1/MTM1/ALAD/UBE2J1/PSEN1/UFL1/RBX1/PTK2B/PRKN/PBK/BTRC/AURKA/N4BP1/PLK1/CBFA2T3/PML/RPS7/ARIH1/SUFU/STUB1/UBQLN2/RNF217/MAP1A/ATP5IF1/DAB2/WAC/USP19/DAB2IP/VGLL4/RIC1/RPL23/MFSD8/VPS11/OPHN1/RNF40/DNAJB2/ARAF/COMMD1/ZYG11B/SIRT6/ERLEC1/DVL1/RPL11/CSNK1A1/GIPC1/GC…	108
										BP	GO:0051058	negative regulation of small GTPase mediated signal transduction	34/5295	59/18866	1.83536e-06	0.000108371	8.74877e-05	KANK1/MFN2/SPRY2/STMN1/ADRA1A/ITGB1/SPRY3/SPRY1/CGNL1/STAMBP/MET/ITGA3/RASA1/ARHGAP42/ARHGAP44/CCDC125/DAB2IP/KCTD10/HEG1/TGFB2/DLC1/RASA3/SLIT2/ARHGAP24/TNK1/ARHGAP35/PPP2CB/CUL3/ARHGAP12/TNFAIP1/NF1/BCL6/SYNGAP1/KCTD13	34
										BP	GO:0046580	negative regulation of Ras protein signal transduction	31/5295	52/18866	1.91627e-06	0.000112119	9.05139e-05	KANK1/MFN2/SPRY2/STMN1/ADRA1A/ITGB1/SPRY3/SPRY1/STAMBP/MET/ITGA3/RASA1/ARHGAP42/ARHGAP44/CCDC125/DAB2IP/KCTD10/HEG1/TGFB2/DLC1/RASA3/ARHGAP24/TNK1/ARHGAP35/PPP2CB/CUL3/TNFAIP1/NF1/BCL6/SYNGAP1/KCTD13	31
										BP	GO:0010508	positive regulation of autophagy	62/5295	131/18866	2.04936e-06	0.000118826	9.59284e-05	MFN2/FOXO1/BAD/SH3GLB1/EPM2A/FYCO1/TOMM7/VPS13D/MUL1/RAB3GAP1/TRIM5/SH3BP4/PINK1/TRIM34/LRRK2/TP53INP2/FBXO7/ELAPOR1/TMEM59/UFL1/NPRL2/GPSM1/PRKN/KAT5/VPS13C/RNF152/TRIM38/PIP4K2C/HSPB8/ATP5IF1/C9orf72/WAC/MAP3K7/HUWE1/TRIM22/KDR/ROCK1/TRIM13/TRIM6/AMBRA1/PIK3C2A/IKBKG/BNIP3L/PAFAH1B2/SIRT1/TICAM1/HDAC6/ATG5/SPTLC2/EIF2AK4/CLEC16A/STING1/SPTLC1/STK11/MID2/BAG3/TRIM68/SMCR8/SMURF1/LRSAM1/TPCN1/PRK…	62
										BP	GO:0042273	ribosomal large subunit biogenesis	40/5295	74/18866	2.21316e-06	0.000127178	0.000102671	RPL35/MALSU1/MRPL11/RPL38/RPL24/BOP1/GTF3A/PPAN/NOP16/RPL26L1/WDR74/MRPL20/URB1/MDN1/RPL35A/MRTO4/RPL7/RPL14/ZNF622/PES1/RPL23A/RPL12/NOL9/NHP2/SDAD1/RPL7A/EIF6/PAK1IP1/RPL6/RPL11/LTO1/RPLP0/BRIX1/DDX18/LAS1L/SURF6/EBNA1BP2/RPL26/SNU13/RRS1	40
										BP	GO:0001738	morphogenesis of a polarized epithelium	67/5295	145/18866	2.34305e-06	0.00013345	0.000107734	PSMD4/PSMB3/PSMB1/PSMB4/PSMA7/PSMB7/ROR2/PSMD13/CELSR1/WDR1/MAGI2/TP63/FZD1/AJAP1/PRICKLE2/VANGL2/SFRP1/PAFAH1B1/FZD7/PSME2/MSN/ASTN2/MYO9A/MED12/PSMA2/ROR1/LAMA5/PSMC3/ZDHHC7/RSPO3/CELSR2/PSMC5/PSMD5/DAB2/PSMB5/INTU/PSMA3/DLG5/SYNE4/PARD6A/ZNRF3/OPHN1/TRAF3IP1/SEC24B/PSMB6/PSMD9/DVL1/PSMA1/PSMA5/ABL1/TCF15/FZD5/DACT1/FOXF1/AP2S1/CELSR3/DVL2/SMURF2/SCRIB/PRICKLE1/PSMA4/PSME1/SMURF1/BRSK1/ANKRD6/A…	67
										BP	GO:0022604	regulation of cell morphogenesis	187/5295	499/18866	2.4643e-06	0.000139125	0.000112316	KANK1/BVES/DOCK1/EEF2K/PARVA/LRP4/CDC42EP4/METRN/PQBP1/PAK3/AMIGO1/PLXNB2/WDR1/CDK5/ILK/NEDD4/FLNA/CDC42EP3/NTN1/MPL/MUL1/PALMD/FERMT2/MACF1/SEMA4C/ARHGEF18/PAFAH1B1/SH3D19/MYCBP2/FITM2/MSN/LRRK2/ROBO1/MYO9A/SIN3A/SYT2/SEMA4B/STRIP1/NTRK3/ZSWIM8/TPM1/NEDD9/PSEN1/IST1/ABI2/ARPIN/TRAK1/LPAR1/ZSWIM5/ZRANB1/PTK2B/CFL1/NDEL1/WDR36/PLXNA2/PRKN/RASA1/TRPC6/TRAK2/EPS8/ACTN4/SPART/ARHGAP44/RREB1/MYADM/ARH…	187
										BP	GO:0009060	aerobic respiration	45/5295	87/18866	2.62852e-06	0.000147106	0.000118759	COX6C/COX6B1/COX5B/ATP5F1D/COX7B/UQCRB/IDH3A/NDUFS8/CAT/COX6A1/UQCRH/BLOC1S1/UQCRHL/OGDH/COX8A/SDHAF2/UCN/ACO2/NNT/UQCRC1/MTFR2/SUCLA2/ACO1/CBFA2T3/IDE/SURF1/COX5A/MDH2/DHTKD1/SDHC/COX7C/UQCR10/NDUFS7/SDHD/IREB2/DLST/COX4I1/COX10/COX4I2/NDUFA4/OXA1L/CYCS/AFG1L/MTFR1L/ME2	45
										BP	GO:0036503	ERAD pathway	50/5295	100/18866	2.72812e-06	0.000150101	0.000121176	RNF185/RHBDD1/OS9/NFE2L2/UBE4B/TMUB1/CAV1/UGGT1/UBXN1/HERPUD1/UBE2J1/ERLIN1/FBXO17/PRKN/STUB1/UBQLN2/UBE2J2/WFS1/FBXO44/USP19/DNAJB2/UBE4A/ERLEC1/DNAJC10/TRIM13/DNAJC18/UBXN4/UGGT2/JKAMP/AMFR/DNAJB9/SYVN1/SEL1L/AUP1/STT3B/FBXO27/FBXO6/RCN3/EDEM1/DNAJB14/TMEM129/SEC61B/RNF175/ERLIN2/SGTB/CCDC47/EDEM2/BCAP31/HSPA5/DERL2	50
										BP	GO:0006261	DNA-dependent DNA replication	69/5295	151/18866	2.72868e-06	0.000150101	0.000121176	SSBP1/CHTF8/RPA3/CHTF18/CDC34/REV3L/CDC45/POLE4/RFC2/POLD2/TERF2/RFC4/MCM7/RPA1/ALYREF/KAT7/INO80/POLA2/CDT1/CCNE1/ORC6/FBH1/EME1/PURA/TONSL/BOD1L1/POLQ/WDR18/FGFR1/GINS2/WRN/HELB/GINS1/CENPX/EME2/PCNA/RAD51/STOML2/FEN1/CHEK2/MCM10/MCM9/CDC6/CCNE2/ATRX/ORC1/LRWD1/MCM2/RECQL/DONSON/PNKP/METTL4/DSCC1/RPA4/E2F8/SENP2/CDK9/UPF1/MCM4/TICRR/ORC3/MSH3/EXD2/BLM/BCL6/RFWD3/RTF2/WDHD1/CORT	69
										BP	GO:0070482	response to oxygen levels	153/5295	396/18866	2.81334e-06	0.000153446	0.000123877	ELOB/PSMD4/PSMB3/PSMB1/EEF2K/PSMB4/PSMA7/MYOCD/ITGA2/PSMB7/FOXO1/BAD/PSMD13/UBA52/ELOC/DPP4/SMAD4/CAT/ABAT/NFE2L2/TGFBR3/FIS1/SMAD3/SLC8A1/MPL/SFRP1/E2F1/PPARA/TGFBR2/KCNMA1/CAV1/PTGIS/SLC11A2/HMOX2/WDR83/EDNRA/PINK1/PSME2/ROCK2/TM9SF4/USF1/CD38/ALAD/PSMA2/PPARD/NOTCH1/PSMC3/LPAR1/PRKCE/EPAS1/CFLAR/RBX1/PTK2B/PPARGC1A/SLC2A4/RPS27A/CHCHD2/MECP2/AJUBA/EP300/TRPC6/ACTN4/CCNB1/HIF1AN/PSMC5/REST/EGLN…	153
										BP	GO:0002262	myeloid cell homeostasis	70/5295	154/18866	2.92832e-06	0.000158375	0.000127857	STAT5B/RBFOX2/NFE2L1/RPS19/NCSTN/SOD1/TGFBR3/MPL/LDB1/ADD1/SLC11A2/RPS24/KAT7/PDE4B/STAT3/BAX/CDIN1/UFL1/EPAS1/RPS14/JAK2/RPS17/FAM210B/ARID4A/ATP5IF1/CXCR2/ANKRD54/RB1/ITPKB/SRF/AXL/JAM3/HMGB2/TMEM14C/KITLG/GATA3/ZFP36L1/IREB2/KMT2E/INHA/MED1/DMTN/TMOD3/ZBTB7A/LYAR/CDK5RAP3/ACVR2A/KIT/ALAS1/ETS1/B2M/HCAR2/SH2B3/ACVR1B/ANXA1/THRA/ARNT/PRMT1/ETV2/DYRK3/MERTK/ZFP36/BCL6/ADAM17/NCAPG2/SLC25A38/SP3/Z…	70
										BP	GO:0031397	negative regulation of protein ubiquitination	42/5295	80/18866	3.40782e-06	0.000182773	0.000147553	MAD2L2/SH3RF2/PRR7/CDK5/USP44/RPS3/CAV1/VPS28/UBXN1/CHP1/RASD2/PSEN1/TSPO/PER2/PRKCE/UFL1/NXN/IVNS1ABP/N4BP1/RPS7/USP4/RPL23/MTOR/RPL11/SIRT7/DYSF/ABL1/GCLC/SVBP/BAG5/TNFAIP3/TRIP12/ATG5/GNL3L/SENP2/TAF1/MAD2L1/PINX1/TRIM44/OTUB1/BAG2/MARCHF7	42
										BP	GO:0007050	cell cycle arrest	98/5295	234/18866	3.51708e-06	0.000187074	0.000151025	HRAS/LAMTOR4/DDIT3/LAMTOR2/GADD45GIP1/CDK5/ILK/MAGI2/CDKN2D/MLST8/SMAD3/FGF10/CDC25C/E2F1/MAP3K20/TNKS1BP1/RPTOR/CDKN3/TBRG4/APBB2/PPM1G/BAX/MAPK12/PPP2R3B/KAT2B/ZFHX3/RBL2/NOTCH1/FOXO4/LAMTOR5/PRNP/CDKN2C/MCPH1/CDC14B/EP300/CCNB1/CDK1/AURKA/PCBP4/PML/PLAGL1/JMY/NOTCH2/GTSE1/RRAGA/GAS1/CNOT1/RB1/DAB2IP/DDIAS/PIDD1/RPL23/MTOR/SLC25A33/TGFB2/TFDP2/PCNA/PRR11/CDKN2A/CHEK2/TRIAP1/HBP1/ATM/ZNF268/APC/…	98
										BP	GO:0010810	regulation of cell-substrate adhesion	92/5295	217/18866	3.75894e-06	0.000196726	0.000158817	KANK1/DOCK1/VCL/PIK3R1/ILK/FLNA/BCAS3/AJAP1/SMAD3/MINK1/SFRP1/CLASP1/GCNT2/HOXA7/MACF1/RSU1/LDB1/IQGAP1/FERMT1/FZD7/ROCK2/DUSP3/FAM107A/NEDD9/ITGA6/NOTCH1/PRKCE/ITGA3/NID1/PTK2B/PLEKHA2/RASA1/ARL2/ACTN4/RREB1/MYADM/ARHGEF7/PDPN/JAK2/CRKL/TEK/CORO2B/CX3CL1/ITGB1BP1/MDK/DOCK5/PEAK1/DLC1/KDR/SLK/RHOD/ROCK1/CDKN2A/ITGA5/RAC3/ARHGAP6/FMN1/CLASP2/ABL1/GPM6B/EMP2/FOXF1/LRP1/NDNF/SLC9A1/CCL28/EPHA3/CORO1…	92
										BP	GO:0035967	cellular response to topologically incorrect protein	74/5295	166/18866	3.75969e-06	0.000196726	0.000158817	RNF185/RHBDD1/MBTPS1/DDIT3/TLN1/PIK3R1/NFE2L2/DNAJC3/YIF1A/ADD1/SSR1/TATDN2/SEC31A/UGGT1/HERPUD1/ASNS/BAX/UFL1/SRPRA/DCTN1/TM7SF3/PRKN/EP300/ATF6/CTDSP2/TPP1/KLHDC3/PDIA6/STUB1/HSPB8/HYOU1/CANX/WFS1/CREBRF/DAB2IP/HSF1/CREB3L2/TMBIM6/ARFGAP1/CTH/DNAJC18/ATF6B/PDIA5/UGGT2/WIPI1/COPS5/AMFR/PTPN1/DNAJB9/TMEM33/CUL3/SYVN1/AUP1/HDAC6/CDK5RAP3/PPP1R15B/HDGF/EDEM1/DNAJB14/HSPA13/RACK1/FICD/GFPT1/ATF4/EIF…	74
										BP	GO:0042770	signal transduction in response to DNA damage	62/5295	133/18866	3.83748e-06	0.000199178	0.000160796	MAD2L2/CDC25C/E2F1/BABAM1/PLA2R1/TNKS1BP1/BAX/RBL2/CHEK1/MSX1/KAT5/CDC14B/EP300/SPRED1/USP10/STK33/CCNB1/CDK1/AURKA/PCBP4/PLK1/PML/PLAGL1/PPM1D/GTSE1/CASP9/CNOT1/DYRK1A/PIDD1/CDC5L/TFDP2/PCNA/CD44/CHEK2/TRIAP1/ATM/SPRED2/DTL/ABL1/SNAI2/ATRX/CNOT6L/FOXM1/SP100/PTTG1IP/SIRT1/E2F8/MIF/KMT5A/TFAP4/BTG2/ACER2/CNOT7/EEF1E1/PRMT1/DYRK3/BRCC3/ABRAXAS1/CDKN1B/MDM2/RPL26/MARCHF7	62
										BP	GO:0006986	response to unfolded protein	80/5295	183/18866	3.92153e-06	0.000201912	0.000163003	RHBDD1/MFN2/MBTPS1/DDIT3/TLN1/PIK3R1/NFE2L2/DNAJC3/YIF1A/HSPE1/ADD1/SSR1/TATDN2/SEC31A/HERPUD1/HSPA4L/ASNS/BAX/UFL1/SRPRA/DCTN1/TM7SF3/PRKN/EP300/ATF6/CTDSP2/TPP1/DNAJB4/KLHDC3/PDIA6/STUB1/HSPB8/HYOU1/UBE2J2/CANX/WFS1/CREBRF/DAB2IP/DNAJB5/HSF1/CREB3L2/DNAJB2/TMBIM6/ARFGAP1/CTH/ATF6B/UBXN4/PDIA5/WIPI1/JKAMP/COPS5/AMFR/PTPN1/DNAJB9/TMEM33/SYVN1/DNAJC4/STT3B/CDK5RAP3/PPP1R15B/FBXO6/HDGF/EDEM1/HSPA13…	80
										BP	GO:0043618	regulation of transcription from RNA polymerase II promoter in response to stress	53/5295	109/18866	4.06292e-06	0.000207532	0.00016754	ELOB/PSMD4/PSMB3/PSMB1/PSMB4/PSMA7/PSMB7/DDIT3/PSMD13/UBA52/ELOC/NEDD4/NFE2L2/PSME2/SIN3A/INO80/PSMA2/NOTCH1/PSMC3/EPAS1/CHEK1/RBX1/RPS27A/EP300/ATF6/HIF1AN/PSMC5/EGLN2/IMPACT/PSMD5/PSMB5/PSMA3/HSF1/CREBBP/PSMB6/TMBIM6/BACH1/PSMD9/PSMA1/PSMA5/ATF6B/CUL2/HIF3A/CHD6/ARNT/ATF4/MAPK7/PSMA4/PSME1/BAG3/MBTPS2/EGR1/HSPA5	53
										BP	GO:0048041	focal adhesion assembly	43/5295	83/18866	4.12367e-06	0.000208402	0.000168243	ACTN1/ITGA2/SORBS1/VCL/BCAS3/SMAD3/SFRP1/CLASP1/FERMT2/MACF1/LDB1/IQGAP1/ROCK2/DUSP3/FAM107A/PTK2B/AJUBA/ARHGEF7/TEK/CORO2B/ITGB1BP1/PEAK1/DLC1/KDR/SLK/RHOD/ROCK1/ARHGAP6/FMN1/WHAMM/CLASP2/ABL1/PTPRK/GPM6B/LRP1/SLC9A1/EPHA3/CORO1C/DMTN/PTEN/PHLDB2/BCL2/S100A10	43
										BP	GO:0010506	regulation of autophagy	136/5295	347/18866	4.14473e-06	0.000208402	0.000168243	LAMTOR4/MFN2/FOXO1/DDIT3/LAMTOR2/BAD/CDK5/NEDD4/SH3GLB1/EPM2A/PIK3R2/FYCO1/MLST8/TOMM7/VPS13D/GPR137/LEPR/ADRA1A/MUL1/NUPR1/RPTOR/RAB3GAP1/TRIM5/SH3BP4/RAB8A/PINK1/TRIM34/LRRK2/HERC1/MTM1/TP53INP2/STAT3/TSPO/FBXO7/MET/ELAPOR1/TMEM59/UFL1/NPRL2/LAMTOR5/WDR24/GPSM1/ADPRH/KDM4A/PRKN/DEPDC5/KAT5/MTMR8/EP300/VPS13C/USP10/RNF152/WASHC1/UBQLN2/TRIM38/PIP4K2C/HSPB8/MTMR9/RRAGA/ATP5IF1/PARL/C9orf72/WAC/EX…	136
										BP	GO:0051648	vesicle localization	96/5295	229/18866	4.18585e-06	0.000208838	0.000168595	AP3B1/SNAP23/CDK5/MAGI2/TMED10/FYCO1/CLASP1/MYO1C/CDH3/MYO5C/KIF13A/BLOC1S1/MCFD2/PAFAH1B1/BBS2/PINK1/F8/SPG11/GBF1/SEC31A/LRRK2/LINC00869/PSEN1/SEC23A/TRAK1/TRAPPC6A/RAB27B/SLC2A4/NDEL1/PDCD6/PRKN/TRAK2/ACTN4/CTNNB1/WDR11/CNIH2/CD59/LMAN1/KIF5B/GORASP1/AP3M1/AP3S2/KIF23/KIF1C/SEC24B/GOSR1/SHROOM2/DNM3/TBC1D20/CLASP2/CCDC186/NLGN3/USO1/SYNJ1/TPGS1/DYNC1H1/IKBKG/BLOC1S6/MYO5B/TRAPPC2L/TRAPPC10/WIP…	96
										BP	GO:0031570	DNA integrity checkpoint	72/5295	161/18866	4.39441e-06	0.000217557	0.000175634	XPC/CDC45/H2AX/CDC25C/E2F1/BABAM1/MAP3K20/TNKS1BP1/FOXN3/TAOK3/GIGYF2/FEM1B/CDT1/BAX/RBL2/RAD17/FOXO4/CHEK1/EME1/CDC14B/EP300/STK33/CCNB1/CDK1/AURKA/PCBP4/PLK1/PML/PLAGL1/TP53BP1/GTSE1/CNOT1/WAC/TOP2A/PIDD1/CDC5L/EME2/TFDP2/PCNA/CLOCK/CHEK2/TRIAP1/ATM/DTL/PTPN11/CDC6/ORC1/ATF2/FBXO31/CNOT6L/DONSON/RPA4/E2F8/CUL4A/CDK5RAP3/EIF2AK4/FBXO6/BTG2/CNOT7/ERCC6/TICRR/PPP1R10/PRMT1/BLM/BRCC3/ABRAXAS1/CDKN1…	72
										BP	GO:0051650	establishment of vesicle localization	90/5295	212/18866	4.46339e-06	0.000219285	0.000177029	AP3B1/SNAP23/CDK5/TMED10/FYCO1/CLASP1/MYO1C/CDH3/MYO5C/KIF13A/BLOC1S1/MCFD2/PAFAH1B1/BBS2/PINK1/F8/SPG11/GBF1/SEC31A/LRRK2/LINC00869/PSEN1/SEC23A/TRAK1/TRAPPC6A/RAB27B/SLC2A4/NDEL1/PDCD6/PRKN/TRAK2/ACTN4/CTNNB1/WDR11/CNIH2/CD59/LMAN1/KIF5B/GORASP1/AP3M1/AP3S2/KIF23/KIF1C/SEC24B/GOSR1/SHROOM2/DNM3/TBC1D20/CLASP2/CCDC186/USO1/SYNJ1/DYNC1H1/IKBKG/BLOC1S6/MYO5B/TRAPPC2L/TRAPPC10/WIPI1/TRIP11/SEC24C/C…	90
										BP	GO:0043620	regulation of DNA-templated transcription in response to stress	55/5295	115/18866	5.09498e-06	0.000245597	0.000198271	ELOB/PSMD4/PSMB3/PSMB1/PSMB4/PSMA7/PSMB7/DDIT3/PSMD13/UBA52/ELOC/NEDD4/NFE2L2/PSME2/SIN3A/INO80/PSMA2/NOTCH1/PSMC3/EPAS1/CHEK1/RBX1/RPS27A/EP300/ATF6/HIF1AN/PSMC5/EGLN2/IMPACT/PSMD5/PSMB5/PSMA3/HSF1/CREBBP/PSMB6/TMBIM6/RPS6KA3/BACH1/PSMD9/PSMA1/PSMA5/ATF6B/CUL2/HIF3A/CHD6/ARNT/BCLAF1/ATF4/MAPK7/PSMA4/PSME1/BAG3/MBTPS2/EGR1/HSPA5	55
										BP	GO:0051225	spindle assembly	55/5295	115/18866	5.09498e-06	0.000245597	0.000198271	SAC3D1/FLNA/AURKB/CHMP2A/CLASP1/MAP10/CHMP1B/RPS3/BIRC5/CDC20/VPS4B/CENPW/CCDC69/SPAG5/KIFC1/INO80/STARD9/TPX2/ARHGEF10/MAPRE2/HAUS2/AURKA/PLK1/TUBGCP5/NEK2/SMC1A/ABRAXAS2/KIF4A/PIBF1/HAUS4/KIF23/HAUS7/CHEK2/KIF11/MYBL2/TNKS/KIFC2/ASPM/CLASP2/RACGAP1/DYNC1H1/PRC1/NEK7/MAPRE1/STAG1/TUBGCP4/KIF2A/HAUS8/TOGARAM1/XIAP/TUBGCP3/ABRAXAS1/NCOR1/MAPK15/DRG1	55
										BP	GO:0051310	metaphase plate congression	34/5295	61/18866	5.11342e-06	0.000245597	0.000198271	AURKB/CHMP2A/CHMP1B/VPS4B/SPAG5/NUF2/CDCA5/KIFC1/CDT1/KIF2C/CENPC/CCNB1/MIS12/BECN1/CENPF/PIBF1/CDCA8/KIF14/PSRC1/CENPE/KIF18A/DYNC1H1/BOD1/CHAMP1/CUL3/CDC23/NDC80/KIF22/SPDL1/PINX1/CHMP6/ANKRD53/CHMP4A/RRS1	34
										BP	GO:0030900	forebrain development	150/5295	391/18866	5.53641e-06	0.000263943	0.000213081	NME1/ALDH1A2/ATP2B4/DIXDC1/GLI3/BAD/TACC2/RARB/NSUN5/GNG12/UQCRQ/CDK5/SYNE2/FLNA/DRD1/TACC3/PTCHD1/H2AX/FGF10/NRG1/ADGRG1/SLC8A1/PGAP1/DPCD/E2F1/APP/ANXA3/FUT10/METTL14/RAB3GAP1/PAFAH1B1/BBS2/SUN2/LRRK2/DYNC2H1/FAT4/ROBO1/NR2F2/EGFR/SIN3A/HERC1/CEP120/EZH2/PSEN1/BAX/NOTCH1/LPAR1/MSX1/TENT2/PPARGC1A/MCPH1/BMERB1/NDEL1/XAB2/HPRT1/TACC1/NUMB/CDH1/CTNNB1/C21orf91/LRP6/ATP1B2/EZH1/CRKL/FOXP2/ISL1/EFNA…	150
										BP	GO:0007052	mitotic spindle organization	56/5295	118/18866	5.64879e-06	0.000265369	0.000214233	TACC2/POC1A/FLNA/TACC3/AURKB/STMN1/CHMP2A/CLASP1/MAP10/CHMP1B/BIRC5/CDC20/VPS4B/SUN2/NUF2/KIFC1/TPX2/DCTN1/ARHGEF10/MECP2/TACC1/CENPH/DLGAP5/CCNB1/AURKA/PLK1/NEK2/SPC25/SMC1A/ABRAXAS2/KIF4A/PIBF1/KIF23/PSRC1/CHEK2/WDR62/KIF11/MYBL2/TNKS/SBDS/KIFC2/CLASP2/CENPE/RACGAP1/TTK/DYNC1H1/PRC1/PARP3/STAG1/KIF2A/TOGARAM1/NDC80/XIAP/ABRAXAS1/ANKRD53/DRG1	56
										BP	GO:0021987	cerebral cortex development	56/5295	118/18866	5.64879e-06	0.000265369	0.000214233	DIXDC1/GLI3/BAD/TACC2/NSUN5/GNG12/CDK5/SYNE2/FLNA/TACC3/H2AX/ADGRG1/FUT10/PAFAH1B1/BBS2/SUN2/FAT4/ROBO1/EGFR/CEP120/PSEN1/BAX/MCPH1/BMERB1/NDEL1/XAB2/TACC1/CTNNB1/LRP6/CRKL/FOXP2/P2RY12/BTBD3/DAB2IP/MDK/KIF14/RTN4/WDR62/SLIT2/ASPM/SLC2A1/SLC38A2/LRP1/PEX13/PLCB1/NTRK2/WDR47/NF1/LHX2/EMX1/PTPRS/TRA2B/NDE1/NOTCH2NLA/PAX6/CRK	56
										BP	GO:0007041	lysosomal transport	53/5295	110/18866	5.71432e-06	0.000266503	0.000215148	M6PR/GPRASP1/AP3B1/VPS39/NEDD4/CHMP3/ANKFY1/ARSB/KIF13A/VPS52/VPS4B/SORT1/AP1G1/NCOA4/PINK1/SCARB2/LRRK2/IGF2R/MTM1/TGFBRAP1/AP4M1/TRAK1/LYST/PRKN/TRAK2/DENND3/VPS53/CCDC91/LAMP1/USE1/C9orf72/AP3M1/EPG5/VPS11/CACNG4/RBSN/LAMP2/RHOB/PSAP/TMEM106B/SNX27/VIPAS39/LRP1/GCC2/STX8/HGSNAT/RAB7B/CLEC16A/SORL1/NPC1/HMGXB4/MVB12A/HGS	53
										BP	GO:0070126	mitochondrial translational termination	45/5295	89/18866	5.79056e-06	0.000266643	0.000215261	MRPL14/MRPL24/MRPL11/MRPS12/MRPS34/MRPL28/GADD45GIP1/MRPL23/MRPS15/MRPL47/AURKAIP1/MRPS21/MRPL53/MRPL58/MRPL27/MRPL55/MRPL12/MRPL20/MRPL48/MRPL2/MRPL21/MRPL22/MRPL41/MRPS2/MRPS26/MRPL16/MRPS17/MRPS7/MRPS33/MRPL51/MRPS25/MRPS5/MRPL52/MRPL54/MRPL4/MRPL37/MRPS27/CHCHD1/MRPL13/OXA1L/MRPS28/MRPL40/MRPL57/MRPS24/MRRF	45
										BP	GO:0051438	regulation of ubiquitin-protein transferase activity	31/5295	54/18866	5.8018e-06	0.000266643	0.000215261	UBE2S/MAD2L2/USP44/CDC20/PINK1/FEM1B/PSEN1/RPS2/CDC14B/BTRC/PLK1/RPS7/STUB1/TOPORS/DCUN1D4/GORASP1/DCUN1D5/RPL23/RPL11/ABL1/AXIN1/UBE2C/BAG5/DCUN1D3/PTEN/RAB1A/MAD2L1/DNM1L/ARRDC4/BAG2/FBXW7	31
										BP	GO:0016236	macroautophagy	123/5295	310/18866	5.84163e-06	0.000266643	0.000215261	LAMTOR4/MFN2/VPS36/LAMTOR2/WDR81/CSNK2B/CDK5/NEDD4/SYNPO2/SH3GLB1/EPM2A/CHMP3/FYCO1/MLST8/TOMM7/VPS13D/ZFYVE1/CHMP2A/PIK3C3/NUPR1/RPTOR/RAB3GAP1/VPS4B/PINK1/VPS28/LRRK2/STX12/STAM/MTM1/TP53INP2/SNF8/PSEN1/ELAPOR1/GABARAPL1/UFL1/TOMM40/NPRL2/LAMTOR5/DYNLL1/GPSM1/ADPRH/PRKN/VPS13C/MTERF3/NBR1/HDAC10/UBQLN2/PIP4K2C/HSPB8/TBC1D5/UFM1/RRAGA/STAM2/C9orf72/WAC/EXOC7/MAP3K7/HUWE1/BECN1/LIX1L/FEZ2/MFSD8/E…	123
										BP	GO:0016050	vesicle organization	133/5295	340/18866	5.90617e-06	0.000267691	0.000216107	PLEKHJ1/SNX33/VPS36/AP3B1/STX10/VPS39/SNAP23/CHMP3/TMED10/ANKFY1/CHMP2A/PIK3C3/CHMP1B/TMEM127/KIF13A/CAV1/BLOC1S1/MCFD2/CAV2/PAFAH1B1/VPS4B/SORT1/AP1G1/RAB8A/VAMP3/F8/SCARB2/VPS28/SPG11/GBF1/SEC31A/STX12/STAM/SNF8/MYO18A/IST1/EPS15/STX7/SEC23A/ZDHHC2/TGFBRAP1/TRAPPC6A/LYST/SLC2A4/PDCD6/PRKN/CNIH2/ZDHHC15/CD59/LMAN1/STAM2/KIF5B/SEC23B/ZEB2/GORASP1/EXOC8/VPS11/USP8/ARFGEF2/SEC24B/PDCD6IP/VAPA/MFSD1…	133
										BP	GO:0006779	porphyrin-containing compound biosynthetic process	19/5295	27/18866	6.049e-06	0.000269124	0.000217264	NFE2L1/SRRD/SLC25A39/SLC11A2/PGRMC1/ALAD/TSPO/SUCLA2/UROS/ATP5IF1/TMEM14C/ABCB6/UROD/HMBS/IREB2/COX10/ALAS1/PPOX/SLC25A38	19
										BP	GO:0033014	tetrapyrrole biosynthetic process	19/5295	27/18866	6.049e-06	0.000269124	0.000217264	NFE2L1/SRRD/SLC25A39/SLC11A2/PGRMC1/ALAD/TSPO/SUCLA2/UROS/ATP5IF1/TMEM14C/ABCB6/UROD/HMBS/IREB2/COX10/ALAS1/PPOX/SLC25A38	19
										BP	GO:0007266	Rho protein signal transduction	64/5295	140/18866	6.06324e-06	0.000269124	0.000217264	KANK1/CDC42EP4/ARHGAP1/CELSR1/ARHGDIG/CDC42EP3/NTN1/ADGRG1/STMN1/VANGL2/ADRA1A/ARHGEF18/KANK2/ITGB1/STARD8/ROCK2/ROBO1/PHACTR4/MET/RASGRF2/LPAR1/ITGA3/CFL1/ARHGEF10/PLEKHG5/EPS8/ARHGAP42/PDPN/CCDC125/ARHGEF28/KCTD10/HEG1/OPHN1/GPR20/DLC1/AKAP13/RHOB/ARHGEF12/RHOD/ROCK1/LPAR6/FLOT1/ARHGAP6/ABL1/MYO9B/ARHGAP35/F11R/SYNJ2BP/CUL3/ABCA1/ARHGAP5/TNFAIP1/NGFR/ARHGEF11/RTN4R/GPR17/HACD3/C15orf62/GNA13/AR…	64
										BP	GO:0006415	translational termination	51/5295	105/18866	6.37184e-06	0.000280885	0.000226759	MRPL14/MRPL24/MRPL11/MRPS12/MRPS34/MRPL28/GADD45GIP1/MRPL23/TRMT112/MRPS15/MRPL47/AURKAIP1/MRPS21/MRPL53/MRPL58/MRPL27/MRPL55/MRPL12/MRPL20/MRPL48/MRPL2/MRPL21/MRPL22/MRPL41/MRPS2/MRPS26/MRPL16/MRPS17/MRPS7/MRPS33/MRPL51/MRPS25/JMJD4/MRPS5/MRPL52/MRPL54/MRPL4/OGFOD1/MRPL37/MRPS27/ETF1/CHCHD1/MRPL13/GSPT2/OXA1L/MRPS28/UPF1/MRPL40/MRPL57/MRPS24/MRRF	51
										BP	GO:0006783	heme biosynthetic process	17/5295	23/18866	6.56865e-06	0.000287591	0.000232172	NFE2L1/SRRD/SLC25A39/SLC11A2/PGRMC1/ALAD/TSPO/UROS/ATP5IF1/TMEM14C/UROD/HMBS/IREB2/COX10/ALAS1/PPOX/SLC25A38	17
										BP	GO:0071826	ribonucleoprotein complex subunit organization	99/5295	240/18866	6.87699e-06	0.000299056	0.000241428	SNRPD2/SNRPF/LSM4/SNRPC/MRPL11/SNRPE/RPL38/SNRPB/SF3A1/TFIP11/CELF2/RPL24/BOP1/PPAN/RPSA/GEMIN7/RPS19/LSM2/ISY1/RPS15/RUVBL2/PRPF31/EIF3L/MRPL20/GEMIN6/EIF3B/SNRPG/RPS10/EIF3K/RUVBL1/MDN1/SNRPD1/SART1/MCTS1/PRPF8/NAF1/EIF3A/MRTO4/RPS28/GEMIN4/XAB2/MRPS7/RPL23A/RNU6-8/AAR2/RPL12/RPS14/TXNL4A/RPL13A/USP4/AGO1/PUF60/EIF6/EIF4H/AGO3/KIF5B/SNRPD3/LUC7L/RPS5/RPL6/KLC1/CLNS1A/PIH1D1/ATM/RPL11/NUDT21/SF1…	99
										BP	GO:0032543	mitochondrial translation	62/5295	135/18866	7.00357e-06	0.000302517	0.000244222	MRPL14/MRPL24/MALSU1/MRPL11/MRPS12/MRPS34/MRPL28/GADD45GIP1/MRPL23/MRPS15/MRPL47/AURKAIP1/MRPS21/NDUFA7/MRPL53/MRPL58/MRPL27/MRPL55/MRPL12/MRPL20/MRPL48/MRPL2/NGRN/TACO1/MRPL21/MRPL22/MRPL41/UQCC2/TSFM/MRPS2/MRPS26/MRPL16/MRPS17/MRPS7/MRPS33/MRPL51/MRPS25/MRPS5/ALKBH1/MRPL52/MRPL54/GARS1/MRPL4/MRPL37/MRPS27/RCC1L/NSUN4/CHCHD1/MRPL13/RARS2/OXA1L/MRPS28/MRPL40/MTIF3/AARS2/MRPL57/MRPS24/TRUB2/MRRF/T…	62
										BP	GO:0000377	RNA splicing, via transesterification reactions with bulged adenosine as nucleophile	149/5295	390/18866	7.70332e-06	0.000328335	0.000265065	SNRPD2/SNRPF/POLR2H/LSM4/UBL5/SNRPC/LSM7/SNRPE/SNRPB/DDX39A/BUD31/PQBP1/SF3A1/POLR2L/POLR2J/RBFOX2/TFIP11/CELF2/POLR2I/CSTF2T/GEMIN7/SCNM1/RALY/MBNL2/LSM2/SNRNP25/LSM5/ISY1/LSM3/PRPF31/GEMIN6/PCBP1/POLR2A/SNRPG/PPIE/MFAP1/CWC15/RBM23/PPIH/SF3B6/METTL14/WDR83/ALYREF/SNRPA/MTREX/SNRNP35/DHX38/RBMX2/SNRPB2/SNRPD1/SART1/RBMXL1/PRPF8/THRAP3/RBFOX3/GEMIN4/XAB2/RNU6-8/AAR2/DAZAP1/NSRP1/LSM8/RAVER2/PCBP4…	149
										BP	GO:0000398	mRNA splicing, via spliceosome	149/5295	390/18866	7.70332e-06	0.000328335	0.000265065	SNRPD2/SNRPF/POLR2H/LSM4/UBL5/SNRPC/LSM7/SNRPE/SNRPB/DDX39A/BUD31/PQBP1/SF3A1/POLR2L/POLR2J/RBFOX2/TFIP11/CELF2/POLR2I/CSTF2T/GEMIN7/SCNM1/RALY/MBNL2/LSM2/SNRNP25/LSM5/ISY1/LSM3/PRPF31/GEMIN6/PCBP1/POLR2A/SNRPG/PPIE/MFAP1/CWC15/RBM23/PPIH/SF3B6/METTL14/WDR83/ALYREF/SNRPA/MTREX/SNRNP35/DHX38/RBMX2/SNRPB2/SNRPD1/SART1/RBMXL1/PRPF8/THRAP3/RBFOX3/GEMIN4/XAB2/RNU6-8/AAR2/DAZAP1/NSRP1/LSM8/RAVER2/PCBP4…	149
										BP	GO:0030010	establishment of cell polarity	64/5295	141/18866	8.0843e-06	0.000340069	0.000274538	KANK1/FRMD4A/SPRY2/FAM89B/GJA1/BCAS3/FGF10/CLASP1/CENPA/RAB11FIP2/PAFAH1B1/ITGB1/FERMT1/SPRY1/ROCK2/GBF1/MSN/AMOTL2/MYO9A/MYO18A/PTK2B/CFL1/DCTN1/MCPH1/NDEL1/PLK1/CRKL/MPP5/PARD3B/SYNE4/RAP1B/JAM3/RUFY3/OPHN1/ROCK1/UST/FRMD4B/SNX27/GATA3/MYH9/TCF15/FOXF1/DYNLT1/CYTH1/PRKCZ/ARHGEF11/AMOT/NDC80/SCRIB/NDE1/STK11/RACK1/ARHGEF2/MPP7/RICTOR/MAD2L1/PAX6/CRK/SPDL1/SIPA1L3/SDCCAG8/BRSK1/DOCK7/LLGL2	64
										BP	GO:1903322	positive regulation of protein modification by small protein conjugation or removal	64/5295	141/18866	8.0843e-06	0.000340069	0.000274538	UBE2S/HSPBP1/ANGPT1/RNF180/MUL1/CAV1/PIAS1/MYCBP2/CDC20/DDX3X/PINK1/LRRK2/FAM107A/RASD2/RBX1/RPS2/PDCD6/TRAF6/PRKN/CDC14B/RNF111/NSMCE3/BTRC/PLK1/STUB1/TOPORS/WFS1/DCUN1D4/HUWE1/GORASP1/DCUN1D5/CENPX/WDR48/RNF40/TSPYL5/COMMD1/NDFIP2/BCL10/TANK/AXIN1/UBE2C/PTTG1IP/CTR9/CUL3/UBE2I/TICAM1/DCUN1D3/PTEN/CDK5RAP3/INAVA/HDAC4/SENP2/RASSF5/CDK9/RAB1A/XIAP/ARNT/PRICKLE1/TBC1D7/ARRDC4/SPRTN/HSPA5/MARCHF7/F…	64
										BP	GO:0033047	regulation of mitotic sister chromatid segregation	38/5295	72/18866	8.35921e-06	0.000347876	0.00028084	PTTG1/ANAPC11/NAA10/MAD2L2/TACC3/AURKB/LCMT1/USP44/TRIP13/CDC20/CDT1/NSMCE2/CDC26/DLGAP5/CCNB1/PLK1/BUB1/SLF2/RB1/BECN1/CENPF/ESPL1/ATM/APC/TNKS/CDC6/CENPE/BUB1B/TTK/ATRX/UBE2C/CUL3/CDC23/NDC80/MAD2L1/SPDL1/SMC5/RIOK2	38
										BP	GO:0060070	canonical Wnt signaling pathway	132/5295	339/18866	8.37798e-06	0.000347876	0.00028084	PSMD4/KANK1/PSMB3/MCC/PSMB1/DIXDC1/PSMB4/ADGRA2/PSMA7/LRP4/GLI3/PSMB7/FOXO1/MAD2L2/ROR2/DDIT3/PSMD13/DAAM2/YAP1/ILK/FZD1/RBMS3/RUVBL2/SMAD3/FGF10/PLPP3/PFDN5/GPRC5B/SFRP1/CDH3/CAV1/RUVBL1/FERMT1/FZD7/DDX3X/MITF/PSME2/LRRK2/SOX7/LRRK1/SDHAF2/MED12/EGFR/WWTR1/PTPRU/PSMA2/PSEN1/WLS/NOTCH1/PSMC3/RBX1/USP34/PRKN/FZD10/WNT8B/BTRC/RSPO3/TCF7L1/CTNNB1/NFKB1/PSMC5/TBL1X/LRP6/ISL1/PSMD5/CYLD/CHD8/DAB2/PSMB…	132
										BP	GO:0034502	protein localization to chromosome	43/5295	85/18866	9.1076e-06	0.000375747	0.000303341	NABP2/AURKB/RUVBL2/TERF2/CENPA/RPA1/CDCA5/EZH2/CDT1/CDK1/TPP1/PLK1/MIS12/TINF2/SLF2/RB1/PIH1D1/CTCF/ATM/MCM9/MAU2/TNKS/ESCO2/TTK/ATRX/LRWD1/PARP3/BOD1/CHAMP1/KNL1/TNKS2/GNL3L/TERT/NDC80/SGF29/CCT7/SPDL1/PINX1/SETD2/CCT3/ESR1/LEMD2/TERF2IP	43
										BP	GO:0001952	regulation of cell-matrix adhesion	58/5295	125/18866	9.27293e-06	0.000380131	0.00030688	VCL/PIK3R1/ILK/BCAS3/AJAP1/SMAD3/MINK1/SFRP1/CLASP1/HOXA7/MACF1/LDB1/IQGAP1/FERMT1/ROCK2/DUSP3/FAM107A/PTK2B/PLEKHA2/RASA1/TEK/CX3CL1/ITGB1BP1/PEAK1/DLC1/KDR/SLK/RHOD/ROCK1/CDKN2A/ARHGAP6/FMN1/CLASP2/ABL1/GPM6B/EMP2/LRP1/SLC9A1/CCL28/EPHA3/CORO1C/CSF1/DMTN/PTEN/NF1/PRKCZ/PHLDB2/BCL2/DAG1/ACER2/NEXMIF/UTRN/DDR1/BCL6/GFUS/S100A10/ADAM15/RIN2	58
										BP	GO:0031146	SCF-dependent proteasomal ubiquitin-dependent protein catabolic process	46/5295	93/18866	9.72693e-06	0.000396218	0.000319868	PSMD4/PSMB3/PSMB1/PSMB4/PSMA7/PSMB7/PSMD13/FBXL20/PSME2/WWTR1/PSMA2/FBXL6/PSMC3/FBXO17/RBX1/FBXL3/BTRC/FBXL15/PSMC5/FBXL22/FBXL16/FBXL14/PSMD5/FBXO44/PSMB5/PSMA3/FBXL4/DMAC2/KIF14/FBXL7/PSMB6/PSMD9/PSMA1/PSMA5/CUL2/FBXO31/FBXL5/CUL4A/FBXO27/FBXO48/FBXO6/FBXL17/FBXO33/PSMA4/PSME1/FBXW7	46
										BP	GO:0016579	protein deubiquitination	113/5295	283/18866	9.79328e-06	0.000396412	0.000320024	PSMD4/PSMB3/PSMB1/PSMB4/PSMA7/PSMB7/SENP8/PSMD13/UBA52/RIPK1/SMAD4/TRAF2/JOSD2/SMAD3/TAF10/INO80B/BABAM1/USP44/NEDD8/IL33/RUVBL1/CDC20/SMAD1/PSME2/UBXN1/USP40/INO80/STAM/PSMA2/STAMBP/KAT2B/PSMC3/FOXO4/ZRANB1/USP34/RPS27A/TRAF6/USP53/PRKN/CFTR/ADRM1/ENY2/EP300/USP10/USP16/CDK1/PSMC5/MINDY2/RNF123/USP4/PSMD5/USP46/MINDY1/CYLD/PSMB5/STAM2/PSMA3/USP19/KAT2A/USP11/SMAD2/MAP3K7/ABRAXAS2/BECN1/WDR48/USP…	113
										BP	GO:0008380	RNA splicing	180/5295	487/18866	9.91424e-06	0.000398357	0.000321594	SNRPD2/SNRPF/POLR2H/LSM4/UBL5/SNRPC/LSM7/SNRPE/SNRPB/DDX39A/BUD31/PQBP1/SF3A1/POLR2L/POLR2J/RBFOX2/TFIP11/CELF2/POLR2I/CSTF2T/PIK3R1/GEMIN7/SCNM1/FASTK/RALY/MBNL2/LSM2/SNRNP25/LSM5/ISY1/LSM3/AHNAK2/PRPF31/GEMIN6/PCBP1/POLR2A/SNRPG/ZBTB8OS/PPIE/RP9/MFAP1/CWC15/RBM23/PPIH/SF3B6/METTL14/WDR83/ALYREF/RPS13/SNRPA/MTREX/SNRNP35/DHX38/RBMX2/RTRAF/SNRPB2/SNRPD1/SART1/RBMXL1/THOC6/AHNAK/PRPF8/THOC7/THRAP3…	180
										BP	GO:0060828	regulation of canonical Wnt signaling pathway	117/5295	295/18866	9.9651e-06	0.000398357	0.000321594	PSMD4/KANK1/PSMB3/MCC/PSMB1/PSMB4/ADGRA2/PSMA7/LRP4/GLI3/PSMB7/FOXO1/MAD2L2/ROR2/DDIT3/PSMD13/DAAM2/YAP1/ILK/FZD1/RBMS3/RUVBL2/SMAD3/FGF10/PFDN5/GPRC5B/SFRP1/CDH3/CAV1/RUVBL1/FERMT1/FZD7/DDX3X/PSME2/LRRK2/SOX7/LRRK1/SDHAF2/EGFR/WWTR1/PTPRU/PSMA2/PSEN1/WLS/NOTCH1/PSMC3/RBX1/USP34/PRKN/BTRC/RSPO3/CTNNB1/NFKB1/PSMC5/TBL1X/LRP6/ISL1/PSMD5/CYLD/CHD8/DAB2/PSMB5/CTNND1/PSMA3/LATS2/DAB2IP/AXIN2/WNK1/MDK/…	117
										BP	GO:0021543	pallium development	75/5295	173/18866	1.11094e-05	0.000441358	0.000356308	NME1/ATP2B4/DIXDC1/GLI3/BAD/TACC2/NSUN5/GNG12/UQCRQ/CDK5/SYNE2/FLNA/DRD1/TACC3/H2AX/ADGRG1/ANXA3/FUT10/PAFAH1B1/BBS2/SUN2/FAT4/ROBO1/EGFR/CEP120/EZH2/PSEN1/BAX/TENT2/MCPH1/BMERB1/NDEL1/XAB2/TACC1/CTNNB1/LRP6/EZH1/CRKL/FOXP2/EPHA5/KIF5B/SRF/P2RY12/BTBD3/DAB2IP/ZEB2/MDK/WNT3A/KIF14/RTN4/WDR62/SLIT2/ASPM/SLC2A1/SLC38A2/EIF2B3/LRP1/PEX13/PLCB1/PHLPP2/NTRK2/WDR47/PTEN/NF1/LHX2/EMX1/PTPRS/KDM6B/TRA2B/B…	75
										BP	GO:0000075	cell cycle checkpoint	91/5295	219/18866	1.12266e-05	0.00044328	0.000357861	HRAS/MAD2L2/NABP2/XPC/AURKB/CDC45/H2AX/CDC25C/E2F1/BABAM1/MAP3K20/LCMT1/USP44/TNKS1BP1/FOXN3/TRIP13/CDC20/TAOK3/GIGYF2/FEM1B/CDT1/BAX/RBL2/RAD17/FOXO4/CHEK1/EME1/CDC14B/EP300/STK33/CCNB1/CDK1/AURKA/PCBP4/PLK1/PML/PLAGL1/BUB1/TP53BP1/GTSE1/CNOT1/RB1/WAC/TOP2A/PIDD1/CENPF/CDC5L/EME2/TFDP2/PCNA/CLOCK/CHEK2/TRIAP1/ATM/APC/DTL/PTPN11/CDC6/BUB1B/TTK/ORC1/ATF2/FBXO31/CNOT6L/DONSON/RPA4/ZWINT/E2F8/CUL4A/…	91
										BP	GO:0032388	positive regulation of intracellular transport	92/5295	222/18866	1.14533e-05	0.000449474	0.000362861	HRAS/UBL5/LEPROT/GLI3/BAD/PDCD5/OAZ1/PIK3R1/CDK5/TP63/NEDD4/FLNA/BCAS3/SH3GLB1/PIK3R2/FIS1/TOMM7/SMAD3/CHRM1/E2F1/MYO1C/SCP2/TMEM30A/ANP32B/MAPK1/PINK1/MSN/SPAG5/TM9SF4/CHP1/CEP131/PSEN1/ZDHHC2/PRNP/STOM/BBC3/PRKN/TMEM30B/CDH1/B3GAT3/CDK1/PPP1R13B/NMT1/JAK2/UBE2J2/EHD2/GTSE1/DAB2/KIF5B/DMAP1/HUWE1/ITGB1BP1/PCM1/KCNB1/RUFY3/VPS11/TFDP2/NUTF2/SLC51B/TBC1D20/FZD5/DYNC1H1/TP73/NRDE2/TCF7L2/HTRA2/MIEF…	92
										BP	GO:0000082	G1/S transition of mitotic cell cycle	114/5295	287/18866	1.18661e-05	0.000462848	0.000373658	RPA3/RIPK1/CDK5/CDC34/CDKN2D/CDC45/FGF10/CDC25C/POLE4/TAF10/E2F1/NACC2/TNKS1BP1/RPTOR/MCM7/RPA1/PIAS1/ZNF655/KANK2/ITGB1/CDKN3/DDX3X/PSME2/LSM11/EGFR/INO80/FAM107A/GIGYF2/POLA2/EZH2/CDT1/BAX/FBXO7/CCNE1/RBL2/ORC6/CDKN2C/CDK2AP2/EP300/RRM2/CCNB1/CTDSP2/CDK1/AURKA/PCBP4/PLRG1/PML/PLAGL1/GTSE1/CNOT1/RB1/MAX/LATS2/PIDD1/PRMT2/MIR30C2/TFDP2/KIF14/NASP/PCNA/CDKN2A/BACH1/CHEK2/TRIAP1/ATM/MCM10/CDC6/KLF4…	114
										BP	GO:0000375	RNA splicing, via transesterification reactions	149/5295	393/18866	1.23814e-05	0.000479413	0.000387031	SNRPD2/SNRPF/POLR2H/LSM4/UBL5/SNRPC/LSM7/SNRPE/SNRPB/DDX39A/BUD31/PQBP1/SF3A1/POLR2L/POLR2J/RBFOX2/TFIP11/CELF2/POLR2I/CSTF2T/GEMIN7/SCNM1/RALY/MBNL2/LSM2/SNRNP25/LSM5/ISY1/LSM3/PRPF31/GEMIN6/PCBP1/POLR2A/SNRPG/PPIE/MFAP1/CWC15/RBM23/PPIH/SF3B6/METTL14/WDR83/ALYREF/SNRPA/MTREX/SNRNP35/DHX38/RBMX2/SNRPB2/SNRPD1/SART1/RBMXL1/PRPF8/THRAP3/RBFOX3/GEMIN4/XAB2/RNU6-8/AAR2/DAZAP1/NSRP1/LSM8/RAVER2/PCBP4…	149
										BP	GO:0090316	positive regulation of intracellular protein transport	78/5295	182/18866	1.24397e-05	0.000479413	0.000387031	HRAS/UBL5/LEPROT/GLI3/BAD/PDCD5/OAZ1/PIK3R1/CDK5/TP63/FLNA/BCAS3/SH3GLB1/PIK3R2/FIS1/TOMM7/SMAD3/CHRM1/E2F1/MYO1C/TMEM30A/ANP32B/MAPK1/PINK1/TM9SF4/CHP1/CEP131/PSEN1/ZDHHC2/PRNP/STOM/BBC3/TMEM30B/CDH1/B3GAT3/CDK1/PPP1R13B/NMT1/JAK2/UBE2J2/GTSE1/KIF5B/DMAP1/HUWE1/ITGB1BP1/PCM1/KCNB1/RUFY3/VPS11/TFDP2/NUTF2/SLC51B/FZD5/TP73/TCF7L2/HTRA2/MIEF1/CTDSPL2/BCL2/MICALL2/CACNB3/SORL1/HPS4/C2CD5/EDEM1/IL1B/…	78
										BP	GO:0006283	transcription-coupled nucleotide-excision repair	38/5295	73/18866	1.27389e-05	0.000486246	0.000392547	POLR2H/COPS6/POLR2L/POLR2J/POLR2I/UBA52/RPA3/ISY1/RFC2/POLD2/POLR2A/PPIE/RFC4/RPA1/COPS7A/RBX1/RPS27A/XAB2/EP300/POLR2G/AQR/POLK/POLR2C/PCNA/ERCC3/COPS5/POLR2B/POLR2E/CUL4A/COPS2/POLR2K/DDB1/ERCC6/ERCC4/GTF2H3/MNAT1/GTF2H5/COPS4	38
										BP	GO:0000077	DNA damage checkpoint	67/5295	151/18866	1.27681e-05	0.000486246	0.000392547	XPC/H2AX/CDC25C/E2F1/BABAM1/MAP3K20/TNKS1BP1/FOXN3/TAOK3/GIGYF2/FEM1B/BAX/RBL2/RAD17/FOXO4/CHEK1/EME1/CDC14B/EP300/STK33/CCNB1/CDK1/AURKA/PCBP4/PLK1/PML/PLAGL1/TP53BP1/GTSE1/CNOT1/WAC/PIDD1/CDC5L/EME2/TFDP2/PCNA/CLOCK/CHEK2/TRIAP1/ATM/DTL/PTPN11/ATF2/FBXO31/CNOT6L/DONSON/RPA4/E2F8/CUL4A/CDK5RAP3/EIF2AK4/FBXO6/BTG2/CNOT7/ERCC6/TICRR/PPP1R10/PRMT1/BLM/BRCC3/ABRAXAS1/CDKN1B/MDM2/RPL26/RFWD3/BRSK1/RA…	67
										BP	GO:0072665	protein localization to vacuole	36/5295	68/18866	1.30971e-05	0.000493863	0.000398696	M6PR/LAMTOR4/VPS36/AP3B1/NEDD4/SH3GLB1/VPS13D/SORT1/SH3BP4/NCOA4/SCARB2/VPS28/ROCK2/STAM/SNF8/AP4M1/LAMTOR5/VPS13C/AP3M1/MEAK7/KPTN/CACNG4/RTN4/LAMP2/SZT2/RNF215/VPS37D/VPS37A/TNFAIP3/GCC2/VTI1A/SORL1/GGA3/SMURF1/HGS/GOSR2	36
										BP	GO:0009451	RNA modification	73/5295	168/18866	1.31216e-05	0.000493863	0.000398696	BUD23/HSD17B10/NSUN5/TRMT112/PUSL1/RPUSD1/CTU1/TSR3/TRMU/FTO/FBL/TRMT61A/RNMT/METTL14/PRORP/QTRT1/MTO1/METTL1/TYW3/CDKAL1/TRMT1/APOBEC3C/NAF1/DIMT1/DPH3/CMTR2/NSUN5P1/EMG1/ALKBH8/PUS1/ZC3H13/NHP2/URM1/ELP3/NOP10/ALKBH1/LCMT2/RBM47/ALKBH3/ZCCHC4/C9orf64/THUMPD1/NSUN5P2/WDR4/METTL15P1/TRMT1L/NSUN4/ELP4/TRMT2A/APOBEC3B/METTL5/PUS7L/ADAD2/DTWD1/ALKBH5/METTL4/PUS10/WTAP/TRMT9B/MTFMT/TRMT44/MRM1/CMTR1/…	73
										BP	GO:0000725	recombinational repair	63/5295	140/18866	1.32969e-05	0.00049755	0.000401672	MAD2L2/PPP4C/HELQ/RPA3/NABP2/REV3L/CDC45/H2AX/FAN1/MCM7/RPA1/SWI5/RMI2/INO80/NSMCE2/FIGN/CHEK1/FBH1/TONSL/POLQ/HROB/TP53BP1/GINS2/WRN/XRCC2/HELB/RAD54L/NSMCE1/WDR48/RAD51/FEN1/SIRT6/CGAS/AUNIP/ATM/MCM9/AP5Z1/AP5S1/MCM2/RECQL/ZFYVE26/RPA4/ZSWIM7/SMCHD1/RBBP8/ARID2/MORF4L1/ERCC6/RIF1/MCM4/USP51/ERCC4/EXD2/BLM/PARPBP/RAD51AP1/SMC5/RAD50/SETD2/RFWD3/SLX4/MEIOB/TERF2IP	63
										BP	GO:0009100	glycoprotein metabolic process	156/5295	415/18866	1.34549e-05	0.000500554	0.000404098	RNF185/EOGT/B3GLCT/POGLUT3/DPM3/GALNT5/OS9/FUT4/ALG12/NCSTN/FKRP/VANGL2/ARSB/GCNT2/SLC35D1/MCFD2/B3GALT2/FUT10/B4GALT2/DPY19L3/DPM2/B3GNT4/GLCE/DSE/B3GNT9/CHSY1/UGGT1/MAN1A2/CHST3/GALNT4/CHP1/ITM2B/B3GALT6/LARGE1/UBE2J1/NECAB1/PSEN1/MAGT1/PPARD/COG7/TRAK1/TMEM59/AGA/FBXO17/B4GALT6/NUDT14/AATF/ACOT8/TRAK2/B3GAT3/CTNNB1/TMEM106A/ST6GALNAC2/IDS/DPAGT1/GCNT4/DPY19L1/LMAN1/DDOST/RPN2/DHDDS/FBXO44/GANA…	156
										BP	GO:0070646	protein modification by small protein removal	118/5295	300/18866	1.43664e-05	0.000529709	0.000427635	PSMD4/PSMB3/PSMB1/PSMB4/PSMA7/COPS6/PSMB7/SENP8/PSMD13/UBA52/RIPK1/SMAD4/TRAF2/JOSD2/SMAD3/TAF10/INO80B/BABAM1/USP44/NEDD8/IL33/RUVBL1/CDC20/COPS7A/SMAD1/PSME2/UBXN1/USP40/INO80/STAM/PSMA2/STAMBP/KAT2B/PSMC3/FOXO4/ZRANB1/USP34/RPS27A/TRAF6/USP53/PRKN/CFTR/ADRM1/ENY2/EP300/USP10/USP16/CDK1/PSMC5/MINDY2/RNF123/USP4/PSMD5/USP46/MINDY1/CYLD/PSMB5/STAM2/PSMA3/USP19/KAT2A/USP11/SMAD2/MAP3K7/ABRAXAS2/BE…	118
										BP	GO:0031398	positive regulation of protein ubiquitination	56/5295	121/18866	1.44107e-05	0.000529709	0.000427635	UBE2S/HSPBP1/ANGPT1/RNF180/CAV1/MYCBP2/CDC20/DDX3X/PINK1/LRRK2/FAM107A/RBX1/RPS2/PDCD6/TRAF6/PRKN/CDC14B/RNF111/NSMCE3/BTRC/PLK1/STUB1/TOPORS/WFS1/DCUN1D4/HUWE1/GORASP1/DCUN1D5/CENPX/RNF40/TSPYL5/COMMD1/NDFIP2/BCL10/AXIN1/UBE2C/PTTG1IP/CTR9/CUL3/TICAM1/DCUN1D3/PTEN/CDK5RAP3/INAVA/SENP2/RASSF5/CDK9/RAB1A/XIAP/PRICKLE1/TBC1D7/ARRDC4/SPRTN/HSPA5/MARCHF7/FBXW7	56
										BP	GO:0006282	regulation of DNA repair	60/5295	132/18866	1.44855e-05	0.000529709	0.000427635	EYA4/MAD2L2/TFIP11/PPP4C/H2AX/FGF10/BABAM1/TERF2/RPS3/EGFR/KAT7/RMI2/FIGN/CHEK1/FBH1/EYA1/POLH/NUDT16L1/POLQ/PML/HDAC10/TP53BP1/SLF2/HELB/AXIN2/HSF1/PCNA/RAD51/SIRT6/CGAS/AUNIP/SIRT7/PARP3/FOXM1/CBX8/MGMT/PNKP/PRRX1/TRIP12/SIRT1/CUL4A/SMCHD1/RNF169/ARID2/CDK9/ERCC6/RIF1/KMT5C/USP51/GTF2I/PARPBP/BRCC3/RAD51AP1/ABRAXAS1/SPIRE2/SETD2/FAM168A/OTUB1/WDR70/TERF2IP	60
										BP	GO:0034620	cellular response to unfolded protein	65/5295	146/18866	1.49605e-05	0.000543987	0.000439161	RHBDD1/MBTPS1/DDIT3/TLN1/PIK3R1/NFE2L2/DNAJC3/YIF1A/ADD1/SSR1/TATDN2/SEC31A/HERPUD1/ASNS/BAX/UFL1/SRPRA/DCTN1/TM7SF3/PRKN/EP300/ATF6/CTDSP2/TPP1/KLHDC3/PDIA6/STUB1/HSPB8/HYOU1/CANX/WFS1/CREBRF/DAB2IP/HSF1/CREB3L2/TMBIM6/ARFGAP1/CTH/ATF6B/PDIA5/WIPI1/COPS5/AMFR/PTPN1/DNAJB9/TMEM33/SYVN1/CDK5RAP3/PPP1R15B/HDGF/EDEM1/HSPA13/RACK1/FICD/GFPT1/ATF4/EIF2AK3/RNF175/BAG3/MBTPS2/EIF2AK2/HSPA5/DERL2/GET3/GO…	65
										BP	GO:0031929	TOR signaling	57/5295	124/18866	1.55907e-05	0.000563719	0.000455091	LAMTOR4/LAMTOR2/TBCK/EPM2A/SIK3/MLST8/GPR137/TMEM127/RPTOR/SH3BP4/PINK1/UBR2/CCDC88A/MTM1/UBR1/NPRL2/LAMTOR5/WDR24/PDCD6/TELO2/DEPDC5/ITFG2/RNF152/RRAGA/PRR5/C9orf72/RPS6/MEAK7/MFSD8/MTOR/KPTN/PIH1D1/ARAF/SZT2/RFFL/ATM/GATA3/LAMTOR1/GPR137C/RPS6KB2/SIRT1/NPRL3/ARNTL/CLEC16A/EIF4EBP2/STK11/DGKQ/RICTOR/DYRK3/TBC1D7/SMCR8/TREM2/AKT1S1/CASTOR2/WDR59/PRKAA2/CASTOR1	57
										BP	GO:2001233	regulation of apoptotic signaling pathway	155/5295	413/18866	1.58096e-05	0.000568439	0.000458901	EYA4/DDIT3/BAD/PDCD5/RIPK1/PAM16/YAP1/PRR7/TP63/CDKN2D/NDUFA13/NFE2L2/NDUFS3/SOD1/TRAF2/FIS1/SMAD3/FGF10/ZMYND11/SFRP1/E2F1/MUL1/NACC2/PRELID1/TIMP3/RPS3/NUPR1/CAV1/CIDEB/BCL2L2/DDX3X/PINK1/PAK5/ZNF205/NANOS3/LRRK2/STYXL1/HERPUD1/GPX1/SERINC3/FEM1B/PSEN1/BAX/ITGA6/MPV17L/MSX1/FBH1/CFLAR/BBC3/EYA1/PRKN/AATF/IVNS1ABP/CTNNB1/PPP1R13B/WWOX/NMT1/PML/RPS7/MAPK8IP2/MOAP1/JAK2/PLAGL2/HYOU1/WDR35/FGFR1/CH…	155
										BP	GO:0007093	mitotic cell cycle checkpoint	72/5295	166/18866	1.61548e-05	0.000577625	0.000466318	HRAS/MAD2L2/NABP2/XPC/AURKB/CDC25C/E2F1/MAP3K20/LCMT1/USP44/TNKS1BP1/FOXN3/TRIP13/CDC20/TAOK3/GIGYF2/CDT1/BAX/RBL2/RAD17/FOXO4/EME1/EP300/STK33/CCNB1/CDK1/AURKA/PCBP4/PLK1/PML/PLAGL1/BUB1/GTSE1/CNOT1/RB1/TOP2A/PIDD1/CENPF/EME2/TFDP2/PCNA/CHEK2/TRIAP1/ATM/APC/CDC6/BUB1B/TTK/ORC1/ATF2/FBXO31/CNOT6L/DONSON/ZWINT/E2F8/CDK5RAP3/NDC80/PRCC/BTG2/CNOT7/MAD2L1/TICRR/PPP1R10/PRMT1/BLM/SPDL1/CDKN1B/MDM2/RPL…	72
										BP	GO:0051701	interaction with host	88/5295	212/18866	1.62842e-05	0.000579033	0.000467454	ITGA2/ITGB3/BAD/PPIA/RPSA/DPP4/CHMP3/TRIM26/CHMP2A/SIVA1/CAV1/CAV2/ALYREF/TRIM5/VPS4B/ITGB1/CD46/SCARB2/TRIM34/EGFR/THOC6/SLC20A2/NTRK3/TRIM35/IST1/MET/EPS15/THOC7/KPNA3/CDH1/NECTIN1/CTNNB1/CDK1/LAMP1/PML/IDE/TRIM38/RRAGA/PABPN1/CTNND1/EXOC7/KPNA5/AXL/ITGB6/XPR1/TRIM22/KPNA6/INSR/EXOC2/CTSB/VAPA/ITGA5/SLC52A2/VAMP8/TRIM13/TRIM6/SERPINB9/CPSF4/DYNLT1/F11R/SLC1A5/KPNA2/ITGAV/ATG5/EIF2AK4/TRIM11/DAG…	88
										BP	GO:0000724	double-strand break repair via homologous recombination	62/5295	138/18866	1.64947e-05	0.000583297	0.000470896	MAD2L2/PPP4C/HELQ/RPA3/NABP2/REV3L/CDC45/H2AX/FAN1/MCM7/RPA1/SWI5/RMI2/INO80/NSMCE2/FIGN/CHEK1/FBH1/TONSL/POLQ/TP53BP1/GINS2/WRN/XRCC2/HELB/RAD54L/NSMCE1/WDR48/RAD51/FEN1/SIRT6/CGAS/AUNIP/ATM/MCM9/AP5Z1/AP5S1/MCM2/RECQL/ZFYVE26/RPA4/ZSWIM7/SMCHD1/RBBP8/ARID2/MORF4L1/ERCC6/RIF1/MCM4/USP51/ERCC4/EXD2/BLM/PARPBP/RAD51AP1/SMC5/RAD50/SETD2/RFWD3/SLX4/MEIOB/TERF2IP	62
										BP	GO:1904666	regulation of ubiquitin protein ligase activity	17/5295	24/18866	1.66067e-05	0.000584048	0.000471503	UBE2S/MAD2L2/USP44/CDC20/CDC14B/BTRC/PLK1/RPS7/GORASP1/RPL23/RPL11/UBE2C/PTEN/RAB1A/MAD2L1/DNM1L/BAG2	17
										BP	GO:0006839	mitochondrial transport	108/5295	271/18866	1.68022e-05	0.000587713	0.000474462	ROMO1/MFN2/UBL5/ATP5MC1/ATP5ME/LEPROT/TIMM8B/ATP5F1E/PMPCA/SLC25A10/COX5B/BAD/ATP5F1D/TIMM50/PDCD5/PAM16/TIMM10/TP63/TIMM13/NDUFA13/SH3GLB1/ATP5PO/ATP5MF/FIS1/TOMM7/ATP5PD/ACACB/E2F1/MUL1/ATP5MG/BCL2L2/ANTKMT/PINK1/ZNF205/TIMM17B/LRRK2/MICU3/SFXN4/PSEN1/STAT3/AIP/TSPO/BAX/FBXO7/DMAC2L/TOMM40/MPV17L/ALKBH7/BBC3/IMMP1L/PRKN/PPP1R13B/SLC25A1/SLC25A23/NMT1/MOAP1/UBE2J2/LMAN1/CHCHD10/ATP5IF1/CYC1/PARL…	108
										BP	GO:1903321	negative regulation of protein modification by small protein conjugation or removal	45/5295	92/18866	1.74266e-05	0.000601387	0.0004855	MAD2L2/SH3RF2/PRR7/CDK5/HMG20A/COPS9/USP44/RPS3/CAV1/VPS28/UBXN1/CHP1/RASD2/PSEN1/TSPO/PER2/PRKCE/UFL1/NXN/IVNS1ABP/CTNNB1/N4BP1/RPS7/USP4/RPL23/MTOR/RPL11/SIRT7/DYSF/ABL1/GCLC/SVBP/BAG5/TNFAIP3/TRIP12/ATG5/GNL3L/SENP2/TAF1/MAD2L1/PINX1/TRIM44/OTUB1/BAG2/MARCHF7	45
										BP	GO:1905897	regulation of response to endoplasmic reticulum stress	45/5295	92/18866	1.74266e-05	0.000601387	0.0004855	RNF185/DDIT3/NFE2L1/PIK3R1/OS9/NFE2L2/DNAJC3/NUPR1/CAV1/LRRK2/UBXN1/HERPUD1/SERINC3/UBE2J1/BAX/LPCAT3/UFL1/PRKN/ATF6/UBQLN2/HYOU1/WFS1/ALOX5/USP19/DAB2IP/TMBIM6/ERLEC1/ATF6B/COPS5/PTPN1/DNAJB9/SIRT1/TMEM33/SYVN1/GRINA/TXNDC12/PPP1R15B/EDEM1/RACK1/FICD/EIF2AK3/EDEM2/BCAP31/HSPA5/DERL2	45
										BP	GO:0035024	negative regulation of Rho protein signal transduction	16/5295	22/18866	1.74735e-05	0.000601387	0.0004855	KANK1/STMN1/ADRA1A/ITGB1/MET/ITGA3/ARHGAP42/CCDC125/KCTD10/HEG1/DLC1/ARHGAP35/CUL3/TNFAIP1/BCL6/KCTD13	16
										BP	GO:0040001	establishment of mitotic spindle localization	22/5295	35/18866	1.84422e-05	0.000627347	0.000506458	SPRY2/GJA1/FGF10/CLASP1/CENPA/PAFAH1B1/ITGB1/SPRY1/DCTN1/MCPH1/NDEL1/PLK1/NUSAP1/ESPL1/CLASP2/DYNLT1/NDC80/NDE1/ARHGEF2/MAD2L1/PAX6/SPDL1	22
										BP	GO:0051052	regulation of DNA metabolic process	139/5295	365/18866	1.84668e-05	0.000627347	0.000506458	PARM1/SMG6/EYA4/CHTF8/STAT6/MAD2L2/TFIP11/PAK3/PPP4C/CHTF18/PAM16/GJA1/NABP2/AURKB/H2AX/FGF10/RFC2/MBD3/BABAM1/TERF2/RFC4/ANXA3/RPS3/CERS1/ALYREF/MAPK1/MAP3K4/ST20/EGFR/KAT7/NAF1/RMI2/NMNAT1/CDT1/BAX/MBD1/FIGN/CHEK1/FBH1/CTC1/PTK2B/PPARGC1A/EYA1/MPHOSPH8/MECP2/SUPT6H/POLH/CTNNB1/NUDT16L1/POLQ/PML/HDAC10/WDR18/TINF2/TP53BP1/NEK2/YLPM1/WRN/SLF2/HELB/AXIN2/SMARCAD1/HSF1/OTUD4/PCNA/RAD51/TNFSF13/SIRT…	139
										BP	GO:0070585	protein localization to mitochondrion	64/5295	144/18866	1.85202e-05	0.000627347	0.000506458	ROMO1/MFN2/UBL5/LEPROT/TIMM8B/PMPCA/DDIT3/BAD/TIMM50/AP3B1/PDCD5/PAM16/TIMM10/TP63/TIMM13/NDUFA13/HK1/SH3GLB1/FIS1/TOMM7/E2F1/PINK1/TIMM17B/LRRK2/AIP/TSPO/BAX/FBXO7/TOMM40/BBC3/IMMP1L/PRKN/PPP1R13B/NMT1/MOAP1/UBE2J2/LMAN1/ATP5IF1/PARL/HUWE1/TOMM22/VPS11/TFDP2/TIMM10B/FZD5/BNIP3L/TP73/TIMM9/TIMM29/HTRA2/BCL2/MICALL2/HPS4/MTERF4/TIMM23B/OXA1L/RNF31/DNM1L/TIMM17A/YWHAQ/BAG3/MARCHF5/FBXW7/UBE2D3	64
										BP	GO:0009144	purine nucleoside triphosphate metabolic process	43/5295	87/18866	1.9195e-05	0.000646801	0.000522163	NME1/ATP5MC1/ATP5ME/NUDT1/ATP5F1E/COX5B/ATP5F1D/GUK1/NME3/ATP5PO/ATP5MF/DGUOK/ATP5PD/ATP5MG/ANTKMT/PINK1/LRRK2/UQCC3/AK3/ITPA/STAT3/DMAC2L/PPARGC1A/TAZ/CYC1/GTPBP1/ATP5MC2/ALDOA/STOML2/DNAJC30/SLC25A12/NUDT15/RHOQ/NME2/ATP5PF/AK4/RAB23/TREM2/TMSB4X/ENO1/ATP5F1EP2/NUDT2/IMPDH2	43
										BP	GO:0030968	endoplasmic reticulum unfolded protein response	57/5295	125/18866	2.08865e-05	0.000700134	0.000565219	MBTPS1/DDIT3/TLN1/PIK3R1/NFE2L2/DNAJC3/YIF1A/ADD1/SSR1/TATDN2/SEC31A/HERPUD1/ASNS/BAX/UFL1/SRPRA/DCTN1/EP300/ATF6/CTDSP2/TPP1/KLHDC3/PDIA6/STUB1/HYOU1/CANX/WFS1/CREBRF/DAB2IP/CREB3L2/ARFGAP1/CTH/ATF6B/PDIA5/WIPI1/COPS5/AMFR/PTPN1/DNAJB9/TMEM33/SYVN1/CDK5RAP3/PPP1R15B/HDGF/EDEM1/RACK1/FICD/GFPT1/ATF4/EIF2AK3/RNF175/MBTPS2/EIF2AK2/HSPA5/DERL2/GET3/GOSR2	57
										BP	GO:1903050	regulation of proteolysis involved in cellular protein catabolic process	92/5295	225/18866	2.15195e-05	0.000717613	0.00057933	RNF185/HFE/SH3RF2/HSPBP1/NFE2L1/OS9/RNF180/NFE2L2/FAM122A/NUPR1/CAV1/PIAS1/IL33/CDC20/PINK1/PSME2/DET1/LRRK2/UBXN1/HERPUD1/GPX1/MTM1/ALAD/UBE2J1/PSEN1/UFL1/RBX1/PTK2B/PRKN/PBK/BTRC/AURKA/N4BP1/PLK1/CBFA2T3/PML/RPS7/ARIH1/SUFU/STUB1/UBQLN2/RNF217/MAP1A/ATP5IF1/DAB2/WAC/USP19/DAB2IP/RPL23/OPHN1/RNF40/DNAJB2/ARAF/COMMD1/ZYG11B/SIRT6/ERLEC1/DVL1/RPL11/CSNK1A1/GIPC1/GCLC/AXIN1/SOCS5/LATS1/BAG5/KCNE2/P…	92
										BP	GO:0048732	gland development	164/5295	443/18866	2.18361e-05	0.000724418	0.000584824	GFER/NME1/ALDH1A2/HRAS/HRH2/ITGA2/GLI3/HFE/STAT5B/STAT6/PBX1/CSNK2B/PGR/TP63/SMAD4/FOXC1/SOD1/TGFBR3/NTN1/SMAD3/FGF10/NRG1/TAF10/SFRP1/TGFBR2/CAV1/NTN4/RPL30/CYP7B1/FPGS/MAPK1/MSN/IGF2R/TNC/ROBO1/GPX1/EGFR/ACO2/ASNS/FEM1B/EZH2/PSEN1/TSPO/BAX/MET/WLS/NOTCH1/LAMA5/MSX1/CFLAR/CTC1/MPST/BTBD7/CDH1/SEC63/BTRC/ARID5B/CTNNB1/AURKA/RREB1/LRP6/PML/LMO4/JAK2/CRKL/CEACAM1/NOTCH2/ISL1/WDR35/FGFR1/SRF/SMAD2/P…	164
										BP	GO:0062197	cellular response to chemical stress	137/5295	360/18866	2.19908e-05	0.000725808	0.000585945	ROMO1/PDK2/TXN/MYLK/FOXO1/STAT6/DDIT3/BAD/RIPK1/NFE2L1/FZD1/CAT/PLEKHA1/NFE2L2/SOD1/TRAF2/PRDX5/MTR/PLA2R1/RPS3/CAV1/CCS/MAPK1/DDX3X/FER/PINK1/ZNF580/AGAP3/LRRK2/TRPV4/GPX1/EGFR/SIN3A/PDE8A/MELK/TPM1/EZH2/PPARGC1B/TSPO/FBXO7/MET/EPAS1/CFLAR/PPARGC1A/SLC2A4/PRKN/ZNF622/TRPC6/ATP2A2/STK24/CTNNB1/CDK1/REST/SLC25A23/PDGFD/IMPACT/PML/JAK2/PYROXD1/SLC12A6/LRRC8E/ALOX5/AXL/HSF1/MEAK7/PRDX2/ARL6IP5/GPX3/…	137
										BP	GO:0016570	histone modification	172/5295	468/18866	2.23406e-05	0.000733592	0.00059223	ZNHIT1/EYA4/MYOCD/PCGF1/NELFE/MRGBP/TRMT112/SATB1/PRDM5/CDK5/SMAD4/C6orf89/PRDM11/DRD1/AURKB/RUVBL2/TAF10/MBD3/FBL/LDB1/GLYR1/RUVBL1/NTMT1/BRMS1/EPC1/PINK1/LRRK2/PRDM12/UCN/UBR2/SIN3A/KAT7/MIER1/SETD7/EZH2/SRCAP/PER2/KAT2B/UFL1/CHEK1/KDM5D/PPARGC1A/EYA1/PKN1/MECP2/KDM4A/SUPT6H/KAT5/ENY2/KAT6B/EP300/UTY/USP16/HR/CCNB1/CTNNB1/CDK1/KDM3B/AURKA/TBL1X/REST/HDAC10/EPC2/JAK2/EZH1/ISL1/NOS1/ARID4A/WAC/KA…	172
										BP	GO:0016569	covalent chromatin modification	176/5295	481/18866	2.40506e-05	0.000785733	0.000634323	ZNHIT1/EYA4/MYOCD/PCGF1/NELFE/MRGBP/TRMT112/SATB1/PRDM5/CDK5/SMAD4/C6orf89/PRDM11/DRD1/AURKB/RUVBL2/TAF10/MBD3/FBL/LDB1/GLYR1/RUVBL1/NTMT1/BRMS1/EPC1/PINK1/LRRK2/PRDM12/UCN/UBR2/SIN3A/KAT7/MIER1/SETD7/EZH2/SRCAP/PER2/KAT2B/UFL1/CHEK1/KDM5D/PPARGC1A/EYA1/MPHOSPH8/PKN1/MECP2/KDM4A/SUPT6H/KAT5/ENY2/KAT6B/EP300/UTY/USP16/HR/CCNB1/CTNNB1/CDK1/KDM3B/AURKA/TBL1X/REST/HDAC10/EPC2/JAK2/EZH1/ISL1/NOS1/ARID…	176
										BP	GO:0007007	inner mitochondrial membrane organization	29/5295	52/18866	2.46572e-05	0.000801482	0.000647037	ROMO1/ATP5MC1/ATP5ME/MICOS13/ATP5F1E/ATP5F1D/TIMM10/TIMM13/NDUFA13/ATP5PO/ATP5MF/ATP5PD/CHCHD6/ATP5MG/PINK1/UQCC3/DMAC2L/TAZ/CHCHD10/ATP5MC2/DNAJC11/MTX3/APOOL/TIMM9/OMA1/TIMM29/TMEM11/APOO/ATP5PF	29
										BP	GO:0045862	positive regulation of proteolysis	140/5295	370/18866	2.50478e-05	0.000807909	0.000652226	RNF185/RHBDD1/SNX33/BAD/SH3RF2/HSPBP1/PDCD5/RIPK1/AURKAIP1/PRR7/GPLD1/NDUFA13/RNF180/NFE2L2/TRAF2/FIS1/SMAD3/MUL1/APP/FAM122A/PRELID1/HSPE1/RPS3/NUPR1/CAV1/CIDEB/ANP32B/PIAS1/IL33/SH3D19/CDC20/DDX3X/PINK1/PSME2/DET1/ROCK2/LRRK2/ST20/HERPUD1/SOX7/ROBO1/PSEN1/STAT3/IST1/BAX/MAPK12/EFNA3/LPCAT3/BCL2L13/CFLAR/RBX1/BBC3/PTK2B/PDCD6/PRKN/ADRM1/BTRC/AURKA/PLK1/REST/CBFA2T3/PML/ARIH1/JAK2/STUB1/UBQLN2/GR…	140
										BP	GO:0042255	ribosome assembly	35/5295	67/18866	2.51059e-05	0.000807909	0.000652226	MRPL11/RPL38/RPL24/BOP1/PPAN/RPSA/RPS19/RPS15/MRPL20/RPS10/MRPL22/MDN1/DDX3X/MRTO4/MRPS2/RPS28/MRPS7/RPL23A/MTERF3/RPL12/RPS14/EIF6/RPS5/RPL6/RPL11/SBDS/DHX29/NSUN4/RPLP0/BRIX1/MTERF4/RPS27/RRP7A/RRS1/RPS10P5	35
										BP	GO:0051098	regulation of binding	139/5295	367/18866	2.52828e-05	0.000809552	0.000653552	NME1/TXN/MYOCD/ITGA2/HFE/MAD2L2/EDF1/TFIP11/DDIT3/CSNK2B/CDK5/ANGPT1/SMAD4/FOXC1/TGFBR3/AURKB/RUVBL2/SMAD3/STMN1/TAF10/E2F1/APP/PPARA/CLN5/ADD1/CAV1/CCPG1/LRRK2/CDCA5/SIN3A/ZNF593/CDT1/DPH3/PSEN1/BAX/MET/PER2/CTNNBIP1/LAMTOR5/MSX1/FBH1/GPSM1/HJURP/TRAF6/PRKN/EP300/ATP2A2/CTNNB1/AURKA/PLK1/ARHGEF7/IDE/JAK2/STUB1/PEX19/ISL1/CYLD/NEK2/RFNG/ZBTB7C/DAB2/RB1/C9orf72/SPON1/SMAD2/ITGB1BP1/PTPRF/HSF1/PBXI…	139
										BP	GO:0051293	establishment of spindle localization	26/5295	45/18866	2.79437e-05	0.000886126	0.00071537	SPRY2/GJA1/FGF10/CLASP1/CENPA/PAFAH1B1/ITGB1/SPRY1/DCTN1/MCPH1/NDEL1/PLK1/NUSAP1/ESPL1/CLASP2/MYH9/DYNC1H1/DYNLT1/NDC80/NDE1/ARHGEF2/MAD2L1/PAX6/SPDL1/SPIRE2/LLGL2	26
										BP	GO:0007033	vacuole organization	74/5295	174/18866	2.81243e-05	0.000886126	0.00071537	MFN2/MBTPS1/AP3B1/SYNPO2/SH3GLB1/ARSB/PIK3C3/CLN5/NUPR1/RAB3GAP1/PINK1/SCARB2/ACP3/SPG11/LRRK2/ACP2/STX12/MTM1/TP53INP2/PSEN1/ELAPOR1/GABARAPL1/NPRL2/LYST/ADPRH/CLVS2/TPP1/UBQLN2/PIP4K2C/ACP4/C9orf72/BECN1/FEZ2/MFSD8/CCDC115/MTOR/VPS11/TMEM106B/TRAPPC8/AMBRA1/ATG2B/LAMTOR1/PPT1/SRPX/WIPI1/ATG2A/MAN2A1/MAP1LC3B/ABCA1/ZKSCAN3/ATG5/NPRL3/RAB7B/CLN6/ATG16L1/STING1/HPS4/SEC22B/MAP1LC3A/RAB1A/GAA/HPS1/…	74
										BP	GO:0031032	actomyosin structure organization	83/5295	200/18866	2.81762e-05	0.000886126	0.00071537	FRMD6/SORBS1/SH3PXD2B/MYH11/PIK3R1/WDR1/SMAD4/SMAD3/STMN1/LURAP1/SFRP1/MEF2A/CLASP1/ARHGEF18/ITGB1/NEBL/ROCK2/CGNL1/CCDC88A/TPM1/MYO18A/CNN2/PGM5/MET/LPAR1/CFLAR/PTK2B/ARHGEF10/TRPM7/CORO2B/CSRP1/SRF/ANLN/ITGB1BP1/PRKAR1A/FHOD3/MTOR/KIF23/LMOD1/DLC1/AKAP13/PXN/PDCD6IP/ROCK1/CDC42BPB/EPB41L3/ARHGAP6/CLASP2/ABL1/ARHGEF10L/MYH9/ASAP3/CNN3/RACGAP1/WASF2/SERPINF2/EPB41L1/SLC9A1/EPB41L4A/F11R/FRMD3/CIT…	83
										BP	GO:0042274	ribosomal small subunit biogenesis	38/5295	75/18866	2.835e-05	0.000886126	0.00071537	RPL38/RPS21/RPSA/RPS19/TSR3/RPS15/RPS16/RPS10/FAM207A/RPS24/FCF1/RPS28/TBL3/MRPS7/EMG1/WDR46/RPS14/RPS7/RPS17/HELB/RPS6/RPS5/RPS8/DDX52/TSR1/UTP4/RPS27/DCAF13/SURF6/TSR2/RIOK3/RIOK2/GTF2H5/RRP7A/UTP20/SNU13/RRS1/RPS10P5	38
										BP	GO:0072655	establishment of protein localization to mitochondrion	62/5295	140/18866	2.83626e-05	0.000886126	0.00071537	ROMO1/MFN2/UBL5/LEPROT/TIMM8B/PMPCA/DDIT3/BAD/TIMM50/AP3B1/PDCD5/PAM16/TIMM10/TP63/TIMM13/NDUFA13/HK1/SH3GLB1/FIS1/TOMM7/E2F1/PINK1/TIMM17B/LRRK2/AIP/TSPO/BAX/FBXO7/TOMM40/BBC3/IMMP1L/PRKN/PPP1R13B/NMT1/MOAP1/UBE2J2/LMAN1/ATP5IF1/PARL/HUWE1/TOMM22/VPS11/TFDP2/TIMM10B/FZD5/BNIP3L/TP73/TIMM9/TIMM29/HTRA2/BCL2/MICALL2/HPS4/MTERF4/TIMM23B/OXA1L/RNF31/TIMM17A/YWHAQ/BAG3/FBXW7/UBE2D3	62
										BP	GO:0048872	homeostasis of number of cells	102/5295	256/18866	2.86926e-05	0.000887542	0.000716513	STAT5B/RBFOX2/NFE2L1/RPS19/NCSTN/SOD1/TGFBR3/MPL/SLC40A1/LDB1/ADD1/SLC11A2/RPS24/PPP3CB/KAT7/PDE4B/GIGYF2/EZH2/STAT3/BAX/CDIN1/LPCAT3/NOTCH1/UFL1/EPAS1/PKN1/RPS14/JAK2/RPS17/GCNT4/FAM210B/SOS1/CYLD/ARID4A/ATP5IF1/CXCR2/ANKRD54/RB1/ITPKB/SRF/AXL/JAM3/PRDX2/WDR48/LIPA/HMGB2/TMEM14C/KITLG/RAC3/BCL10/PTPN11/GATA3/ABL1/ZFP36L1/IREB2/RC3H1/KMT2E/TNFAIP3/INHA/CSF1/MED1/CCNB2/DMTN/TMOD3/ZBTB7A/SLC39A3/TS…	102
										BP	GO:0044843	cell cycle G1/S phase transition	120/5295	310/18866	2.87392e-05	0.000887542	0.000716513	ATP2B4/RPA3/RIPK1/CDK5/CDC34/CDKN2D/CDC45/FGF10/CDC25C/POLE4/TAF10/E2F1/NACC2/TNKS1BP1/RPTOR/MCM7/RPA1/PIAS1/ZNF655/KANK2/ITGB1/CDKN3/DDX3X/PSME2/LSM11/EGFR/INO80/FAM107A/GIGYF2/POLA2/EZH2/CDT1/BAX/FBXO7/CCNE1/RBL2/ORC6/CDKN2C/CDK2AP2/EP300/RRM2/CCNB1/CTDSP2/CDK1/AURKA/PCBP4/PLRG1/PML/PLAGL1/GTSE1/CNOT1/RB1/MAX/LATS2/PIDD1/PRMT2/MIR30C2/TFDP2/KIF14/CCNA2/NASP/PCNA/CDKN2A/BACH1/CHEK2/TRIAP1/ATM/MC…	120
										BP	GO:0021537	telencephalon development	103/5295	259/18866	2.88217e-05	0.000887542	0.000716513	NME1/ATP2B4/DIXDC1/GLI3/BAD/TACC2/RARB/NSUN5/GNG12/UQCRQ/CDK5/SYNE2/FLNA/DRD1/TACC3/H2AX/NRG1/ADGRG1/SLC8A1/DPCD/ANXA3/FUT10/PAFAH1B1/BBS2/SUN2/LRRK2/FAT4/ROBO1/EGFR/HERC1/CEP120/EZH2/PSEN1/BAX/LPAR1/TENT2/MCPH1/BMERB1/NDEL1/XAB2/HPRT1/TACC1/NUMB/CTNNB1/LRP6/ATP1B2/EZH1/CRKL/FOXP2/EFNA2/EPHA5/KIF5B/SRF/KAT2A/P2RY12/BTBD3/C12orf57/DAB2IP/ZEB2/AVPR1A/MDK/SEMA3A/WNT3A/KIF14/SKI/RTN4/SZT2/CHD7/WDR62/…	103
										BP	GO:0030330	DNA damage response, signal transduction by p53 class mediator	50/5295	107/18866	2.95006e-05	0.000904124	0.0007299	CDC25C/E2F1/PLA2R1/TNKS1BP1/BAX/RBL2/MSX1/KAT5/EP300/SPRED1/USP10/CCNB1/CDK1/AURKA/PCBP4/PML/PLAGL1/PPM1D/GTSE1/CNOT1/DYRK1A/PIDD1/TFDP2/PCNA/CD44/CHEK2/TRIAP1/ATM/SPRED2/SNAI2/ATRX/CNOT6L/FOXM1/SP100/PTTG1IP/SIRT1/E2F8/MIF/KMT5A/TFAP4/BTG2/ACER2/CNOT7/EEF1E1/PRMT1/DYRK3/CDKN1B/MDM2/RPL26/MARCHF7	50
										BP	GO:0016311	dephosphorylation	179/5295	492/18866	2.98815e-05	0.000911458	0.000735821	PPP1R14B/PGP/SMG6/CAMK2G/EYA4/ITGA2/PPP1R35/PPP4C/WDR81/TIMM50/SH3RF2/MTMR10/MAGI2/GPLD1/PPP1R3B/MARF1/EPHX2/PTPN14/ILKAP/SMAD3/PLPP3/CDC25C/PKMYT1/PHPT1/ZFYVE1/PHACTR2/DUSP19/FAM122A/SSU72/IQGAP1/PPP1R12A/CDKN3/NT5M/PINK1/INPP5F/PPP3CB/ACP3/ROCK2/DUSP3/LRRK2/STYXL1/LRRK1/SDHAF2/ACP2/PPM1G/CHP1/PTPRU/MTM1/PFKFB3/DUSP16/PPARGC1B/PHACTR4/PPP2R3B/NT5C2/PTPN9/NT5C3B/PPTC7/EYA1/ITGA1/CALM1/CDC14B/MTMR…	179
										BP	GO:0006367	transcription initiation from RNA polymerase II promoter	79/5295	189/18866	3.21755e-05	0.000972221	0.000784875	POLR2H/MAML2/POLR2L/POLR2J/RARB/POLR2I/TAF8/NR2C2AP/PGR/YAP1/TEAD1/NR2F6/TAF10/POLR2A/PPARA/ZNF45/MED12/WWTR1/TEAD3/BAX/MED27/PPARD/KAT2B/NOTCH1/PSMC3/CTNNBIP1/PPARGC1A/MECP2/NR3C2/CCNB1/TAF3/CDK1/PSMC5/NR3C1/POLR2G/NOTCH2/PPM1D/SRF/POLR2C/ESRRG/NR2F1/RORA/CREBBP/MED24/E2F2/TAF6/ERCC3/TAF9B/RUNX2/MED20/MED23/POLR2B/MED1/POLR2E/CREB1/PTEN/MED10/NRBF2/MAML3/MED15/TAF1/NR4A1/ZNF451/POLR2K/CDK9/ERCC6…	79
										BP	GO:0044784	metaphase/anaphase transition of cell cycle	32/5295	60/18866	3.21758e-05	0.000972221	0.000784875	ANAPC11/MAD2L2/TACC3/AURKB/LCMT1/USP44/TRIP13/CDC20/CDT1/NSMCE2/CDC26/DLGAP5/CCNB1/PLK1/BUB1/RB1/CENPF/ESPL1/ATM/APC/CDC6/CENPE/BUB1B/TTK/UBE2C/CUL3/CDC23/NDC80/MAD2L1/SPDL1/MAPK15/RIOK2	32
										BP	GO:1903364	positive regulation of cellular protein catabolic process	65/5295	149/18866	3.27713e-05	0.000985451	0.000795556	RNF185/SH3RF2/HSPBP1/RNF180/NFE2L2/FAM122A/NUPR1/CAV1/PIAS1/IL33/CDC20/UQCC2/DET1/MSN/LRRK2/HERPUD1/PSEN1/RBX1/PTK2B/PRKN/AURKA/PLK1/CBFA2T3/ARIH1/STUB1/UBQLN2/RNF217/ATP5IF1/DAB2/DAB2IP/VGLL4/VPS11/RNF40/DNAJB2/ZYG11B/SIRT6/DVL1/CSNK1A1/GCLC/DACT1/AXIN1/SOCS5/LRP1/KCNE2/PTTG1IP/FBXL5/TNFAIP3/PTEN/FMR1/RDX/TAF1/LDLR/EGF/EDEM1/RACK1/PRICKLE1/MDM2/RGN/SMURF1/TREM2/EDEM2/BCAP31/BAG2/BBS7/FBXW7	65
										BP	GO:0022618	ribonucleoprotein complex assembly	94/5295	233/18866	3.29198e-05	0.000985451	0.000795556	SNRPD2/SNRPF/LSM4/SNRPC/MRPL11/SNRPE/RPL38/SNRPB/SF3A1/CELF2/RPL24/BOP1/PPAN/RPSA/GEMIN7/RPS19/LSM2/ISY1/RPS15/RUVBL2/PRPF31/EIF3L/MRPL20/GEMIN6/EIF3B/SNRPG/RPS10/EIF3K/RUVBL1/MDN1/SNRPD1/SART1/MCTS1/PRPF8/NAF1/EIF3A/MRTO4/RPS28/GEMIN4/XAB2/MRPS7/RPL23A/RNU6-8/AAR2/RPL12/RPS14/TXNL4A/RPL13A/USP4/AGO1/PUF60/EIF6/EIF4H/AGO3/SNRPD3/LUC7L/RPS5/RPL6/CLNS1A/PIH1D1/ATM/RPL11/NUDT21/SF1/TARBP2/EIF3C/DHX2…	94
										BP	GO:0060560	developmental growth involved in morphogenesis	95/5295	236/18866	3.32067e-05	0.000989436	0.000798772	SPRY2/VCL/YAP1/CDK5/ILK/MAGI2/FLRT3/NTN1/FGF10/VANGL2/SFRP1/MUL1/APP/TGFBR2/MACF1/SEMA4C/IQGAP1/PAFAH1B1/ITGB1/SPRY1/PPP3CB/SPG11/TNC/MED12/SIN3A/SYT2/SEMA4B/NTRK3/IST1/NOTCH1/LAMB2/NDEL1/WDR36/PRKN/SPART/CTNNB1/AURKA/LRP6/IMPACT/C9orf72/SRF/ZEB2/SEMA3A/CDKL5/RUFY3/ITSN2/GDI1/WNT3A/BIN3/COBL/RTN4/SIRT6/DVL1/HOXD13/SLIT2/FMN1/ABL1/NLGN3/EPHA7/BMPR2/LRP1/L1CAM/CSF1/CPNE6/LPAR3/MED1/HDAC6/CYFIP1/LHX…	95
										BP	GO:0022612	gland morphogenesis	56/5295	124/18866	3.45359e-05	0.0010243	0.000826919	GLI3/STAT6/PGR/TP63/NTN1/FGF10/SFRP1/TGFBR2/CAV1/NTN4/CYP7B1/MSN/TNC/EGFR/FEM1B/BAX/NOTCH1/LAMA5/CFLAR/BTBD7/BTRC/LRP6/PML/CEACAM1/NOTCH2/FGFR1/MDK/SEMA3A/WNT3A/TGFB2/HOXD13/CAPN1/SNAI2/NFIB/GLI2/SULF2/PLAG1/SOSTDC1/TNFAIP3/CUL3/CSF1/MED1/FGFR2/SEMA3C/BCL2/DAG1/LRP5/SCRIB/PAX6/DDR1/CSF1R/SOX9/TGFB3/ESR1/FBXW7/TWSG1	56
										BP	GO:0001933	negative regulation of protein phosphorylation	163/5295	444/18866	3.86652e-05	0.00114151	0.000921543	MYOCD/SPRY2/FOXO1/PDE4D/SH3RF2/ANGPT1/ILK/IRAK3/SMAD4/CDKN2D/PIK3R2/PLPP3/DNAJC3/ZMYND11/SLC8A1/DUSP19/SFRP1/TIMP3/CAV1/RPTOR/DMD/PAFAH1B1/TAOK3/SPRY3/PINK1/INPP5F/SPRY1/DBNDD2/RTRAF/DUSP3/LRRK2/LRRK1/NR2F2/KIRREL1/WWTR1/CHP1/NIBAN1/NTRK3/DUSP16/EIF3A/NNT/PSEN1/BAX/FBXO7/KAT2B/PRNP/PRKRIP1/PPARGC1A/CDKN2C/PKN1/PRKN/PBK/CALM1/SPRED1/CCNB1/PRKAR2A/CTDSP2/PLK1/MYADM/LRP6/IMPACT/CRKL/CEACAM1/ACP4/SRC…	163
										BP	GO:0098727	maintenance of cell number	70/5295	164/18866	3.96576e-05	0.00116546	0.000940879	POLR2H/POLR2L/FOXO1/POLR2J/PBX1/POLR2I/YAP1/MED21/TP63/SMAD4/FGF10/ZHX2/VANGL2/SFRP1/POLR2A/SS18/ZNF358/FUT10/METTL14/FZD7/MED12/EZH2/STAT3/MED27/NOTCH1/DLL1/TUT4/MCPH1/ZC3H13/CTNNB1/REST/POLR2G/NOTCH2/EIF4ENIF1/SMC1A/CNOT1/BCL9L/KAT2A/SMAD2/POLR2C/PCM1/SKI/ZNF706/LDB2/ASPM/KLF4/ZFP36L2/VPS72/POLR2B/PRRX1/CTR9/FGF2/POLR2E/RTF1/MED10/ARID1A/CUL4A/MED15/KIT/LRP5/POLR2K/DDX6/RIF1/BMPR1A/SRRT/SOX2/SO…	70
										BP	GO:0044774	mitotic DNA integrity checkpoint	50/5295	108/18866	4.00752e-05	0.001168	0.000942927	XPC/CDC25C/E2F1/TNKS1BP1/FOXN3/TAOK3/GIGYF2/BAX/RBL2/RAD17/FOXO4/EME1/EP300/STK33/CCNB1/CDK1/AURKA/PCBP4/PML/PLAGL1/GTSE1/CNOT1/TOP2A/PIDD1/EME2/TFDP2/PCNA/CHEK2/TRIAP1/ATM/CDC6/ORC1/ATF2/FBXO31/CNOT6L/DONSON/E2F8/CDK5RAP3/BTG2/CNOT7/TICRR/PPP1R10/PRMT1/BLM/CDKN1B/MDM2/RPL26/RFWD3/BRSK1/RAD9A	50
										BP	GO:0007091	metaphase/anaphase transition of mitotic cell cycle	31/5295	58/18866	4.02884e-05	0.001168	0.000942927	ANAPC11/MAD2L2/TACC3/AURKB/LCMT1/USP44/TRIP13/CDC20/CDT1/NSMCE2/CDC26/DLGAP5/CCNB1/PLK1/BUB1/RB1/CENPF/ESPL1/ATM/APC/CDC6/CENPE/BUB1B/TTK/UBE2C/CUL3/CDC23/NDC80/MAD2L1/SPDL1/RIOK2	31
										BP	GO:1902099	regulation of metaphase/anaphase transition of cell cycle	31/5295	58/18866	4.02884e-05	0.001168	0.000942927	ANAPC11/MAD2L2/AURKB/LCMT1/USP44/TRIP13/CDC20/CDT1/NSMCE2/CDC26/DLGAP5/CCNB1/PLK1/BUB1/RB1/CENPF/ESPL1/ATM/APC/CDC6/CENPE/BUB1B/TTK/UBE2C/CUL3/CDC23/NDC80/MAD2L1/SPDL1/MAPK15/RIOK2	31
										BP	GO:0008608	attachment of spindle microtubules to kinetochore	21/5295	34/18866	4.18868e-05	0.00120889	0.000975941	AURKB/SPAG5/NUF2/CDT1/KIF2C/CENPC/CCNB1/SGO1/MIS12/NEK2/RB1/ABRAXAS2/BECN1/APC/CENPE/RACGAP1/BOD1/CHAMP1/KNL1/NDC80/ABRAXAS1	21
										BP	GO:0042147	retrograde transport, endosome to Golgi	44/5295	92/18866	4.32348e-05	0.00124124	0.00100205	PLEKHJ1/ERC1/STX10/RAB9B/ANKFY1/CLN5/VPS52/ARFRP1/VAMP3/GBF1/LRRK2/SNX1/DCTN1/PRKN/VPS53/AP1S1/WASHC1/EVI5/DENND5A/TBC1D5/RHOBTB3/SNX2/RIC1/RBSN/GOSR1/TMEM87B/TRAPPC10/HEATR5B/GCC2/ARFIP1/VTI1A/YKT6/RAB7B/SNX8/WASH6P/SPAG9/PREPL/SNX12/TBC1D10B/RAB6B/WASHC2C/SNX6/RNF126/GOSR2	44
										BP	GO:0031023	microtubule organizing center organization	60/5295	136/18866	4.33933e-05	0.00124124	0.00100205	SAC3D1/POC1A/BCAS3/CHMP3/RANBP1/CHMP2A/CLASP1/CHMP1B/UXT/KIAA1614/PAFAH1B1/CEP68/VPS4B/PPP1R12A/PARD6G/ROCK2/CEP131/PCLAF/CEP120/KAT2B/CHEK1/DCTN1/MCPH1/NDEL1/ARHGEF10/ARL2/CTNNB1/SGO1/CDK1/HAUS2/AURKA/PLK1/NEK2/KAT2A/XRCC2/KIAA0753/PARD6A/TUBE1/PCM1/HAUS4/USP33/PDCD6IP/HAUS7/WDR62/KIF11/CLASP2/CHD3/NUBP1/MDM1/SSX2IP/GCC2/HAUS8/CCDC78/NDC80/NDE1/PKD2/ALMS1/SDCCAG8/CEP76/BRSK1	60
										BP	GO:0038202	TORC1 signaling	26/5295	46/18866	4.71562e-05	0.00133482	0.0010776	SIK3/MLST8/GPR137/RPTOR/LAMTOR5/TELO2/DEPDC5/ITFG2/RNF152/RRAGA/C9orf72/MFSD8/MTOR/KPTN/PIH1D1/SZT2/ATM/GPR137C/NPRL3/CLEC16A/STK11/DGKQ/DYRK3/SMCR8/CASTOR2/CASTOR1	26
										BP	GO:0034394	protein localization to cell surface	34/5295	66/18866	4.7522e-05	0.00133482	0.0010776	SNX33/LEPROT/MESD/HFE/AP3B1/GGA2/VCL/ANGPT1/FLNA/FGF10/GBF1/TM9SF4/ASTN2/PTPRU/CTNNB1/USP4/MAP1A/RIC3/JAM3/GOPC/PIGK/COMMD1/PTPRK/GPM6B/GPD1L/EMP2/STX4/LRIG2/EGF/RANGRF/ANK2/GGA3/SMURF1/PIGU	34
										BP	GO:0150116	regulation of cell-substrate junction organization	34/5295	66/18866	4.7522e-05	0.00133482	0.0010776	VCL/BCAS3/SMAD3/SFRP1/CLASP1/MACF1/LDB1/IQGAP1/ROCK2/DUSP3/FAM107A/MAPRE2/TEK/ITGB1BP1/PEAK1/DLC1/KDR/SLK/RHOD/ROCK1/ARHGAP6/FMN1/CLASP2/ABL1/GPM6B/LRP1/SLC9A1/EPHA3/IQSEC1/CORO1C/DMTN/PTEN/PHLDB2/S100A10	34
										BP	GO:0009205	purine ribonucleoside triphosphate metabolic process	39/5295	79/18866	4.76421e-05	0.00133482	0.0010776	NME1/ATP5MC1/ATP5ME/ATP5F1E/COX5B/ATP5F1D/NME3/ATP5PO/ATP5MF/ATP5PD/ATP5MG/ANTKMT/PINK1/LRRK2/UQCC3/AK3/ITPA/STAT3/DMAC2L/PPARGC1A/TAZ/CYC1/GTPBP1/ATP5MC2/ALDOA/STOML2/DNAJC30/SLC25A12/RHOQ/NME2/ATP5PF/AK4/RAB23/TREM2/TMSB4X/ENO1/ATP5F1EP2/NUDT2/IMPDH2	39
										BP	GO:0007006	mitochondrial membrane organization	62/5295	142/18866	4.77016e-05	0.00133482	0.0010776	ROMO1/MFN2/ATP5MC1/ATP5ME/MICOS13/ATP5F1E/BAD/ATP5F1D/TIMM50/AP3B1/PDCD5/TIMM10/TP63/TIMM13/NDUFA13/ATP5PO/ATP5MF/ATP5PD/E2F1/CHCHD6/MUL1/ATP5MG/BCL2L2/PINK1/ZNF205/UQCC3/STAT3/BAX/DMAC2L/MPV17L/ALKBH7/BBC3/PPP1R13B/NMT1/TAZ/MOAP1/CHCHD10/ATP5IF1/ATP5MC2/TOMM22/DNAJC11/TFDP2/MTX3/GCLC/RCC1L/DYNLT1/BNIP3L/TP73/ATF2/SLC9A1/APOOL/TIMM9/OMA1/TIMM29/TMEM11/RHOT2/BCL2/OXA1L/APOO/HEBP2/ATP5PF/YWHAQ	62
										BP	GO:0019827	stem cell population maintenance	69/5295	162/18866	4.86371e-05	0.0013551	0.00109398	POLR2H/POLR2L/FOXO1/POLR2J/PBX1/POLR2I/YAP1/MED21/TP63/SMAD4/FGF10/ZHX2/VANGL2/SFRP1/POLR2A/SS18/ZNF358/FUT10/METTL14/FZD7/MED12/STAT3/MED27/NOTCH1/DLL1/TUT4/MCPH1/ZC3H13/CTNNB1/REST/POLR2G/NOTCH2/EIF4ENIF1/SMC1A/CNOT1/BCL9L/KAT2A/SMAD2/POLR2C/PCM1/SKI/ZNF706/LDB2/ASPM/KLF4/ZFP36L2/VPS72/POLR2B/PRRX1/CTR9/FGF2/POLR2E/RTF1/MED10/ARID1A/CUL4A/MED15/KIT/LRP5/POLR2K/DDX6/RIF1/BMPR1A/SRRT/SOX2/SOX9/LI…	69
										BP	GO:0007249	I-kappaB kinase/NF-kappaB signaling	111/5295	286/18866	4.93925e-05	0.0013688	0.00110503	ERC1/UBA52/RIPK1/NFKBIL1/ANGPT1/GJA1/FLNA/EDA2R/TRAF3IP2/TRAF2/ZMYND11/GPRC5B/ALPK1/LURAP1/MUL1/MAP3K3/MAPKBP1/LITAF/WDR83/TRIM5/SHARPIN/PINK1/ROCK2/TRIM34/MIER1/ROR1/WLS/LPAR1/PRKCE/UFL1/LAMTOR5/CFLAR/RPS27A/TRAF6/AJUBA/PRKN/TIRAP/TIFA/TLR3/USP10/PLEKHG5/BTRC/REL/CTNNB1/TMEM106A/TRIM38/SNIP1/CX3CL1/MAP3K7/DAB2IP/PRKCB/PER1/PIDD1/EEF1D/AZI2/TRIM22/ASH1L/RORA/PELI2/SIRPA/AKAP13/TRAF4/VAPA/ROCK1/IR…	111
										BP	GO:0010965	regulation of mitotic sister chromatid separation	32/5295	61/18866	4.9554e-05	0.0013688	0.00110503	PTTG1/ANAPC11/MAD2L2/TACC3/AURKB/LCMT1/USP44/TRIP13/CDC20/CDT1/NSMCE2/CDC26/DLGAP5/CCNB1/PLK1/BUB1/RB1/CENPF/ESPL1/ATM/APC/CDC6/CENPE/BUB1B/TTK/UBE2C/CUL3/CDC23/NDC80/MAD2L1/SPDL1/RIOK2	32
										BP	GO:0006302	double-strand break repair	103/5295	262/18866	4.99212e-05	0.00136929	0.00110543	MAD2L2/TFIP11/PPP4C/HELQ/PAXX/RPA3/NABP2/REV3L/MARF1/CDC45/H2AX/BABAM1/FAN1/TNKS1BP1/MCM7/RPA1/TRIP13/SWI5/CDCA5/RMI2/INO80/NSMCE2/FIGN/CHEK1/FBH1/EYA1/EME1/KAT5/TONSL/NUDT16L1/POLQ/APTX/PML/HERC2/TP53BP1/GINS2/WRN/SLF2/XRCC2/HELB/RAD54L/NSMCE1/SMARCAD1/TDP2/HSF1/WDR48/EME2/RAD51/FEN1/SIRT6/CHEK2/CGAS/AUNIP/ATM/MCM9/SIRT7/AP5Z1/ESCO2/AP5S1/PARP3/MCM2/FOXM1/SETX/RECQL/MGMT/H4C4/ZFYVE26/PNKP/TRIP12…	103
										BP	GO:0034446	substrate adhesion-dependent cell spreading	49/5295	106/18866	4.99975e-05	0.00136929	0.00110543	KANK1/BVES/DOCK1/PARVA/ITGB3/PIK3R1/ILK/FLNA/FERMT2/NTN4/FZD7/FER/VAMP3/NEDD9/LAMA5/LAMB2/ACTN4/RREB1/LAMB3/MYADM/ARHGEF7/PDPN/CRKL/TEK/SRCIN1/ITGB1BP1/MDK/AXL/DOCK5/KIF14/PEAK1/PXN/PARVB/RAC3/ABL1/ATRN/CORO1C/ITGAV/DMTN/CSPG5/MICALL2/MEGF9/RAB1A/DNM2/CRK/MERTK/WASHC2C/TACSTD2/S100A10	49
										BP	GO:0030071	regulation of mitotic metaphase/anaphase transition	30/5295	56/18866	5.04489e-05	0.0013758	0.00111069	ANAPC11/MAD2L2/AURKB/LCMT1/USP44/TRIP13/CDC20/CDT1/NSMCE2/CDC26/DLGAP5/CCNB1/PLK1/BUB1/RB1/CENPF/ESPL1/ATM/APC/CDC6/CENPE/BUB1B/TTK/UBE2C/CUL3/CDC23/NDC80/MAD2L1/SPDL1/RIOK2	30
										BP	GO:0042326	negative regulation of phosphorylation	175/5295	484/18866	5.37998e-05	0.00146099	0.00117946	MYOCD/SPRY2/FOXO1/PDE4D/SH3RF2/ANGPT1/ILK/IRAK3/SMAD4/CDKN2D/PIK3R2/PLPP3/DNAJC3/ZMYND11/SLC8A1/DUSP19/SFRP1/PPARA/TIMP3/NUPR1/CAV1/RPTOR/DMD/PAFAH1B1/TAOK3/SPRY3/PINK1/INPP5F/SPRY1/DBNDD2/RTRAF/DUSP3/LRRK2/LRRK1/NR2F2/KIRREL1/WWTR1/CHP1/NIBAN1/NTRK3/DUSP16/EIF3A/NNT/PSEN1/STAT3/BAX/FBXO7/KAT2B/NPRL2/DYNLL1/PRNP/PRKRIP1/PPARGC1A/CDKN2C/PKN1/AJUBA/PRKN/PBK/CALM1/SPRED1/CCNB1/PRKAR2A/CTDSP2/PLK1/MY…	175
										BP	GO:1903533	regulation of protein targeting	40/5295	82/18866	5.41395e-05	0.00146404	0.00118192	HRAS/UBL5/LEPROT/PDCD5/CDK5/SH3GLB1/FIS1/TOMM7/MYO1C/PINK1/LRRK2/CHP1/PRNP/STOM/PRKN/UBE2J2/LMAN1/ATP5IF1/PARL/HUWE1/ITGB1BP1/KCNB1/VPS11/NUCB1/GDI1/SLC51B/FZD5/BNIP3L/HTRA2/DMTN/MIEF1/MICALL2/CACNB3/HPS4/C2CD5/RNF31/TCAF1/BAG3/FBXW7/UBE2D3	40
										BP	GO:0006470	protein dephosphorylation	123/5295	323/18866	5.44134e-05	0.00146529	0.00118293	PPP1R14B/PGP/CAMK2G/EYA4/PPP1R35/PPP4C/TIMM50/SH3RF2/MAGI2/PPP1R3B/PTPN14/ILKAP/CDC25C/PHPT1/PHACTR2/DUSP19/FAM122A/SSU72/PPP1R12A/CDKN3/PINK1/PPP3CB/ROCK2/DUSP3/LRRK2/STYXL1/LRRK1/SDHAF2/PPM1G/PTPRU/MTM1/DUSP16/PHACTR4/PPP2R3B/PTPN9/PPTC7/EYA1/ITGA1/CALM1/CDC14B/MTMR8/PPP1R11/PTPRN2/ENSA/BTRC/B3GAT3/CABIN1/CTDSP2/BOD1L1/PHLPP1/JAK2/PP2D1/PPM1D/ACP4/PPP1R3C/PTPN4/CRY2/MTMR6/PPP1R2/PTPRF/RPRD1A/PT…	123
										BP	GO:0043687	post-translational protein modification	136/5295	363/18866	5.58434e-05	0.00149753	0.00120896	RHBDD1/ELOB/PSMD4/PSMB3/PSMB1/MBTPS1/PSMB4/PSMA7/COPS6/PSMB7/SENP8/PSMD13/WDTC1/SUMF2/ELOC/FBXO32/TGOLN2/GPLD1/FBXO30/UBE2M/KLHL42/DNAJC3/APP/LCMT1/CRTAP/NEDD8/FBXL20/CHRDL1/RAB8A/KLHL21/COPS7A/ICMT/PSME2/KLHL2/TNC/PSMA2/FEM1B/FBXO7/PSMC3/EPAS1/LAMB2/ASB8/FBXO17/RBX1/SOCS6/FBXL3/KLHL13/KLHL5/LMO7/BTRC/KLHL9/FBXL15/PSMC5/PDIA6/FBXL22/FBXL16/DCAF11/FBXL14/PSMD5/LRRC41/WFS1/FBXO44/PSMB5/PSMA3/FBXL4/…	136
										BP	GO:0006338	chromatin remodeling	88/5295	218/18866	5.62493e-05	0.00150216	0.00121269	ZNHIT1/SATB1/CENPM/TP63/RUVBL2/INO80B/MBD3/CENPA/RUVBL1/CENPW/INO80/ARID1B/SRCAP/CENPU/KAT2B/KDM5D/CENPC/MPHOSPH8/HJURP/SMARCC2/KDM4A/CBX3/CENPH/OIP5/EZH1/FAM172A/CHD8/BAHD1/CENPI/BAZ2B/RB1/SMARCA2/KAT2A/DMAP1/CENPX/SMARCAD1/KDM5A/HCFC2/NPM3/NASP/PIH1D1/HMGB2/CHD7/CDKN2A/SIRT6/HMGB3/CENPV/GATA3/CHD3/TADA2B/ATRX/CENPK/H4C4/NRDE2/CHD1/VPS72/KNL1/SIRT1/SUV39H1/ZNF304/ZBTB7A/BPTF/ARID1A/MPND/SMCHD1/H…	88
										BP	GO:1901796	regulation of signal transduction by p53 class mediator	75/5295	180/18866	5.70098e-05	0.00151517	0.0012232	CSNK2B/BOP1/RPA3/CDK5/TP63/AURKB/TAF10/RFC2/MBD3/PLA2R1/RFC4/RPA1/RMI2/RAD17/CHEK1/TPX2/MSX1/PRKN/KAT5/EP300/SPRED1/TAF3/PPP1R13B/AURKA/PML/RPS7/JMY/WRN/DYRK1A/RPL23/PAK1IP1/BCL2L12/HIPK1/EXO1/RFFL/CD44/SETD9/CHEK2/TRIAP1/ATM/RPL11/SPRED2/CHD3/SNAI2/TAF6/TP73/PPP1R13L/TAF9B/PTTG1IP/SIRT1/NUAK1/MAPK11/CDK5RAP3/MIF/KMT5A/BCL2/TAF1/RBBP8/PRMT6/STK11/EEF1E1/DYRK3/BLM/MDM2/BDKRB2/RPL26/SUPT16H/RAD50/B…	75
										BP	GO:0043624	cellular protein complex disassembly	90/5295	224/18866	5.72072e-05	0.00151517	0.0012232	MRPL14/MRPL24/MRPL11/MRPS12/MRPS34/MRPL28/GADD45GIP1/MRPL23/TRMT112/SVIL/MRPS15/MRPL47/WDR1/AURKAIP1/MICAL3/MRPS21/MRPL53/MRPL58/MRPL27/MRPL55/LIMA1/MRPL12/MRPL20/STMN1/MRPL48/MRPL2/CLASP1/ADD1/MRPL21/MRPL22/MRPL41/VPS4B/TRPV4/MRPS2/KIF2C/MRPS26/TPX2/NCKAP5L/CFL1/MRPL16/BMERB1/MRPS17/MRPS7/MRPS33/MRPL51/EPS8/MRPS25/JMJD4/VILL/MRPS5/MAP1A/SPTBN1/MRPL52/MRPL54/MRPL4/KIF18B/DSTN/LMOD1/OGFOD1/MRPL37/…	90
										BP	GO:0009314	response to radiation	163/5295	447/18866	5.79492e-05	0.00152853	0.00123398	RHBDD1/HRAS/TXN/HRH2/MEIS2/GNA11/PIK3R1/YAP1/CDK5/NEDD4/CDKN2D/RPE65/NABP2/CAT/XPC/DRD1/COPS9/AURKB/RUVBL2/H2AX/NR2F6/SFRP1/UBE4B/APP/BABAM1/MAP3K20/TNKS1BP1/CERS1/PIAS1/ITGB1/B4GALT2/MAP3K4/ST20/SWI5/GPX1/EGFR/NPTN/USF1/INO80/PCLAF/ASNS/ALAD/FBXL6/BAX/PER2/FKBPL/CHEK1/TENT2/FBXL3/EYA1/MECP2/PBK/KAT5/CALM1/EP300/TMEM109/NSMCE3/DYNLRB1/POLH/SCARA3/BRAT1/N4BP1/IMPACT/FBXL22/NMT1/PML/NMU/GRIN2A/PPM1…	163
										BP	GO:0097193	intrinsic apoptotic signaling pathway	112/5295	290/18866	5.82983e-05	0.00153146	0.00123635	PDK2/HRAS/DDIT3/BAD/COA8/PIK3R1/TP63/CDKN2D/NDUFA13/EDA2R/NFE2L2/NDUFS3/SOD1/TRAF2/FIS1/E2F1/NACC2/RPS3/NUPR1/CAV1/CIDEB/BCL2L2/DDX3X/PINK1/LRRK2/STYXL1/HERPUD1/GPX1/MELK/SERINC3/BAX/MSX1/FBH1/BBC3/PRKN/ZNF622/EP300/TMEM109/IVNS1ABP/STK24/PPP1R13B/WWOX/PML/RPS7/MOAP1/JAK2/JMY/PLAGL2/HYOU1/TOPORS/CYLD/WFS1/CASP9/PARL/DAB2IP/DDIAS/BECN1/BCL2L12/HIPK1/ARL6IP5/PERP/CD44/TMBIM6/CHEK2/TRIAP1/ATM/RPL11/…	112
										BP	GO:0010639	negative regulation of organelle organization	153/5295	416/18866	5.92305e-05	0.00154963	0.00125101	KANK1/PTTG1/SMG6/TMSB10/NAA10/MAD2L2/KANK4/SVIL/PAM16/AURKAIP1/SMAD4/AURKB/LIMA1/STMN1/CHMP2A/MUL1/CLASP1/TERF2/LCMT1/USP44/PRELID1/ADD1/NUPR1/ARHGEF18/TRIP13/BCL2L2/CDC20/PINK1/LRRK2/STYXL1/UCN/CGNL1/GPX1/SIN3A/MTM1/CDT1/TSPO/ARPIN/MET/KAT2B/MPV17L/CHEK1/TPX2/CTC1/PPARGC1A/BMERB1/PRKN/SUPT6H/EPS8/CCNB1/PFN4/PLK1/MYADM/VILL/TINF2/CORO2B/BUB1/LMAN1/SPTBN1/NEK2/PARL/KAT2A/DYRK1A/HUWE1/TOP2A/CENPF/F…	153
										BP	GO:0051306	mitotic sister chromatid separation	33/5295	64/18866	5.96925e-05	0.00155539	0.00125567	PTTG1/ANAPC11/MAD2L2/TACC3/AURKB/LCMT1/USP44/TRIP13/CDC20/CDT1/NSMCE2/CDC26/DLGAP5/CCNB1/PLK1/NCAPH2/BUB1/RB1/CENPF/ESPL1/ATM/APC/CDC6/CENPE/BUB1B/TTK/UBE2C/CUL3/CDC23/NDC80/MAD2L1/SPDL1/RIOK2	33
										BP	GO:0009199	ribonucleoside triphosphate metabolic process	41/5295	85/18866	6.08969e-05	0.00158037	0.00127584	NME1/ATP5MC1/ATP5ME/ATP5F1E/COX5B/ATP5F1D/NME3/ATP5PO/ATP5MF/ATP5PD/ATP5MG/ANTKMT/PINK1/LRRK2/UQCC3/AK3/ITPA/STAT3/DMAC2L/PPARGC1A/UCK1/TAZ/CYC1/GTPBP1/ATP5MC2/ALDOA/STOML2/DNAJC30/SLC25A12/UCKL1/RHOQ/NME2/ATP5PF/AK4/RAB23/TREM2/TMSB4X/ENO1/ATP5F1EP2/NUDT2/IMPDH2	41
										BP	GO:1902903	regulation of supramolecular fiber organization	139/5295	373/18866	6.24135e-05	0.00161323	0.00130236	KANK1/TMSB10/CDC42EP4/KANK4/PAK3/ARPC5L/SH3PXD2B/SVIL/ARPC4/PIK3R1/WDR1/SMAD4/FLNA/SYNPO2/CDC42EP3/MLST8/SMAD3/LIMA1/STMN1/SFRP1/CLASP1/APP/MYO1C/ADD1/RPS3/ARHGEF18/FER/ROCK2/TRPV4/CGNL1/GPX1/KIRREL1/CCDC88A/TPM1/PSEN1/ABI2/ARPIN/MET/ARPC3/LPAR1/PRKCE/TPX2/PTK2B/CFL1/DCTN1/BMERB1/ARHGEF10/MECP2/PRKN/RASA1/ARL2/EPS8/PFN4/MYADM/WASHC1/IQGAP2/JMY/VILL/MAP1A/ARPC1A/CORO2B/SPTBN1/SNX9/RB1/C9orf72/CX3C…	139
										BP	GO:0034101	erythrocyte homeostasis	57/5295	129/18866	6.3114e-05	0.00161988	0.00130773	STAT5B/RBFOX2/NFE2L1/RPS19/TGFBR3/LDB1/ADD1/SLC11A2/RPS24/KAT7/STAT3/CDIN1/UFL1/EPAS1/RPS14/JAK2/RPS17/FAM210B/ARID4A/ATP5IF1/ANKRD54/RB1/SRF/AXL/HMGB2/TMEM14C/GATA3/ZFP36L1/IREB2/KMT2E/INHA/MED1/DMTN/TMOD3/ZBTB7A/LYAR/CDK5RAP3/ACVR2A/KIT/ALAS1/ETS1/B2M/SH2B3/ACVR1B/THRA/ARNT/PRMT1/ETV2/DYRK3/ZFP36/BCL6/NCAPG2/SLC25A38/SP3/ZFPM1/BRD1/TAL1	57
										BP	GO:0006754	ATP biosynthetic process	29/5295	54/18866	6.31744e-05	0.00161988	0.00130773	ATP5MC1/ATP5ME/ATP5F1E/COX5B/ATP5F1D/ATP5PO/ATP5MF/ATP5PD/ATP5MG/ANTKMT/PINK1/UQCC3/STAT3/DMAC2L/PPARGC1A/TAZ/CYC1/ATP5MC2/ALDOA/STOML2/DNAJC30/SLC25A12/ATP5PF/AK4/TREM2/TMSB4X/ENO1/ATP5F1EP2/NUDT2	29
										BP	GO:0001763	morphogenesis of a branching structure	82/5295	201/18866	6.43113e-05	0.00164249	0.00132598	GLI3/SPRY2/PBX1/PGR/CELSR1/YAP1/ILK/TP63/SMAD4/FGF10/VANGL2/DCHS1/SFRP1/TGFBR2/NTN4/EDNRA/SPRY1/LRRK2/TNC/FAT4/CLIC4/FEM1B/MET/FKBPL/NOTCH1/LAMA5/CTNNBIP1/EYA1/BTBD7/BTRC/RSPO3/CTNNB1/LRP6/PML/FGFR1/HOXD11/SRF/DLG5/MDK/SEMA3A/RTN4/KDR/SIRT6/HOXD13/SLIT2/ABL1/FZD5/SNAI2/GZF1/EPHA7/GLI2/FOXF1/HHIP/HOXB7/PPP1CA/CSF1/FGF2/MED1/RSPO2/CTSZ/FGFR2/SEMA3C/ACVR1/BCL2/DAG1/LRP5/EGF/BCL11A/FOXD1/TCF21/GNA13/…	82
										BP	GO:0048524	positive regulation of viral process	49/5295	107/18866	6.73139e-05	0.00171238	0.00138241	POLR2H/POLR2L/POLR2J/NELFE/POLR2I/PPIA/MDFIC/CHMP3/CHMP2A/POLR2A/PPIE/PPIH/CAV2/VPS4B/DDX3X/IGF2R/NOTCH1/STOM/CFL1/TMEM250/EP300/PKN2/POLR2G/TRIM38/SP1/POLR2C/TOP2A/KPNA6/VAPA/NELFB/TBC1D20/TARBP2/CHD1/POLR2B/KPNA2/POLR2E/CCNT1/CTDP1/FMR1/TRIM11/HACD3/TFAP4/POLR2K/CNOT7/CDK9/DDB1/TMPRSS2/RRP1B/CSF1R	49
										BP	GO:0001701	in utero embryonic development	142/5295	383/18866	6.93283e-05	0.00175668	0.00141817	MFN2/GLI3/NDUFA2/WDTC1/TAF8/ANGPT1/MED21/SMAD4/ARHGDIG/FOXC1/PLCD1/WDR74/SMAD3/CMIP/ANKRD11/MBD3/TGFBR2/DSC3/ADD1/SF3B6/CERT1/ITGB1/MAPK1/EDNRA/CCM2/ASF1B/NR2F2/EGFR/SIN3A/NECAB1/TPM1/NOTCH1/PSMC3/EPAS1/MSX1/NDEL1/TRAF6/XAB2/EMG1/SUPT6H/RUNDC1/NXN/RSPO3/NSRP1/CCNB1/CTNNB1/SMIM14/NMT1/NOTCH2/FGFR1/ALKBH1/NEK2/CHD8/UBR3/MIB1/SRF/KAT2A/SMAD2/XRCC2/GINS1/SH3PXD2A/HSF1/EIF4E2/ZP3/WNT3A/HEG1/CPT2/RTN4/…	142
										BP	GO:0006626	protein targeting to mitochondrion	46/5295	99/18866	7.17831e-05	0.0018098	0.00146105	ROMO1/MFN2/UBL5/LEPROT/TIMM8B/PMPCA/TIMM50/PDCD5/PAM16/TIMM10/TIMM13/NDUFA13/SH3GLB1/FIS1/TOMM7/PINK1/TIMM17B/LRRK2/AIP/TSPO/FBXO7/TOMM40/IMMP1L/PRKN/UBE2J2/LMAN1/ATP5IF1/PARL/HUWE1/TOMM22/VPS11/TIMM10B/FZD5/BNIP3L/TIMM9/TIMM29/HTRA2/MICALL2/HPS4/MTERF4/TIMM23B/RNF31/TIMM17A/BAG3/FBXW7/UBE2D3	46
										BP	GO:0006289	nucleotide-excision repair	50/5295	110/18866	7.22682e-05	0.0018098	0.00146105	POLR2H/COPS6/POLR2L/POLR2J/POLR2I/UBA52/RPA3/NTHL1/XPC/ISY1/RFC2/POLD2/POLR2A/PPIE/FAN1/RFC4/RPA1/COPS7A/KAT7/RBX1/RPS27A/XAB2/RNF111/EP300/POLR2G/AQR/NEIL3/POLK/POLR2C/PCNA/COMMD1/ERCC3/COPS5/PNKP/POLR2B/SIRT1/RPA4/POLR2E/CUL4A/COPS2/POLR2K/DDB1/ERCC6/ERCC4/GTF2H3/MNAT1/GTF2H5/SLX4/LIG4/COPS4	50
										BP	GO:0009141	nucleoside triphosphate metabolic process	50/5295	110/18866	7.22682e-05	0.0018098	0.00146105	NME1/ATP5MC1/ATP5ME/NUDT1/ATP5F1E/COX5B/ATP5F1D/GUK1/NME3/DTYMK/ATP5PO/ATP5MF/DGUOK/ATP5PD/ATP5MG/ANTKMT/PINK1/LRRK2/UQCC3/AK3/ITPA/STAT3/DMAC2L/PPARGC1A/UCK1/TAZ/CYC1/GTPBP1/ATP5MC2/ALDOA/STOML2/DNAJC30/SLC25A12/AK1/UCKL1/NUDT15/SMPDL3A/RHOQ/DCTPP1/NME2/ATP5PF/AK4/RAB23/TYMS/TREM2/TMSB4X/ENO1/ATP5F1EP2/NUDT2/IMPDH2	50
										BP	GO:0061138	morphogenesis of a branching epithelium	77/5295	187/18866	7.34793e-05	0.001833	0.00147978	GLI3/SPRY2/PBX1/PGR/CELSR1/YAP1/ILK/TP63/SMAD4/FGF10/VANGL2/DCHS1/SFRP1/TGFBR2/NTN4/EDNRA/SPRY1/TNC/FAT4/CLIC4/FEM1B/MET/FKBPL/NOTCH1/LAMA5/CTNNBIP1/EYA1/BTBD7/BTRC/RSPO3/CTNNB1/LRP6/PML/FGFR1/HOXD11/SRF/DLG5/MDK/SEMA3A/KDR/SIRT6/HOXD13/SLIT2/ABL1/FZD5/SNAI2/GZF1/GLI2/FOXF1/HHIP/HOXB7/PPP1CA/CSF1/FGF2/MED1/RSPO2/CTSZ/FGFR2/SEMA3C/ACVR1/BCL2/DAG1/LRP5/EGF/FOXD1/TCF21/GNA13/GCM1/SOCS3/DDR1/TACSTD2/…	77
										BP	GO:0001736	establishment of planar polarity	55/5295	124/18866	7.41581e-05	0.0018357	0.00148196	PSMD4/PSMB3/PSMB1/PSMB4/PSMA7/PSMB7/ROR2/PSMD13/CELSR1/WDR1/MAGI2/TP63/FZD1/PRICKLE2/VANGL2/SFRP1/PAFAH1B1/FZD7/PSME2/ASTN2/MED12/PSMA2/ROR1/PSMC3/RSPO3/CELSR2/PSMC5/PSMD5/DAB2/PSMB5/INTU/PSMA3/PARD6A/ZNRF3/SEC24B/PSMB6/PSMD9/DVL1/PSMA1/PSMA5/ABL1/FZD5/DACT1/AP2S1/CELSR3/DVL2/SMURF2/PRICKLE1/PSMA4/PSME1/SMURF1/BRSK1/ANKRD6/AP2B1/VANGL1	55
										BP	GO:0007164	establishment of tissue polarity	55/5295	124/18866	7.41581e-05	0.0018357	0.00148196	PSMD4/PSMB3/PSMB1/PSMB4/PSMA7/PSMB7/ROR2/PSMD13/CELSR1/WDR1/MAGI2/TP63/FZD1/PRICKLE2/VANGL2/SFRP1/PAFAH1B1/FZD7/PSME2/ASTN2/MED12/PSMA2/ROR1/PSMC3/RSPO3/CELSR2/PSMC5/PSMD5/DAB2/PSMB5/INTU/PSMA3/PARD6A/ZNRF3/SEC24B/PSMB6/PSMD9/DVL1/PSMA1/PSMA5/ABL1/FZD5/DACT1/AP2S1/CELSR3/DVL2/SMURF2/PRICKLE1/PSMA4/PSME1/SMURF1/BRSK1/ANKRD6/AP2B1/VANGL1	55
										BP	GO:0045787	positive regulation of cell cycle	146/5295	396/18866	7.54683e-05	0.00186097	0.00150237	ANAPC11/STAT5B/PBX1/MEIS2/POC1A/SVIL/C6orf89/AURKB/RANBP1/CDC45/FGF10/CDC25C/E2F1/MAP10/APP/TNKS1BP1/NUPR1/RPTOR/PAFAH1B1/CKS2/VPS4B/CCPG1/DDX3X/LSM11/ROCK2/DUSP3/SPAG5/CDCA5/EGFR/SIN3A/INO80/ASNS/RPS15A/CEP120/EZH2/CDT1/BAX/NSMCE2/RBL2/PRKCE/FOXO4/CHEK1/MSX1/CCNYL1/MECP2/CDC14B/EP300/PKN2/DLGAP5/ANKRD31/CCNB1/CDK1/AURKA/PCBP4/PLRG1/LRP6/PML/CKS1B/PLAGL1/NUSAP1/FGFR1/GTSE1/SLF2/CNOT1/RB1/USP19/DA…	146
										BP	GO:0061136	regulation of proteasomal protein catabolic process	79/5295	193/18866	7.58086e-05	0.00186223	0.00150338	RNF185/HFE/SH3RF2/HSPBP1/NFE2L1/OS9/RNF180/NFE2L2/FAM122A/NUPR1/CAV1/PIAS1/IL33/CDC20/PINK1/PSME2/DET1/LRRK2/UBXN1/HERPUD1/GPX1/MTM1/ALAD/UBE2J1/PSEN1/UFL1/RBX1/PRKN/PBK/BTRC/AURKA/N4BP1/PLK1/CBFA2T3/ARIH1/STUB1/UBQLN2/RNF217/MAP1A/DAB2/WAC/USP19/DAB2IP/OPHN1/RNF40/DNAJB2/ARAF/COMMD1/ZYG11B/SIRT6/ERLEC1/DVL1/RPL11/CSNK1A1/GIPC1/GCLC/SOCS5/BAG5/KCNE2/NUDT15/FMR1/CLEC16A/TAF1/EDEM1/RACK1/TMF1/PRICK…	79
										BP	GO:0042407	cristae formation	21/5295	35/18866	7.70537e-05	0.00188562	0.00152226	ATP5MC1/ATP5ME/MICOS13/ATP5F1E/ATP5F1D/ATP5PO/ATP5MF/ATP5PD/CHCHD6/ATP5MG/PINK1/UQCC3/DMAC2L/TAZ/CHCHD10/ATP5MC2/DNAJC11/APOOL/OMA1/APOO/ATP5PF	21
										BP	GO:0000079	regulation of cyclin-dependent protein serine/threonine kinase activity	47/5295	102/18866	7.7814e-05	0.00188935	0.00152527	MYOCD/CDKN2D/CDC25C/PKMYT1/CKS2/CDKN3/NR2F2/EGFR/FBXO7/CCNE1/KAT2B/CCNYL1/CDKN2C/CCNQ/CCNB1/PLK1/CKS1B/DIRAS3/LATS2/CCNA2/PSRC1/CDKN2A/APC/CDC6/CCNE2/CCNG1/CCNK/LATS1/TNFAIP3/CCNB2/PTEN/CCNT1/CCNJ/CDK5RAP3/TFAP4/CCNI/CCNJL/BLM/CDKN1B/ADAM17/PKD2/CCNO/MNAT1/CCNY/INCA1/CCNT2/CDK5RAP1	47
										BP	GO:0032006	regulation of TOR signaling	47/5295	102/18866	7.7814e-05	0.00188935	0.00152527	LAMTOR4/LAMTOR2/TBCK/EPM2A/SIK3/MLST8/GPR137/TMEM127/RPTOR/SH3BP4/UBR2/MTM1/UBR1/NPRL2/LAMTOR5/WDR24/PDCD6/TELO2/DEPDC5/ITFG2/RNF152/RRAGA/C9orf72/KPTN/PIH1D1/ARAF/SZT2/RFFL/ATM/LAMTOR1/GPR137C/SIRT1/NPRL3/ARNTL/CLEC16A/STK11/DGKQ/RICTOR/DYRK3/TBC1D7/SMCR8/TREM2/AKT1S1/CASTOR2/WDR59/PRKAA2/CASTOR1	47
										BP	GO:1905477	positive regulation of protein localization to membrane	56/5295	127/18866	7.80868e-05	0.00188935	0.00152527	HRAS/ATP2B4/LRP4/MESD/BAD/SORBS1/PDCD5/PIK3R1/CDK5/TP63/FIS1/E2F1/MYO1C/RAB11FIP2/ZDHHC5/ITGB1/EGFR/CHP1/ZDHHC2/PTPN9/PRKCE/ITGA3/PRNP/STOM/BBC3/PRKN/PPP1R13B/NMT1/PRKCH/SPTBN1/KIF5B/ITGB1BP1/KCNB1/WNT3A/TFDP2/SSH1/LGALS3/SLC51B/STAC2/LRP1/TP73/EPHA3/STX4/MIEF1/BCL2/CACNB3/C2CD5/STAC/RANGRF/RACK1/TCAF1/SLC5A3/YWHAQ/TREM2/AP2B1/CLIP3	56
										BP	GO:0034329	cell junction assembly	158/5295	434/18866	8.20451e-05	0.00197623	0.00159541	EEF2K/PKP2/ACTN1/LRP4/TNS1/ITGA2/SORBS1/AMIGO1/TLN1/PKP3/PLXNB2/VCL/WDR1/CDK5/ILK/MAGI2/FLRT3/FZD1/GJA1/FLNA/BCAS3/DRD1/NTN1/DST/NLGN4Y/SMAD3/NRG1/PIP5K1C/DCHS1/SFRP1/CLASP1/APP/FERMT2/MACF1/MYO1C/COL17A1/LDB1/CAV1/TPBG/CD9/IQGAP1/KRT5/CLSTN1/PARD6G/ROCK2/DUSP3/TRPV4/MYO9A/NPTN/ITGB4/FAM107A/FLNC/NTRK3/ITGA6/PTK2B/MECP2/AJUBA/FLRT2/PKN2/CDH1/ARL2/NECTIN1/ACTN4/CTNNB1/LAMB3/ARHGEF7/SLITRK2/ADGRL3/…	158
										BP	GO:0051304	chromosome separation	44/5295	94/18866	8.22917e-05	0.00197623	0.00159541	PTTG1/ANAPC11/MAD2L2/TACC3/AURKB/LCMT1/USP44/TRIP13/CDC20/CDT1/NSMCE2/NCAPH/EME1/CDC26/DLGAP5/CCNB1/PLK1/NCAPH2/BUB1/RB1/TOP2A/CENPX/CENPF/SMARCAD1/EME2/ESPL1/ATM/APC/CDC6/CENPE/BUB1B/TTK/UBE2C/CUL3/CDC23/NDC80/MAD2L1/ERCC4/SPDL1/MAPK15/RIOK2/SLX4/MEIOB/CORT	44
										BP	GO:0010822	positive regulation of mitochondrion organization	53/5295	119/18866	8.70208e-05	0.00208203	0.00168082	MFN2/UBL5/LEPROT/BAD/PDCD5/TP63/SH3GLB1/FIS1/TOMM7/VPS13D/E2F1/MUL1/CIDEB/PINK1/ZNF205/BAX/FBXO7/BBC3/PPARGC1A/PRKN/VPS13C/PPP1R13B/NMT1/MOAP1/UBE2J2/WDR35/CHCHD10/ATP5IF1/HUWE1/VPS11/BIK/TFDP2/KDR/FZD5/TP73/HTRA2/HDAC6/MIEF1/FAM162A/DDHD1/BCL2/MICALL2/HPS4/RNF31/ZDHHC6/DNM1L/YWHAQ/SMURF1/TREM2/MARCHF5/DDHD2/FBXW7/UBE2D3	53
										BP	GO:2001252	positive regulation of chromosome organization	75/5295	182/18866	8.77713e-05	0.00209221	0.00168904	ANAPC11/SSBP1/NELFE/SMAD4/C6orf89/NABP2/AURKB/RUVBL2/GLYR1/MAPK1/PINK1/MAP3K4/LRRK2/PRDM12/SIN3A/KAT7/NAF1/MIER1/CDT1/NSMCE2/PPARGC1A/MPHOSPH8/MECP2/DLGAP5/CCNB1/CTNNB1/PML/ISL1/NOS1/NEK2/SLF2/RB1/KAT2A/BECN1/ESPL1/RNF40/PIH1D1/FEN1/SIRT6/ATM/WDR5/TNKS/GATA3/SNAI2/TADA2B/ATRX/NEK7/KMT2E/PNKP/CTR9/SIRT1/CUL3/TNKS2/KMT2A/CDC23/RTF1/ZNF304/FMR1/AKAP8L/RESF1/CDK9/PHF19/IL1B/RIF1/CCT7/PPP1R10/SMC5/BCL…	75
										BP	GO:0009206	purine ribonucleoside triphosphate biosynthetic process	33/5295	65/18866	8.87794e-05	0.00210551	0.00169978	NME1/ATP5MC1/ATP5ME/ATP5F1E/COX5B/ATP5F1D/NME3/ATP5PO/ATP5MF/ATP5PD/ATP5MG/ANTKMT/PINK1/UQCC3/STAT3/DMAC2L/PPARGC1A/TAZ/CYC1/ATP5MC2/ALDOA/STOML2/DNAJC30/SLC25A12/NME2/ATP5PF/AK4/TREM2/TMSB4X/ENO1/ATP5F1EP2/NUDT2/IMPDH2	33
										BP	GO:0070997	neuron death	134/5295	360/18866	8.89836e-05	0.00210551	0.00169978	HRAS/PAK3/DDIT3/BAD/CDK5/ANGPT1/ILK/CDC34/TP63/FZD1/NCSTN/UBE2M/SOD1/TRAF2/FIS1/GPR75/APP/PPARA/NENF/NUPR1/PINK1/LRRK2/UCN/CHP1/NMNAT1/STAMBP/PSEN1/STAT3/BAX/FBXO7/PRNP/PTK2B/PPARGC1A/MECP2/MAP2K4/USP53/PRKN/ITGA1/RASA1/REL/CTNNB1/PPP1R13B/REST/EGLN2/ITSN1/JAK2/HYOU1/ISL1/ATN1/BHLHB9/ALKBH1/WFS1/CASP9/RB1/CX3CL1/MAX/XRCC2/MDK/AXL/HSF1/MEAK7/KCNB1/MTOR/WNT3A/TGFB2/SSH1/KIF14/ROCK1/NTF3/GRIK5/ATM/L…	134
										BP	GO:0051169	nuclear transport	133/5295	357/18866	9.0123e-05	0.00212466	0.00171524	SNRPD2/SNRPF/BANF1/TXN/SMG6/MBTPS1/SNRPE/SNRPB/DDX39A/GLI3/PIK3R1/GEMIN7/CDK5/ANGPT1/MDFIC/NEDD4/HIKESHI/FLNA/DRD1/PIK3R2/RPS15/PTPN14/SMAD3/GEMIN6/SNRPG/ANP32B/IPO4/DDX19A/ALYREF/IPO8/PPP1R12A/FERMT1/MAPK1/DHX38/LRRK2/SNRPD1/THOC6/CHP1/AHCYL1/DUSP16/PSEN1/STAT3/THOC7/RANGAP1/GEMIN4/KPNA3/SUPT6H/ENY2/CDH1/SLBP/CDK1/PML/ATXN1/SUFU/CDC40/JAK2/EIF4ENIF1/SDAD1/UFM1/EIF6/GTSE1/PABPN1/ANKRD54/DMAP1/FAM…	133
										BP	GO:0042776	mitochondrial ATP synthesis coupled proton transport	16/5295	24/18866	9.3983e-05	0.00218647	0.00176514	ATP5MC1/ATP5ME/ATP5F1E/COX5B/ATP5F1D/ATP5PO/ATP5MF/ATP5PD/ATP5MG/ANTKMT/DMAC2L/CYC1/ATP5MC2/STOML2/DNAJC30/ATP5PF	16
										BP	GO:0030865	cortical cytoskeleton organization	31/5295	60/18866	9.42608e-05	0.00218647	0.00176514	TLN1/WDR1/CDK5/PAFAH1B1/ROCK2/TRPV4/STRIP1/RHOBTB2/EHD2/RHOBTB3/AKAP11/ANLN/RND3/NCKAP1/FHOD3/KIF23/RHOB/PDCD6IP/RHOD/ROCK1/EPB41L3/RAC3/RACGAP1/EPB41L1/EPB41L2/RHOQ/RND2/EPB41/RTKN/PPP2R3C/LLGL2	31
										BP	GO:0006487	protein N-linked glycosylation	36/5295	73/18866	9.44435e-05	0.00218647	0.00176514	DPM3/ALG12/MCFD2/DPM2/UGGT1/UBE2J1/MAGT1/NUDT14/DPAGT1/LMAN1/DDOST/RPN2/DHDDS/ENTPD5/GORASP1/ALG11/MGAT4B/KRTCAP2/OST4/B4GALT7/STT3A/ST6GAL1/TMEM258/NUS1/UGGT2/B4GALT1/PGM3/MGAT2/STT3B/ALG2/ALG10/GFPT1/GFPT2/ALG9/MGAT1/MGAT4A	36
										BP	GO:0072401	signal transduction involved in DNA integrity checkpoint	36/5295	73/18866	9.44435e-05	0.00218647	0.00176514	CDC25C/E2F1/BABAM1/TNKS1BP1/BAX/RBL2/CHEK1/CDC14B/EP300/CCNB1/CDK1/AURKA/PCBP4/PLK1/PML/PLAGL1/GTSE1/CNOT1/PIDD1/CDC5L/TFDP2/PCNA/CHEK2/TRIAP1/ATM/DTL/CNOT6L/E2F8/BTG2/CNOT7/PRMT1/BRCC3/ABRAXAS1/CDKN1B/MDM2/RPL26	36
										BP	GO:0072422	signal transduction involved in DNA damage checkpoint	36/5295	73/18866	9.44435e-05	0.00218647	0.00176514	CDC25C/E2F1/BABAM1/TNKS1BP1/BAX/RBL2/CHEK1/CDC14B/EP300/CCNB1/CDK1/AURKA/PCBP4/PLK1/PML/PLAGL1/GTSE1/CNOT1/PIDD1/CDC5L/TFDP2/PCNA/CHEK2/TRIAP1/ATM/DTL/CNOT6L/E2F8/BTG2/CNOT7/PRMT1/BRCC3/ABRAXAS1/CDKN1B/MDM2/RPL26	36
										BP	GO:0002931	response to ischemia	29/5295	55/18866	9.79792e-05	0.0022602	0.00182466	BVES/EEF2K/GJA1/CAV1/BCL2L2/PINK1/ROCK2/MLYCD/ARID1B/PER2/PPARGC1A/REST/STUB1/PANX2/HYOU1/CASP9/CX3CL1/ABRAXAS2/NDNF/CSF1/RNLS/BCL2/P2RX7/CX3CR1/PANX1/CSF1R/EGR1/CPEB4/TREM2	29
										BP	GO:0051653	spindle localization	27/5295	50/18866	9.9073e-05	0.00227726	0.00183844	SPRY2/GJA1/FGF10/CLASP1/CENPA/PAFAH1B1/ITGB1/SPRY1/DCTN1/MCPH1/NDEL1/PLK1/NUSAP1/ESPL1/ASPM/CLASP2/MYH9/DYNC1H1/DYNLT1/NDC80/NDE1/ARHGEF2/MAD2L1/PAX6/SPDL1/SPIRE2/LLGL2	27
										BP	GO:0036294	cellular response to decreased oxygen levels	87/5295	218/18866	9.98014e-05	0.00228584	0.00184536	ELOB/PSMD4/PSMB3/PSMB1/EEF2K/PSMB4/PSMA7/PSMB7/BAD/PSMD13/UBA52/ELOC/NFE2L2/SLC8A1/MPL/SFRP1/E2F1/PTGIS/PINK1/PSME2/ROCK2/PSMA2/PPARD/NOTCH1/PSMC3/PRKCE/EPAS1/CFLAR/RBX1/PPARGC1A/SLC2A4/RPS27A/CHCHD2/AJUBA/EP300/TRPC6/CCNB1/HIF1AN/PSMC5/EGLN2/STUB1/HYOU1/PSMD5/PSMB5/PSMA3/USP19/MTOR/RORA/CCNA2/CREBBP/PSMB6/TMBIM6/BACH1/PSMD9/PSMA1/PSMA5/ZFP36L1/KCNMB1/HP1BP3/CUL2/BNIP3L/NDNF/SLC9A1/ENDOG/SIRT1/HI…	87
										BP	GO:0016239	positive regulation of macroautophagy	34/5295	68/18866	0.000103392	0.00235135	0.00189825	MFN2/SH3GLB1/EPM2A/FYCO1/TOMM7/VPS13D/RAB3GAP1/PINK1/ELAPOR1/GPSM1/PRKN/VPS13C/PIP4K2C/HSPB8/C9orf72/WAC/MAP3K7/HUWE1/KDR/TRIM13/IKBKG/BNIP3L/PAFAH1B2/SIRT1/HDAC6/SPTLC2/CLEC16A/STING1/SPTLC1/BAG3/SMCR8/SMURF1/LRSAM1/PRKAA2	34
										BP	GO:0071479	cellular response to ionizing radiation	34/5295	68/18866	0.000103392	0.00235135	0.00189825	HRAS/YAP1/H2AX/SFRP1/MAP3K20/TNKS1BP1/SWI5/INO80/TMEM109/TP53BP1/WRN/EEF1D/HSF1/TSPYL5/RAD51/RHOB/CLOCK/CHEK2/ATM/GATA3/TANK/SNAI2/IFI16/SIRT1/DNM2/BLM/RAD51AP1/MDM2/RPL26/EGR1/GTF2H5/LIG4/HSPA5/RAD9A	34
										BP	GO:0070498	interleukin-1-mediated signaling pathway	47/5295	103/18866	0.000104501	0.0023682	0.00191185	PSMD4/PSMB3/PSMB1/PSMB4/PSMA7/PSMB7/PSMD13/UBA52/IRAK3/MAP3K3/IL1R1/PSME2/PSMA2/PSMC3/RBX1/RPS27A/TRAF6/BTRC/NFKB1/PSMC5/PSMD5/PSMB5/PSMA3/MAP3K7/OTUD4/PELI2/PSMB6/PSMD9/PSMA1/PSMA5/IKBKG/TNIP2/IRAK4/PLCB1/IL1RL2/IRAK2/IL1B/MAP3K8/TAB1/PSMA4/PSME1/EGR1/TAB3/IL1RAP/VRK2/PELI3/MYD88	47
										BP	GO:0071103	DNA conformation change	132/5295	355/18866	0.000105562	0.00238384	0.00192448	BANF1/SSBP1/CHTF8/NAA10/TSPYL1/HELQ/UBA52/CENPM/CHTF18/NAV2/XPC/RUVBL2/H2AX/RFC2/MBD3/RFC4/CENPA/MCM7/CHD9/ANP32B/RPA1/IPO4/RUVBL1/DDX3X/CENPW/ASF1B/CDCA5/CENPU/FBH1/CENPC/RBX1/MPHOSPH8/MCPH1/RPS27A/HJURP/NCAPH/KAT6B/PURA/CENPH/CCNB1/CABIN1/CDK1/POLQ/OIP5/NUSAP1/ERCC6L/EZH1/NCAPG/CHD2/NCAPH2/FAM172A/GINS2/CHD8/BAHD1/NAP1L1/TSPY26P/WRN/CENPI/HELB/RAD54L/TOP1MT/TOP2A/CENPX/SMARCAD1/TSPYL5/NASP/RAD5…	132
										BP	GO:0035567	non-canonical Wnt signaling pathway	64/5295	151/18866	0.00010649	0.0023964	0.00193462	PSMD4/PSMB3/PSMB1/PSMB4/PSMA7/PSMB7/ROR2/PSMD13/DAAM2/CELSR1/MAGI2/FZD1/PRICKLE2/VANGL2/SFRP1/FZD7/PSME2/PPP3CB/MED12/PSMA2/ROR1/PSMC3/TNRC6B/CALM1/FZD10/RSPO3/CELSR2/GNAO1/CTNNB1/PSMC5/AGO1/PSMD5/AGO3/DAB2/PSMB5/PSMA3/MAP3K7/PARD6A/ZNRF3/PSMB6/PSMD9/DVL1/PSMA1/PSMA5/ABL1/FZD5/DACT1/AP2S1/PLCB1/CELSR3/DVL2/GNG2/SMURF2/TCF7L2/AGO4/TNRC6C/PRICKLE1/PLCB3/PSMA4/PSME1/SMURF1/ANKRD6/AP2B1/VANGL1	64
										BP	GO:0030177	positive regulation of Wnt signaling pathway	75/5295	183/18866	0.000108293	0.00242848	0.00196051	PSMD4/KANK1/PSMB3/PSMB1/DIXDC1/PSMB4/ADGRA2/PSMA7/PSMB7/ROR2/PSMD13/DAAM2/YAP1/ILK/SMAD3/FGF10/GPRC5B/SFRP1/MACF1/CDH3/CAV1/RUVBL1/DDX3X/PSME2/LRRK2/LRRK1/EGFR/PSMA2/WLS/PSMC3/ZRANB1/USP34/RSPO3/NFKB1/PSMC5/TBL1X/PSMD5/DAB2/PSMB5/PSMA3/AXIN2/ZEB2/WNK1/USP8/WNT3A/ZBED3/SKI/PSMB6/PSMD9/PSMA1/TNKS/ASPM/PSMA5/ABL1/DEPDC1B/DACT1/SULF2/AXIN1/CSNK1G1/TNFAIP3/TNKS2/SMURF2/RSPO2/FGFR2/ARNTL/TERT/EGF/SPIN1…	75
										BP	GO:0051893	regulation of focal adhesion assembly	32/5295	63/18866	0.000111649	0.00248363	0.00200504	VCL/BCAS3/SMAD3/SFRP1/CLASP1/MACF1/LDB1/IQGAP1/ROCK2/DUSP3/FAM107A/TEK/ITGB1BP1/PEAK1/DLC1/KDR/SLK/RHOD/ROCK1/ARHGAP6/FMN1/CLASP2/ABL1/GPM6B/LRP1/SLC9A1/EPHA3/CORO1C/DMTN/PTEN/PHLDB2/S100A10	32
										BP	GO:0090109	regulation of cell-substrate junction assembly	32/5295	63/18866	0.000111649	0.00248363	0.00200504	VCL/BCAS3/SMAD3/SFRP1/CLASP1/MACF1/LDB1/IQGAP1/ROCK2/DUSP3/FAM107A/TEK/ITGB1BP1/PEAK1/DLC1/KDR/SLK/RHOD/ROCK1/ARHGAP6/FMN1/CLASP2/ABL1/GPM6B/LRP1/SLC9A1/EPHA3/CORO1C/DMTN/PTEN/PHLDB2/S100A10	32
										BP	GO:1904029	regulation of cyclin-dependent protein kinase activity	48/5295	106/18866	0.00011191	0.00248363	0.00200504	MYOCD/CDKN2D/CDC25C/PKMYT1/CKS2/CDKN3/NR2F2/EGFR/FBXO7/CCNE1/KAT2B/CCNYL1/CDKN2C/CCNQ/CCNB1/PLK1/CKS1B/DIRAS3/LATS2/CCNA2/PSRC1/CDKN2A/APC/CDC6/CCNE2/CCNG1/CCNK/LATS1/TNFAIP3/CCNB2/PTEN/CCNT1/CCNJ/CDK5RAP3/TFAP4/CCNI/CCNJL/BLM/CDKN1B/ADAM17/PKD2/CCNO/MNAT1/CCNY/INCA1/CAMK2N1/CCNT2/CDK5RAP1	48
										BP	GO:0032259	methylation	137/5295	371/18866	0.000113713	0.00251498	0.00203034	BUD23/HSD17B10/SNRPB/NELFE/NSUN5/COMTD1/TRMT112/SATB1/PRDM5/SMAD4/PRDM2/SMYD4/PRDM11/MAT2B/MBD3/LCMT1/MTR/PRDM8/FBL/BHMT2/METTL7A/TRMT61A/RNMT/METTL14/HNMT/ANTKMT/NTMT1/METTL24/PRORP/ICMT/MTO1/PRDM12/METTL1/TYW3/TRMT1/DIMT1/SETD7/EZH2/CMTR2/NSUN5P1/MBD1/ECE2/MPHOSPH8/MECP2/EMG1/SUPT6H/ALKBH8/TPMT/MAT2A/PRMT9/ZC3H13/CTNNB1/GAMT/GSTO1/EZH1/PRDM6/EEF1AKMT3/PPM1D/FAM86B2/ARID4A/DMAP1/COPRS/LCMT2/SNRP…	137
										BP	GO:0007088	regulation of mitotic nuclear division	68/5295	163/18866	0.000117993	0.00258188	0.00208436	PTTG1/ANAPC11/NAA10/MAD2L2/NFE2L1/AURKAIP1/TACC3/AURKB/RANBP1/CDC25C/PKMYT1/CHMP2A/LCMT1/USP44/CHMP1B/CAV2/TRIP13/CDC20/VPS4B/CDCA5/CDT1/NSMCE2/CHEK1/CDC14B/CDC26/DLGAP5/CCNB1/AURKA/PLK1/NUSAP1/BUB1/NEK2/SLF2/RB1/ANLN/BECN1/CENPF/INSR/ESPL1/TOM1L1/FBXO43/ATM/KIF11/APC/TNKS/CDC6/CENPE/BUB1B/MKI67/TTK/ATRX/UBE2C/CUL3/CDC23/CCDC8/LRP5/NDC80/EGF/PHIP/IL1B/MAD2L1/CUL9/SPDL1/SMC5/CDKN1B/TOM1L2/RIOK2/DR…	68
										BP	GO:0051091	positive regulation of DNA-binding transcription factor activity	104/5295	270/18866	0.000118281	0.00258188	0.00208436	MYOCD/BUD31/ERC1/DDIT3/UBA52/RIPK1/IRAK3/FZD1/EDA2R/CAT/TRAF2/SMAD3/PLPP3/TRIM26/APP/ANXA3/RPS3/CAV1/TSSK4/TRIM5/DDR2/FER/PINK1/TRIM34/PPARGC1B/STAT3/ROR1/LAMTOR5/CFLAR/PPARGC1A/RPS27A/TRAF6/TIRAP/EP300/RNF25/TLR3/SLCO3A1/ARID5B/CTNNB1/CRTC3/NFKB1/LRP6/JAK2/JMY/TRIM38/PRKCH/TP53BP1/EPHA5/RIPK4/CX3CL1/SRF/MAP3K7/PRKCB/PIDD1/TRIM22/WNT3A/FLOT1/CLOCK/CTH/BCL10/TRIM13/TRIM6/AMH/IKBKG/CD40/RBCK1/ATF2/…	104
										BP	GO:0002011	morphogenesis of an epithelial sheet	30/5295	58/18866	0.000118504	0.00258188	0.00208436	FLRT3/FLNA/VANGL2/CLASP1/PHACTR4/NOTCH1/AJUBA/RREB1/LRP6/PDPN/CEACAM1/NOTCH2/SOS1/MPP5/SRF/MTOR/CD44/ITGA5/DVL1/ARHGAP24/CLASP2/ARHGAP35/DVL2/ARHGAP12/PTEN/PHLDB2/DAG1/MRTFA/DDR1/ADAM17	30
										BP	GO:0009201	ribonucleoside triphosphate biosynthetic process	35/5295	71/18866	0.000118706	0.00258188	0.00208436	NME1/ATP5MC1/ATP5ME/ATP5F1E/COX5B/ATP5F1D/NME3/ATP5PO/ATP5MF/ATP5PD/ATP5MG/ANTKMT/PINK1/UQCC3/STAT3/DMAC2L/PPARGC1A/UCK1/TAZ/CYC1/ATP5MC2/ALDOA/STOML2/DNAJC30/SLC25A12/UCKL1/NME2/ATP5PF/AK4/TREM2/TMSB4X/ENO1/ATP5F1EP2/NUDT2/IMPDH2	35
										BP	GO:0009411	response to UV	60/5295	140/18866	0.000118744	0.00258188	0.00208436	RHBDD1/PIK3R1/NEDD4/CDKN2D/CAT/XPC/COPS9/AURKB/RUVBL2/UBE4B/CERS1/MAP3K4/ST20/GPX1/EGFR/USF1/INO80/PCLAF/BAX/CHEK1/PBK/EP300/NSMCE3/POLH/SCARA3/N4BP1/IMPACT/PML/REV1/C9orf116/POLK/WRN/CASP9/TP53I13/PCNA/CREBBP/FEN1/TRIAP1/DTL/PTPRK/ERCC3/SIRT1/DCUN1D3/FMR1/EIF2AK4/BCL2/TAF1/ZBTB1/STK11/DDB1/ERCC6/ERCC4/ATF4/MDM2/RPL26/H2AW/SPRTN/BRSK1/RO60/SDE2	60
										BP	GO:0050000	chromosome localization	38/5295	79/18866	0.000120242	0.00259689	0.00209648	AURKB/CHMP2A/CHMP1B/VPS4B/SPAG5/NUF2/CDCA5/KIFC1/CDT1/KIF2C/CENPC/NDEL1/DLGAP5/CCNB1/MIS12/BECN1/CENPF/PIBF1/CDCA8/KIF14/PSRC1/ATM/CENPE/KIF18A/DYNC1H1/BOD1/CHAMP1/CUL3/CDC23/NDC80/KIF22/NDE1/SPDL1/PINX1/CHMP6/ANKRD53/CHMP4A/RRS1	38
										BP	GO:0051303	establishment of chromosome localization	38/5295	79/18866	0.000120242	0.00259689	0.00209648	AURKB/CHMP2A/CHMP1B/VPS4B/SPAG5/NUF2/CDCA5/KIFC1/CDT1/KIF2C/CENPC/NDEL1/DLGAP5/CCNB1/MIS12/BECN1/CENPF/PIBF1/CDCA8/KIF14/PSRC1/ATM/CENPE/KIF18A/DYNC1H1/BOD1/CHAMP1/CUL3/CDC23/NDC80/KIF22/NDE1/SPDL1/PINX1/CHMP6/ANKRD53/CHMP4A/RRS1	38
										BP	GO:0043903	regulation of symbiotic process	91/5295	231/18866	0.000121693	0.00261946	0.00211469	POLR2H/BANF1/POLR2L/POLR2J/NELFE/BAD/POLR2I/PPIA/RNASEL/MDFIC/CHMP3/TRIM26/CHMP2A/POLR2A/PPIE/CAV1/PPIH/CAV2/TRIM5/VPS4B/DDX3X/TRIM34/IGF2R/APOBEC3C/TRIM35/SNF8/NOTCH1/PSMC3/STOM/CFL1/TMEM250/MPHOSPH8/PRKN/EP300/PKN2/REST/POLR2G/PML/TRIM38/SP1/EXOC7/POLR2C/TOP2A/TRIM22/MIR30C2/KPNA6/EXOC2/VAPA/NELFB/UBP1/TBC1D20/TRIM13/TRIM6/TARBP2/CCNK/DYNLT1/APOBEC3B/CHD1/POLR2B/IFI16/KPNA2/POLR2E/ITGAV/CCNT1/C…	91
										BP	GO:0052126	movement in host environment	70/5295	169/18866	0.000122971	0.00263813	0.00212976	ITGA2/ITGB3/PPIA/RPSA/DPP4/CHMP3/TRIM26/CHMP2A/SIVA1/CAV1/CAV2/TRIM5/VPS4B/ITGB1/CD46/SCARB2/TRIM34/EGFR/SLC20A2/TRIM35/IST1/MET/EPS15/KPNA3/CDH1/NECTIN1/CTNNB1/CDK1/LAMP1/PML/IDE/TRIM38/CTNND1/EXOC7/AXL/ITGB6/XPR1/TRIM22/EXOC2/CTSB/VAPA/ITGA5/SLC52A2/VAMP8/TRIM13/TRIM6/DYNLT1/F11R/SLC1A5/ITGAV/TRIM11/DAG1/WWP2/ITGB5/LDLR/DDB1/TMPRSS2/CD209/NPC1/MID2/SLC52A1/ANPEP/TRIM62/EFNB3/TRIM68/CLDN9/NUP153…	70
										BP	GO:0031293	membrane protein intracellular domain proteolysis	13/5295	18/18866	0.000126819	0.00271165	0.00218912	RHBDD1/MBTPS1/NCSTN/PSEN1/TRAF6/APH1B/NFKB1/SPPL2A/ADAM10/NGFR/ADAM17/MBTPS2/SPPL2B	13
										BP	GO:0009145	purine nucleoside triphosphate biosynthetic process	33/5295	66/18866	0.000130037	0.00275627	0.00222514	NME1/ATP5MC1/ATP5ME/ATP5F1E/COX5B/ATP5F1D/NME3/ATP5PO/ATP5MF/ATP5PD/ATP5MG/ANTKMT/PINK1/UQCC3/STAT3/DMAC2L/PPARGC1A/TAZ/CYC1/ATP5MC2/ALDOA/STOML2/DNAJC30/SLC25A12/NME2/ATP5PF/AK4/TREM2/TMSB4X/ENO1/ATP5F1EP2/NUDT2/IMPDH2	33
										BP	GO:1905818	regulation of chromosome separation	33/5295	66/18866	0.000130037	0.00275627	0.00222514	PTTG1/ANAPC11/MAD2L2/TACC3/AURKB/LCMT1/USP44/TRIP13/CDC20/CDT1/NSMCE2/CDC26/DLGAP5/CCNB1/PLK1/BUB1/RB1/CENPF/ESPL1/ATM/APC/CDC6/CENPE/BUB1B/TTK/UBE2C/CUL3/CDC23/NDC80/MAD2L1/SPDL1/MAPK15/RIOK2	33
										BP	GO:0044773	mitotic DNA damage checkpoint	46/5295	101/18866	0.00013019	0.00275627	0.00222514	XPC/CDC25C/E2F1/TNKS1BP1/FOXN3/TAOK3/GIGYF2/BAX/RBL2/FOXO4/EME1/EP300/STK33/CCNB1/CDK1/AURKA/PCBP4/PML/PLAGL1/GTSE1/CNOT1/PIDD1/EME2/TFDP2/PCNA/CHEK2/TRIAP1/ATM/ATF2/FBXO31/CNOT6L/DONSON/E2F8/CDK5RAP3/BTG2/CNOT7/TICRR/PPP1R10/PRMT1/BLM/CDKN1B/MDM2/RPL26/RFWD3/BRSK1/RAD9A	46
										BP	GO:1905330	regulation of morphogenesis of an epithelium	74/5295	181/18866	0.00013135	0.00277171	0.0022376	PSMD4/PSMB3/PSMB1/PSMB4/PSMA7/PSMB7/ROR2/PSMD13/CELSR1/MAGI2/FZD1/GJA1/AJAP1/FGF10/PRICKLE2/VANGL2/SFRP1/CLASP1/NTN4/FZD7/PSME2/MED12/PSMA2/ROR1/FKBPL/PSMC3/BTBD7/RSPO3/CELSR2/CTNNB1/PSMC5/RREB1/PSMD5/FGFR1/DAB2/PSMB5/PSMA3/PARD6A/MDK/MTOR/ZNRF3/SEC24B/PSMB6/SIRT6/PSMD9/DVL1/PSMA1/HOXD13/PSMA5/GATA3/CLASP2/ABL1/FZD5/SNAI2/DACT1/AP2S1/HOXB7/CELSR3/DVL2/SMURF2/PTEN/PHLDB2/PRICKLE1/TACSTD2/PSMA4/GDN…	74
										BP	GO:0009142	nucleoside triphosphate biosynthetic process	39/5295	82/18866	0.000133634	0.00281069	0.00226907	NME1/ATP5MC1/ATP5ME/ATP5F1E/COX5B/ATP5F1D/NME3/DTYMK/ATP5PO/ATP5MF/ATP5PD/ATP5MG/ANTKMT/PINK1/UQCC3/AK3/STAT3/DMAC2L/PPARGC1A/UCK1/TAZ/CYC1/ATP5MC2/ALDOA/STOML2/DNAJC30/SLC25A12/AK1/UCKL1/NME2/ATP5PF/AK4/TYMS/TREM2/TMSB4X/ENO1/ATP5F1EP2/NUDT2/IMPDH2	39
										BP	GO:0072395	signal transduction involved in cell cycle checkpoint	36/5295	74/18866	0.000134589	0.00282154	0.00227783	CDC25C/E2F1/BABAM1/TNKS1BP1/BAX/RBL2/CHEK1/CDC14B/EP300/CCNB1/CDK1/AURKA/PCBP4/PLK1/PML/PLAGL1/GTSE1/CNOT1/PIDD1/CDC5L/TFDP2/PCNA/CHEK2/TRIAP1/ATM/DTL/CNOT6L/E2F8/BTG2/CNOT7/PRMT1/BRCC3/ABRAXAS1/CDKN1B/MDM2/RPL26	36
										BP	GO:0045185	maintenance of protein location	43/5295	93/18866	0.000139867	0.00292267	0.00235947	TXN/TMSB10/TAF8/CDK5/OS9/GJA1/FLNA/HK1/VPS13D/CAV1/SUN2/PINK1/SYNE1/G3BP2/CCDC88A/TSPO/ARL2BP/RANGAP1/NFKBIB/VPS13C/ARL2/TAF3/TONSL/PFN4/PML/SUFU/CHCHD10/TOPORS/GOPC/GRIK5/DZIP1/ANKRD13C/LATS1/SP100/MORC3/SORL1/TWF2/PKD2/DAND5/GPAA1/TMSB4X/HSPA5/LTBP1	43
										BP	GO:0006913	nucleocytoplasmic transport	131/5295	354/18866	0.000142525	0.00296858	0.00239654	SNRPD2/SNRPF/TXN/SMG6/MBTPS1/SNRPE/SNRPB/DDX39A/GLI3/PIK3R1/GEMIN7/CDK5/ANGPT1/MDFIC/NEDD4/HIKESHI/FLNA/DRD1/PIK3R2/RPS15/PTPN14/SMAD3/GEMIN6/SNRPG/ANP32B/IPO4/DDX19A/ALYREF/IPO8/PPP1R12A/FERMT1/MAPK1/DHX38/LRRK2/SNRPD1/THOC6/CHP1/AHCYL1/DUSP16/PSEN1/STAT3/THOC7/RANGAP1/GEMIN4/KPNA3/SUPT6H/ENY2/CDH1/SLBP/CDK1/PML/ATXN1/SUFU/CDC40/JAK2/EIF4ENIF1/SDAD1/UFM1/EIF6/GTSE1/PABPN1/ANKRD54/DMAP1/FAM53C/SN…	131
										BP	GO:0071453	cellular response to oxygen levels	92/5295	235/18866	0.000145633	0.00302353	0.0024409	ELOB/PSMD4/PSMB3/PSMB1/EEF2K/PSMB4/PSMA7/PSMB7/FOXO1/BAD/PSMD13/UBA52/ELOC/NFE2L2/SLC8A1/MPL/SFRP1/E2F1/CAV1/PTGIS/PINK1/PSME2/ROCK2/PSMA2/PPARD/NOTCH1/PSMC3/LPAR1/PRKCE/EPAS1/CFLAR/RBX1/PPARGC1A/SLC2A4/RPS27A/CHCHD2/AJUBA/EP300/TRPC6/CCNB1/HIF1AN/PSMC5/EGLN2/STUB1/HYOU1/PSMD5/PSMB5/PSMA3/USP19/CCDC115/MTOR/RORA/CCNA2/CREBBP/PSMB6/TMBIM6/BACH1/PSMD9/PSMA1/PSMA5/ZFP36L1/KCNMB1/HP1BP3/CUL2/BNIP3L/N…	92
										BP	GO:0030218	erythrocyte differentiation	53/5295	121/18866	0.000147643	0.00305539	0.00246662	STAT5B/RBFOX2/NFE2L1/RPS19/TGFBR3/LDB1/ADD1/SLC11A2/KAT7/STAT3/CDIN1/UFL1/EPAS1/RPS14/JAK2/FAM210B/ARID4A/ATP5IF1/ANKRD54/RB1/SRF/HMGB2/TMEM14C/GATA3/ZFP36L1/KMT2E/INHA/MED1/DMTN/TMOD3/ZBTB7A/LYAR/CDK5RAP3/ACVR2A/KIT/ALAS1/ETS1/B2M/SH2B3/ACVR1B/THRA/ARNT/PRMT1/ETV2/DYRK3/ZFP36/BCL6/NCAPG2/SLC25A38/SP3/ZFPM1/BRD1/TAL1	53
										BP	GO:0009101	glycoprotein biosynthetic process	127/5295	342/18866	0.000150478	0.00310307	0.00250511	EOGT/B3GLCT/POGLUT3/DPM3/GALNT5/FUT4/ALG12/NCSTN/FKRP/VANGL2/GCNT2/SLC35D1/MCFD2/B3GALT2/FUT10/B4GALT2/DPY19L3/DPM2/B3GNT4/GLCE/DSE/B3GNT9/CHSY1/UGGT1/MAN1A2/CHST3/GALNT4/CHP1/ITM2B/B3GALT6/LARGE1/UBE2J1/NECAB1/PSEN1/MAGT1/COG7/TRAK1/TMEM59/B4GALT6/NUDT14/AATF/ACOT8/TRAK2/B3GAT3/CTNNB1/TMEM106A/ST6GALNAC2/DPAGT1/GCNT4/DPY19L1/LMAN1/DDOST/RPN2/DHDDS/ENTPD5/B4GALT5/TMTC1/GORASP1/ALG11/SLC2A10/MGAT4…	127
										BP	GO:0061418	regulation of transcription from RNA polymerase II promoter in response to hypoxia	37/5295	77/18866	0.000150911	0.00310307	0.00250511	ELOB/PSMD4/PSMB3/PSMB1/PSMB4/PSMA7/PSMB7/PSMD13/UBA52/ELOC/NFE2L2/PSME2/PSMA2/NOTCH1/PSMC3/EPAS1/RBX1/RPS27A/EP300/HIF1AN/PSMC5/EGLN2/PSMD5/PSMB5/PSMA3/CREBBP/PSMB6/BACH1/PSMD9/PSMA1/PSMA5/CUL2/HIF3A/ARNT/PSMA4/PSME1/EGR1	37
										BP	GO:0031647	regulation of protein stability	112/5295	296/18866	0.000153878	0.00315385	0.00254611	WDR81/COA8/PIK3R1/DPM3/FLNA/SH3GLB1/TOMM7/SMAD3/PLPP3/MUL1/CRTAP/NAPG/CREBL2/MAPK1/DPM2/PINK1/CDKN2AIP/LRRK2/USP40/STX12/CHP1/FAM107A/COG7/ISOC2/FBXO7/FKBPL/PRNP/MSX1/PPARGC1A/FBXL3/SERF2/PRKN/TELO2/EP300/BTRC/AURKA/PLK1/TBL1X/LAMP1/APTX/RPS7/STUB1/PEX19/ATP1B2/USP4/MTMR9/DDOST/GTSE1/WFS1/B4GALT5/CTNND1/USP19/KAT2A/RPL23/VPS11/USP8/ZBED3/USP33/RTN4/LAMP2/SLC51B/CREBBP/FLOT1/SIRT6/CHEK2/DVL1/RPL11…	112
										BP	GO:0051101	regulation of DNA binding	54/5295	124/18866	0.00015436	0.00315385	0.00254611	NME1/TXN/MYOCD/ITGA2/MAD2L2/EDF1/DDIT3/CSNK2B/FOXC1/TAF10/E2F1/CDCA5/SIN3A/ZNF593/CDT1/PSEN1/PER2/CTNNBIP1/LAMTOR5/MSX1/HJURP/TRAF6/PRKN/EP300/CTNNB1/JAK2/ISL1/NEK2/ZBTB7C/RB1/WNT3A/SKI/HMGB2/ZFP90/MAU2/TNKS/GATA3/TRIM6/KLF4/SP100/IFI16/ZBTB7A/LHX2/TAF1/EGF/WFIKKN2/TFAP4/ERCC4/PAX6/HAND1/PINX1/HEY2/TMSB4X/FBXW7	54
										BP	GO:0060485	mesenchyme development	110/5295	290/18866	0.000156711	0.00318797	0.00257365	ALDH1A2/SPRY2/MAD2L2/YAP1/SMAD4/NEDD4/FOXC1/TGFBR3/SMAD3/FGF10/NRG1/MCRIP1/DCHS1/SFRP1/CLASP1/GCNT2/TGFBR2/SEMA4C/MAPK1/EDNRA/SPRY1/ROBO1/SDHAF2/WWTR1/SEMA4B/EZH2/PHACTR4/NOTCH1/LAMA5/MSX1/CFL1/PDCD6/SPRED1/CTNNB1/LRP6/BNC2/PDPN/MIR573/ISL1/FAM172A/FGFR1/SCX/DAB2/BCL9L/DLG5/SMAD2/DAB2IP/AXIN2/ZEB2/MDK/GSC/SEMA3A/EFNB1/MTOR/WNT3A/TGFB2/RTN4/KITLG/SPRED2/GATA3/CLASP2/AMH/TCF15/SNAI2/ZFP36L1/FOXF1/T…	110
										BP	GO:0090175	regulation of establishment of planar polarity	49/5295	110/18866	0.000157021	0.00318797	0.00257365	PSMD4/PSMB3/PSMB1/PSMB4/PSMA7/PSMB7/ROR2/PSMD13/CELSR1/MAGI2/FZD1/PRICKLE2/VANGL2/SFRP1/FZD7/PSME2/MED12/PSMA2/ROR1/PSMC3/RSPO3/CELSR2/PSMC5/PSMD5/DAB2/PSMB5/PSMA3/PARD6A/ZNRF3/SEC24B/PSMB6/PSMD9/DVL1/PSMA1/PSMA5/ABL1/FZD5/DACT1/AP2S1/CELSR3/DVL2/SMURF2/PRICKLE1/PSMA4/PSME1/SMURF1/ANKRD6/AP2B1/VANGL1	49
										BP	GO:0110053	regulation of actin filament organization	106/5295	278/18866	0.000161966	0.00325681	0.00262923	KANK1/TMSB10/CDC42EP4/KANK4/PAK3/ARPC5L/SH3PXD2B/SVIL/ARPC4/PIK3R1/WDR1/FLNA/SYNPO2/CDC42EP3/MLST8/SMAD3/LIMA1/STMN1/SFRP1/CLASP1/MYO1C/ADD1/ARHGEF18/FER/ROCK2/CGNL1/KIRREL1/CCDC88A/TPM1/ABI2/ARPIN/MET/ARPC3/LPAR1/PRKCE/PTK2B/CFL1/ARHGEF10/PRKN/RASA1/EPS8/PFN4/MYADM/WASHC1/IQGAP2/JMY/VILL/ARPC1A/CORO2B/SPTBN1/SNX9/C9orf72/CX3CL1/ITGB1BP1/NCKAP1/FHOD3/MTOR/DSTN/LMOD1/SSH1/DLC1/PXN/ROCK1/SLIT2/ARHG…	106
										BP	GO:0051235	maintenance of location	121/5295	324/18866	0.000162407	0.00325681	0.00262923	TXN/TMSB10/ITGB3/STAT5B/PDE4D/DDIT3/TAF8/CACNA1C/CDK5/PLIN3/OS9/GJA1/FLNA/HK1/DRD1/VPS13D/SLC8A1/ACACB/ZFYVE1/PPARA/FTO/MTLN/CAV1/DMD/PAFAH1B1/SUN2/FITM2/JPH4/PINK1/SYNE1/G3BP2/CCDC88A/TSPO/BAX/PPARD/ARL2BP/PRKCE/RANGAP1/CDS2/ALKBH7/PTK2B/CALM1/NFKBIB/SLC18A2/VPS13C/ARL2/TAF3/TONSL/PFN4/NFKB1/DGAT1/SLC25A23/PML/GSTO1/SUFU/SLC30A4/NOS1/CHCHD10/TOPORS/FTL/CX3CL1/BSCL2/JPH2/ARHGAP21/GOPC/CHD7/GRIK5/…	121
										BP	GO:0015985	energy coupled proton transport, down electrochemical gradient	17/5295	27/18866	0.000162768	0.00325681	0.00262923	ATP5MC1/ATP5ME/ATP5F1E/COX5B/ATP5F1D/ATP5PO/ATP5MF/ATP5PD/ATP5MG/ANTKMT/DMAC2L/CYC1/ATP5MC2/STOML2/DNAJC30/ATP5PF/ATP5F1EP2	17
										BP	GO:0015986	ATP synthesis coupled proton transport	17/5295	27/18866	0.000162768	0.00325681	0.00262923	ATP5MC1/ATP5ME/ATP5F1E/COX5B/ATP5F1D/ATP5PO/ATP5MF/ATP5PD/ATP5MG/ANTKMT/DMAC2L/CYC1/ATP5MC2/STOML2/DNAJC30/ATP5PF/ATP5F1EP2	17
										BP	GO:0032507	maintenance of protein location in cell	32/5295	64/18866	0.000163605	0.00325681	0.00262923	TXN/TMSB10/TAF8/CDK5/OS9/GJA1/HK1/VPS13D/CAV1/SUN2/PINK1/SYNE1/CCDC88A/TSPO/ARL2BP/RANGAP1/VPS13C/ARL2/TAF3/PFN4/PML/CHCHD10/TOPORS/GRIK5/ANKRD13C/SP100/MORC3/SORL1/TWF2/GPAA1/TMSB4X/HSPA5	32
										BP	GO:0044783	G1 DNA damage checkpoint	32/5295	64/18866	0.000163605	0.00325681	0.00262923	CDC25C/E2F1/TNKS1BP1/GIGYF2/BAX/RBL2/EP300/CCNB1/CDK1/AURKA/PCBP4/PML/PLAGL1/GTSE1/CNOT1/WAC/PIDD1/TFDP2/PCNA/CHEK2/TRIAP1/ATM/FBXO31/CNOT6L/E2F8/BTG2/CNOT7/PRMT1/CDKN1B/MDM2/RPL26/RFWD3	32
										BP	GO:0035264	multicellular organism growth	63/5295	150/18866	0.000163954	0.00325681	0.00262923	STAT5B/NDUFS6/PDE4D/RARB/WDTC1/SH3PXD2B/PLEKHA1/SOD1/TAF10/SP2/ANKRD11/APP/FTO/ADD1/BBS2/CCM2/WWTR1/CLIC4/GIGYF2/STAT3/CTC1/EP300/ARID5B/FOXS1/WDR11/GAMT/NOTCH2/SOS1/KAT2A/XRCC2/HSF1/MTOR/WDR48/CACNA2D2/HEG1/MBD5/CHD7/ATM/PTPN11/TARBP2/ATRN/ZFP36L1/ATRX/PLAG1/PPP1R13L/ETNK2/RAI1/TNKS2/CSF1/HTRA2/CREB1/SLC12A5/STAT5A/STK40/FKBP8/GPD2/BCL2/ERCC6/TNS2/UNC79/HELT/COMP/TMED2	63
										BP	GO:2000027	regulation of animal organ morphogenesis	98/5295	254/18866	0.000170227	0.00337102	0.00272142	PSMD4/PSMB3/PSMB1/PSMB4/PSMA7/PSMB7/ROR2/PSMD13/CELSR1/MAGI2/SMAD4/FZD1/FOXC1/AJAP1/FGF10/PRICKLE2/VANGL2/SFRP1/TGFBR2/NTN4/FZD7/SPRY1/PSME2/ROBO1/MED12/PAX9/PSMA2/BAX/ROR1/NOTCH1/PSMC3/MSX1/CFLAR/EYA1/BTBD7/RSPO3/CELSR2/CTNNB1/PSMC5/FOXP2/CEACAM1/CHAD/ISL1/PSMD5/FGFR1/DAB2/PSMB5/PSMA3/PARD6A/MDK/WNT3A/ZNRF3/TGFB2/SEC24B/PSMB6/PSMD9/DVL1/PSMA1/HOXD13/PSMA5/GATA3/ABL1/FZD5/SNAI2/DACT1/NFIB/SULF2/B…	98
										BP	GO:0032147	activation of protein kinase activity	123/5295	331/18866	0.000183268	0.00361815	0.00292093	TXN/ITGB3/PAK3/LAMTOR2/UBA52/RIPK1/ANGPT1/RPLP1/MDFIC/SOD1/TRAF2/MLST8/PDGFC/FGF10/MINK1/NRG1/GPRC5B/DUSP19/MUL1/MAP3K20/TGFBR2/MAP3K3/RPTOR/KSR1/MAPK1/TAOK3/PINK1/PAK5/MAP3K4/LRRK2/UCN/EGFR/CCDC88A/NTRK3/PSEN1/LPAR1/ADCY3/PRNP/TPX2/PTK2B/RPS27A/PKN1/TRAF6/MAP2K4/ADCY5/TIRAP/ITGA1/PBK/TLR3/PRKAR2A/CDK1/JAK2/CRKL/IL6R/PRR5/MAP3K7/MAP4K5/DAB2IP/ITGB1BP1/WNK1/PIBF1/PRDX2/PRKAR1A/MTOR/MAP2K2/INSR/TGF…	123
										BP	GO:0032506	cytokinetic process	22/5295	39/18866	0.000186442	0.00366795	0.00296114	SNX33/CHMP3/AURKB/CHMP2A/CHMP1B/VPS4B/KIF20A/SNX18/SNX9/CEP55/ANLN/BIN3/KIF23/PDCD6IP/MYH9/RACGAP1/ANXA11/ALKBH4/SPIRE2/RTKN/CHMP6/CHMP4A	22
										BP	GO:0060537	muscle tissue development	148/5295	409/18866	0.000186931	0.00366795	0.00296114	ALDH1A2/BVES/PKP2/MYOCD/MYLK/RARB/SVIL/MYH11/RIPK1/HLF/YAP1/CDK5/SMAD4/FOXC1/GJA1/NDUFV2/TGFBR3/SMAD3/NRG1/SLC8A1/ADRA1A/SORBS2/UBE4B/MEF2A/PPARA/TGFBR2/NUPR1/CAV1/CAV2/ITGB1/MAPK1/NEBL/FZD7/UQCC2/SMAD1/NR2F2/GPX1/GTF3C5/MTM1/TPM1/TIPARP/PGM5/NOTCH1/DLL1/MEF2D/CFLAR/PPARGC1A/EYA1/MYORG/MAP2K4/EP300/AKIRIN1/CCNB1/CTNNB1/CDK1/MEIS1/HOXD10/MRTFB/TAZ/FOXP2/ISL1/SGCB/GJC1/FGFR1/SCX/DSP/HIVEP3/RB1/CSRP…	148
										BP	GO:0036498	IRE1-mediated unfolded protein response	33/5295	67/18866	0.000187708	0.00367201	0.00296442	TLN1/DNAJC3/YIF1A/ADD1/SSR1/TATDN2/SEC31A/BAX/UFL1/SRPRA/DCTN1/CTDSP2/TPP1/KLHDC3/PDIA6/HYOU1/WFS1/DAB2IP/ARFGAP1/PDIA5/WIPI1/COPS5/PTPN1/DNAJB9/TMEM33/SYVN1/HDGF/EDEM1/FICD/GFPT1/HSPA5/GET3/GOSR2	33
										BP	GO:0007224	smoothened signaling pathway	60/5295	142/18866	0.00019031	0.00371163	0.0029964	TEDC1/GLI3/SSNA1/ROR2/TEDC2/TCTN3/HHAT/SCUBE3/EVC/GPR161/TTC23/PTCHD1/FGF10/BOC/SFRP1/TGFBR2/EVC2/CC2D2A/CHSY1/DYNC2H1/BTRC/TXNDC15/WDR11/KIAA0586/GORAB/SUFU/TCTN2/GAS1/RB1/INTU/DLG5/TULP3/HIPK1/RORA/TRAF3IP1/CREBBP/IFT27/DZIP1/TTBK2/CTNNA1/GLI2/FOXF1/HHIP/RUNX2/PRRX1/B9D1/FGFR2/GPC2/FKBP8/FBXL17/HSPB11/NKX2-2/PAX6/WDR19/NKX6-1/TUBD1/WNT10B/SEPTIN2/BBS7/RO60	60
										BP	GO:0060071	Wnt signaling pathway, planar cell polarity pathway	48/5295	108/18866	0.000194796	0.00378764	0.00305776	PSMD4/PSMB3/PSMB1/PSMB4/PSMA7/PSMB7/ROR2/PSMD13/CELSR1/MAGI2/FZD1/PRICKLE2/VANGL2/SFRP1/FZD7/PSME2/MED12/PSMA2/ROR1/PSMC3/RSPO3/CELSR2/PSMC5/PSMD5/DAB2/PSMB5/PSMA3/PARD6A/ZNRF3/PSMB6/PSMD9/DVL1/PSMA1/PSMA5/ABL1/FZD5/DACT1/AP2S1/CELSR3/DVL2/SMURF2/PRICKLE1/PSMA4/PSME1/SMURF1/ANKRD6/AP2B1/VANGL1	48
										BP	GO:0007098	centrosome cycle	54/5295	125/18866	0.000198301	0.00384418	0.00310341	SAC3D1/POC1A/CHMP3/RANBP1/CHMP2A/CHMP1B/UXT/KIAA1614/CEP68/VPS4B/PPP1R12A/PARD6G/ROCK2/CEP131/PCLAF/CEP120/KAT2B/CHEK1/DCTN1/MCPH1/NDEL1/ARHGEF10/ARL2/CTNNB1/SGO1/CDK1/HAUS2/AURKA/PLK1/NEK2/KAT2A/XRCC2/KIAA0753/PARD6A/TUBE1/PCM1/HAUS4/USP33/PDCD6IP/HAUS7/WDR62/KIF11/CHD3/NUBP1/MDM1/SSX2IP/HAUS8/NDC80/NDE1/PKD2/ALMS1/SDCCAG8/CEP76/BRSK1	54
										BP	GO:0071559	response to transforming growth factor beta	99/5295	258/18866	0.000199946	0.00386443	0.00311976	MYOCD/SPRY2/FAM89B/UBA52/PDCD5/SMAD4/SOX5/TGFBR3/SMAD3/SFRP1/GCNT2/TGFBR2/FERMT2/CAV1/ARHGEF18/CAV2/GLG1/FERMT1/SPRY1/SMAD1/ROCK2/ZFHX3/FMOD/TGFBRAP1/ITGA3/CFLAR/PPARGC1A/RPS27A/RNF111/EP300/SPRED1/ZEB1/NR3C1/WWOX/PDGFD/PML/STUB1/CRKL/SCX/ZFYVE9/DAB2/BCL9L/SMAD2/MAP3K7/PARD6A/SLC2A10/TGFB2/SKI/PXN/CREBBP/ROCK1/SPRED2/PTPRK/GIPC1/MXRA5/ZFP36L1/AMHR2/SMAD9/TGFBR3L/PDE2A/ZFP36L2/FOXH1/F11R/SNX25/SIR…	99
										BP	GO:0009791	post-embryonic development	40/5295	86/18866	0.000201299	0.00387893	0.00313146	PLEKHA1/IGF2R/GIGYF2/PSEN1/TIPARP/BAX/MECP2/SLC18A2/ARID5B/ACO1/FOXP2/PLAGL2/SMAD2/C12orf57/MTOR/HEG1/ASH1L/ALDH5A1/SZT2/ATM/GATA3/ABL1/KLF4/FZD5/ATRX/ITPR1/CSRNP1/IREB2/PPP1R13L/ETNK2/FGFR2/MORC3/EMX1/SEMA3C/BCL2/CHST11/CCDC47/HELT/NR4A2/APOB	40
										BP	GO:0043122	regulation of I-kappaB kinase/NF-kappaB signaling	97/5295	252/18866	0.000202237	0.00388536	0.00313665	RIPK1/ANGPT1/GJA1/FLNA/EDA2R/TRAF3IP2/TRAF2/ZMYND11/GPRC5B/ALPK1/LURAP1/MUL1/MAP3K3/MAPKBP1/LITAF/WDR83/TRIM5/SHARPIN/PINK1/TRIM34/MIER1/ROR1/WLS/LPAR1/PRKCE/UFL1/LAMTOR5/CFLAR/TRAF6/AJUBA/PRKN/TIRAP/TIFA/TLR3/USP10/PLEKHG5/BTRC/REL/CTNNB1/TMEM106A/TRIM38/CX3CL1/MAP3K7/DAB2IP/PRKCB/PER1/PIDD1/EEF1D/TRIM22/ASH1L/RORA/PELI2/SIRPA/AKAP13/TRAF4/VAPA/IRF3/NDFIP2/CTH/BCL10/TNFRSF10B/ABL1/TANK/TRIM13/TR…	97
										BP	GO:0042168	heme metabolic process	19/5295	32/18866	0.000205421	0.00393478	0.00317655	NFE2L1/SRRD/SLC25A39/SLC11A2/HMOX2/PGRMC1/ALAD/TSPO/UROS/ATP5IF1/TMEM14C/UROD/HMBS/IREB2/COX10/HPX/ALAS1/PPOX/SLC25A38	19
										BP	GO:0030178	negative regulation of Wnt signaling pathway	86/5295	219/18866	0.000208377	0.00397957	0.00321271	PSMD4/PSMB3/MCC/PSMB1/PSMB4/PSMA7/LRP4/GLI3/PSMB7/FOXO1/MAD2L2/ROR2/DDIT3/PSMD13/FZD1/RBMS3/RUVBL2/PFDN5/SFRP1/CAV1/FERMT1/PSME2/SDHAF2/WWTR1/PTPRU/PSMA2/NOTCH1/PSMC3/CTNNBIP1/RBX1/PRKN/NXN/PSMC5/WWOX/LRP6/ISL1/PSMD5/CYLD/CHD8/DAB2/PSMB5/CTNND1/PSMA3/LATS2/DAB2IP/AXIN2/VGLL4/MDK/GSC/ZNRF3/PSMB6/PSMD9/DVL1/PSMA1/APC/PSMA5/CSNK1A1/SNAI2/DACT1/CBY1/AXIN1/LATS1/LRP1/SOSTDC1/AMFR/DVL2/CUL3/TCF7L2/APCD…	86
										BP	GO:0051017	actin filament bundle assembly	65/5295	157/18866	0.000213689	0.00406895	0.00328486	ACTN1/SORBS1/SH3PXD2B/PIK3R1/FLNA/SYNPO2/SMAD3/LIMA1/STMN1/SFRP1/CLASP1/ADD1/ARHGEF18/ROCK2/DPYSL3/CGNL1/CCDC88A/FAM107A/TPM1/NEDD9/MET/LPAR1/PTK2B/ARHGEF10/PRKN/EPS8/ACTN4/CORO2B/CX3CL1/SRF/ITGB1BP1/MTOR/DLC1/PXN/RHOD/ROCK1/ARHGAP6/CLASP2/ABL1/ARHGEF10L/ASAP3/WASF2/SERPINF2/SLC9A1/F11R/CUL3/TNFAIP1/DMTN/PHLDB2/RDX/ITGB5/SHANK3/MYO1B/BAIAP2L1/TACSTD2/FAM171A1/SPIRE2/KCTD13/LCP1/CD47/ALMS1/TGFB3/S…	65
										BP	GO:2001242	regulation of intrinsic apoptotic signaling pathway	68/5295	166/18866	0.000224698	0.00426596	0.00344391	DDIT3/BAD/CDKN2D/NDUFA13/NFE2L2/NDUFS3/SOD1/FIS1/NACC2/RPS3/NUPR1/CAV1/BCL2L2/DDX3X/PINK1/LRRK2/STYXL1/HERPUD1/GPX1/SERINC3/BAX/MSX1/FBH1/BBC3/PRKN/IVNS1ABP/RPS7/PLAGL2/HYOU1/CYLD/WFS1/PARL/DDIAS/BECN1/BCL2L12/CD44/TMBIM6/TRIAP1/RPL11/SNAI2/BAG5/SOD2/TAF9B/PTTG1IP/PTPN1/SIRT1/SYVN1/GRINA/HTRA2/TXNDC12/MIF/BCL2/RACK1/ARHGEF2/BCLAF1/EIF2AK3/MDM2/BDKRB2/DNM1L/MAPK7/RPL26/MIR27B/IL20RA/BCAP31/ENO1/MA…	68
										BP	GO:0071902	positive regulation of protein serine/threonine kinase activity	127/5295	345/18866	0.000230147	0.00435654	0.00351704	HRAS/ATP2B4/SPRY2/PAK3/ROR2/LAMTOR2/UBA52/RIPK1/ILK/MDFIC/SOD1/TRAF2/MLST8/PDGFC/FGF10/NRG1/VANGL2/DUSP19/MUL1/MAP3K20/MAP3K3/RPS3/RPTOR/IQGAP1/KSR1/PDE5A/CKS2/DAZAP2/MAPK1/TAOK3/DDX3X/MAP3K4/LRRK2/ROBO1/EGFR/NTRK3/EZH2/PSEN1/LPAR1/PTK2B/CCNYL1/RPS27A/PKN1/TRAF6/AJUBA/MAP2K4/TELO2/ITGA1/PBK/CALM1/FZD10/CCNB1/CDK1/PDGFD/CKS1B/JAK2/CRKL/FGFR1/TPD52L1/MAP3K7/MAP4K5/DAB2IP/ZEB2/PRDX2/MAP2K2/INSR/MAP3…	127
										BP	GO:0034644	cellular response to UV	38/5295	81/18866	0.000230928	0.00435851	0.00351863	RHBDD1/PIK3R1/NEDD4/XPC/COPS9/AURKB/RUVBL2/CERS1/ST20/INO80/BAX/CHEK1/PBK/EP300/NSMCE3/POLH/N4BP1/IMPACT/C9orf116/POLK/CASP9/PCNA/CREBBP/TRIAP1/PTPRK/SIRT1/FMR1/EIF2AK4/TAF1/ZBTB1/STK11/DDB1/ERCC4/ATF4/MDM2/RPL26/H2AW/SDE2	38
										BP	GO:0070085	glycosylation	101/5295	265/18866	0.000231995	0.00436585	0.00352455	EOGT/B3GLCT/POGLUT3/DPM3/GALNT5/FUT4/ALG12/FKRP/GCNT2/CLN5/MCFD2/COG6/B3GALT2/FUT10/B4GALT2/DPY19L3/DPM2/B3GNT4/B3GNT9/UGGT1/MAN1A2/PIGB/GALNT4/CHP1/B3GALT6/LARGE1/UBE2J1/PSEN1/MAGT1/COG7/TRAK1/TMEM59/B4GALT6/NUDT14/TRAK2/PIGV/B3GAT3/ST6GALNAC2/DPAGT1/GCNT4/DPY19L1/LMAN1/DDOST/RPN2/DHDDS/ENTPD5/B4GALT5/TMTC1/GORASP1/ALG11/MGAT4B/MAN2A2/SLC51B/KRTCAP2/B3GALNT1/OST4/MAN1A1/B4GALT7/POMGNT2/STT3A/ST6…	101
										BP	GO:0090307	mitotic spindle assembly	32/5295	65/18866	0.000236163	0.00443132	0.00357741	FLNA/AURKB/CHMP2A/CLASP1/MAP10/CHMP1B/BIRC5/CDC20/VPS4B/KIFC1/TPX2/ARHGEF10/PLK1/NEK2/SMC1A/ABRAXAS2/KIF4A/PIBF1/KIF23/CHEK2/KIF11/MYBL2/KIFC2/CLASP2/RACGAP1/PRC1/STAG1/KIF2A/TOGARAM1/XIAP/ABRAXAS1/DRG1	32
										BP	GO:0031668	cellular response to extracellular stimulus	97/5295	253/18866	0.000238617	0.004457	0.00359814	PDK2/NUDT1/MYOCD/HFE/FOXO1/SH3GLB1/NFE2L2/ZFYVE1/SFRP1/PIK3C3/PPARA/RPTOR/KANK2/MAPK1/LRRK2/TNC/USF1/FAM107A/ASNS/ELAPOR1/ITGA6/GABARAPL1/NPRL2/WDR24/DEPDC5/ITFG2/RNF152/STK24/IMPACT/GLUL/PPM1D/SLC39A4/RRAGA/WRN/MAX/SRF/BECN1/AVPR1A/AXL/KCNB1/XPR1/MTOR/KPTN/USP33/LAMP2/SZT2/PHEX/TNKS/AMBRA1/SLC39A5/SLC2A1/SNAI2/SLC38A2/BMPR2/WIPI1/ARHGAP35/TXN2/STK26/MAP1LC3B/IFI16/SIRT1/NUAK1/MED1/DAP/NUDT15/ATG…	97
										BP	GO:0090090	negative regulation of canonical Wnt signaling pathway	74/5295	184/18866	0.0002402	0.004457	0.00359814	PSMD4/PSMB3/MCC/PSMB1/PSMB4/PSMA7/LRP4/GLI3/PSMB7/FOXO1/MAD2L2/ROR2/DDIT3/PSMD13/FZD1/RBMS3/RUVBL2/PFDN5/SFRP1/CAV1/FERMT1/PSME2/SDHAF2/WWTR1/PTPRU/PSMA2/NOTCH1/PSMC3/RBX1/PRKN/PSMC5/LRP6/ISL1/PSMD5/CYLD/CHD8/DAB2/PSMB5/CTNND1/PSMA3/LATS2/DAB2IP/AXIN2/MDK/ZNRF3/PSMB6/PSMD9/DVL1/PSMA1/APC/PSMA5/CSNK1A1/SNAI2/DACT1/AXIN1/LATS1/SOSTDC1/AMFR/DVL2/CUL3/TCF7L2/SHISA6/G3BP1/STK11/TLE2/PRICKLE1/EMD/DRAXI…	74
										BP	GO:0016049	cell growth	173/5295	490/18866	0.000240265	0.004457	0.00359814	MYOCD/EXOSC4/MAD2L2/LAMTOR2/DCBLD2/VCL/CDK5/ILK/FLRT3/CCDC85B/SMAD4/DDX49/CDKN2D/GJA1/NDUFA13/PRDM11/NDUFS3/NTN1/SMAD3/ADRA1A/SORBS2/SFRP1/MUL1/APP/FAM122A/PPARA/TGFBR2/ATAD3A/MACF1/SEMA4C/RPTOR/IQGAP1/CLSTN1/PAFAH1B1/ITGB1/SH3BP4/DDX3X/CDKN2AIP/PPP3CB/PAK5/SPG11/RERG/ST20/UCN/APBB2/EGFR/SIN3A/SYT2/SEMA4B/INO80/CD38/FAM107A/NTRK3/IST1/PPARD/LAMB2/MSX1/PTK2B/CDKN2C/NDEL1/WDR36/MAP2K4/PRKN/SPART/CT…	173
										BP	GO:0014706	striated muscle tissue development	141/5295	389/18866	0.000240301	0.004457	0.00359814	ALDH1A2/BVES/PKP2/MYOCD/RARB/SVIL/MYH11/RIPK1/HLF/YAP1/CDK5/SMAD4/FOXC1/GJA1/NDUFV2/TGFBR3/SMAD3/NRG1/SLC8A1/ADRA1A/SORBS2/UBE4B/MEF2A/PPARA/TGFBR2/NUPR1/CAV1/CAV2/ITGB1/MAPK1/NEBL/FZD7/UQCC2/SMAD1/NR2F2/GPX1/GTF3C5/MTM1/TPM1/PGM5/NOTCH1/DLL1/MEF2D/CFLAR/EYA1/MYORG/MAP2K4/EP300/AKIRIN1/CCNB1/CTNNB1/CDK1/MEIS1/HOXD10/MRTFB/TAZ/FOXP2/ISL1/SGCB/GJC1/FGFR1/SCX/DSP/HIVEP3/RB1/BCL9L/SRF/USP19/KAT2A/FHL…	141
										BP	GO:0006310	DNA recombination	112/5295	299/18866	0.000243263	0.00449242	0.00362674	STAT6/MAD2L2/PPP4C/HELQ/TEP1/RPA3/NABP2/REV3L/RUVBL2/CDC45/H2AX/INO80B/TERF2/FAN1/EID3/MCM7/RPA1/RUVBL1/ALYREF/TRIP13/SWI5/MND1/UBR2/RMI2/INO80/NSMCE2/FIGN/CHEK1/FBH1/SUPT6H/EME1/NSMCE3/ANKRD31/TONSL/KLHDC3/POLQ/HROB/HDAC10/TP53BP1/GINS2/WRN/IHO1/XRCC2/HELB/RAD54L/TOP2A/NSMCE1/CENPX/SMARCAD1/WDR48/EME2/EXO1/RAD51/HMGB2/FEN1/TNFSF13/SIRT6/TFPT/CGAS/AUNIP/ATM/HMGB3/H1-10/MCM9/AP5Z1/PIF1/AP5S1/CD40/…	112
										BP	GO:0072595	maintenance of protein localization in organelle	23/5295	42/18866	0.000243607	0.00449242	0.00362674	TXN/TAF8/CDK5/OS9/GJA1/HK1/SUN2/PINK1/SYNE1/TSPO/ARL2BP/RANGAP1/ARL2/TAF3/PML/CHCHD10/TOPORS/GRIK5/ANKRD13C/SP100/MORC3/GPAA1/HSPA5	23
										BP	GO:0071456	cellular response to hypoxia	82/5295	208/18866	0.000248917	0.00457723	0.00369521	ELOB/PSMD4/PSMB3/PSMB1/PSMB4/PSMA7/PSMB7/BAD/PSMD13/UBA52/ELOC/NFE2L2/SLC8A1/MPL/SFRP1/E2F1/PTGIS/PINK1/PSME2/ROCK2/PSMA2/PPARD/NOTCH1/PSMC3/PRKCE/EPAS1/CFLAR/RBX1/PPARGC1A/SLC2A4/RPS27A/CHCHD2/AJUBA/EP300/TRPC6/CCNB1/HIF1AN/PSMC5/EGLN2/STUB1/HYOU1/PSMD5/PSMB5/PSMA3/USP19/MTOR/RORA/CCNA2/CREBBP/PSMB6/TMBIM6/BACH1/PSMD9/PSMA1/PSMA5/ZFP36L1/KCNMB1/HP1BP3/CUL2/BNIP3L/NDNF/SLC9A1/ENDOG/SIRT1/HIF3A/PT…	82
										BP	GO:0000132	establishment of mitotic spindle orientation	18/5295	30/18866	0.000251246	0.00460048	0.00371398	SPRY2/GJA1/FGF10/CENPA/PAFAH1B1/ITGB1/SPRY1/DCTN1/MCPH1/NDEL1/PLK1/DYNLT1/NDC80/NDE1/ARHGEF2/MAD2L1/PAX6/SPDL1	18
										BP	GO:0006903	vesicle targeting	43/5295	95/18866	0.000251611	0.00460048	0.00371398	SNAP23/TMED10/CLASP1/MCFD2/F8/GBF1/SEC31A/LINC00869/PSEN1/SEC23A/TRAPPC6A/PDCD6/WDR11/CNIH2/CD59/LMAN1/GORASP1/SEC24B/GOSR1/TBC1D20/CLASP2/USO1/TRAPPC2L/TRAPPC10/WIPI1/TRIP11/SEC24C/CUL3/CTSZ/YKT6/SCRIB/SEC22B/RAB1A/CNIH1/MAPK15/SEC24D/ARFGAP3/SNAP29/SEPTIN5/AP1M2/SEC23IP/GOSR2/TMED2	43
										BP	GO:0006123	mitochondrial electron transport, cytochrome c to oxygen	14/5295	21/18866	0.000262214	0.00475382	0.00383777	COX6C/COX6B1/COX5B/COX7B/COX6A1/COX8A/COX5A/COX7C/COX4I1/COX10/COX4I2/NDUFA4/CYCS/AFG1L	14
										BP	GO:0019646	aerobic electron transport chain	14/5295	21/18866	0.000262214	0.00475382	0.00383777	COX6C/COX6B1/COX5B/COX7B/COX6A1/COX8A/COX5A/COX7C/COX4I1/COX10/COX4I2/NDUFA4/CYCS/AFG1L	14
										BP	GO:1904886	beta-catenin destruction complex disassembly	14/5295	21/18866	0.000262214	0.00475382	0.00383777	FZD1/CAV1/WNT8B/CTNNB1/LRP6/WNT3A/DVL1/APC/CSNK1A1/FZD5/AXIN1/DVL2/PPP1CA/FRAT1	14
										BP	GO:0061572	actin filament bundle organization	66/5295	161/18866	0.000268814	0.00485979	0.00392332	ACTN1/SORBS1/SH3PXD2B/PIK3R1/FLNA/SYNPO2/SMAD3/LIMA1/STMN1/SFRP1/CLASP1/ADD1/ARHGEF18/ROCK2/DPYSL3/CGNL1/CCDC88A/FAM107A/TPM1/NEDD9/MET/LPAR1/PTK2B/ARHGEF10/PRKN/EPS8/ACTN4/CORO2B/CX3CL1/SRF/ITGB1BP1/MTOR/DLC1/PXN/RHOD/ROCK1/ARHGAP6/CLASP2/ABL1/ARHGEF10L/ASAP3/WASF2/SERPINF2/SLC9A1/F11R/CUL3/TNFAIP1/DMTN/PHLDB2/RDX/ITGB5/SHANK3/RFLNB/MYO1B/BAIAP2L1/TACSTD2/FAM171A1/SPIRE2/KCTD13/LCP1/CD47/ALMS1/T…	66
										BP	GO:0097581	lamellipodium organization	40/5295	87/18866	0.000272548	0.0049021	0.00395747	KANK1/VCL/ITGB1/FER/CCDC88A/SNX1/ARPIN/AJUBA/AKIRIN1/RREB1/ARHGEF7/PDPN/ABI1/P2RY12/SNX2/NCKAP1/MTOR/BIN3/CD44/RHOD/PARVB/SLIT2/WHAMM/MTSS2/WASF2/ARHGEF4/ARHGEF6/PLCE1/CORO1C/DMTN/CYFIP1/HDAC4/KIT/NUP85/DNM2/CAPZB/TWF2/SPATA13/S1PR1/WASF3	40
										BP	GO:0046661	male sex differentiation	67/5295	164/18866	0.000272677	0.0049021	0.00395747	NUDT1/STAT5B/SRD5A2/ROR2/SMAD4/FLNA/PLEKHA1/FGF10/MAMLD1/ADGRG1/SFRP1/NUPR1/BCL2L2/NCOA4/BAX/CSDE1/RNF38/FNDC3A/TLR3/LHB/ARID5B/CTNNB1/CRKL/ARID4A/SCX/MEA1/RHOBTB3/SEMA3A/KDM5A/WDR48/INSR/TGFB2/BIK/NASP/HMGB2/LHFPL2/KITLG/HOXD13/TBC1D20/ASPM/GATA3/SOX15/AMH/CTNNA1/SF1/KIF18A/ATRX/AMHR2/FANCA/INHA/ASB1/AGO4/ACVR2A/BCL2/KIT/TCF21/CTSV/TMF1/BMPR1A/BMP6/SOX9/AKR1C3/SOX8/ADAM15/ESR1/COL9A3/ICAM1	67
										BP	GO:0034614	cellular response to reactive oxygen species	69/5295	170/18866	0.000279508	0.0050109	0.0040453	ROMO1/PDK2/TXN/FOXO1/STAT6/RIPK1/PLEKHA1/NFE2L2/SOD1/TRAF2/PRDX5/MTR/RPS3/CCS/MAPK1/FER/PINK1/ZNF580/AGAP3/LRRK2/EGFR/PDE8A/TPM1/EZH2/PPARGC1B/MET/CFLAR/TRPC6/CDK1/PDGFD/IMPACT/AXL/HSF1/PRDX2/CCNA2/SIRPA/PCNA/SZT2/PXN/RHOB/PSAP/ABL1/PTPRK/KLF4/SETX/SOD2/CBX8/TNFAIP3/STK26/ENDOG/SIRT1/HDAC6/KDM6B/ETS1/MAP1LC3A/ANXA1/ERCC6L2/RACK1/MPO/DNM2/CRK/MDM2/MAPK7/RGN/PKD2/SOD3/FOS/AKR1C3/ADPRS	69
										BP	GO:0031124	mRNA 3'-end processing	45/5295	101/18866	0.000283968	0.00507672	0.00409844	DDX39A/NELFE/CSTF2T/APP/SSU72/ALYREF/SNRPA/DHX38/LSM11/THOC6/AHCYL1/THOC7/TENT2/TUT4/SCAF8/SLBP/CCNB1/CDC40/PAPOLG/PABPN1/WDR33/HSF1/RPRD1A/SARNP/CASC3/RNF40/TUT1/CSTF1/POLDIP3/NUDT21/ZFP36L1/CPSF4/RPRD2/CTR9/CLP1/CCNT1/RNPS1/SRRM1/CPEB3/CDK9/ZC3H14/SLU7/MAGOH/TENT4B/SRSF4	45
										BP	GO:0051402	neuron apoptotic process	94/5295	245/18866	0.000286586	0.00510932	0.00412476	HRAS/PAK3/DDIT3/CDK5/ANGPT1/ILK/CDC34/TP63/NCSTN/UBE2M/SOD1/FIS1/APP/NUPR1/PINK1/NMNAT1/STAMBP/PSEN1/BAX/PRNP/PTK2B/PPARGC1A/MECP2/MAP2K4/USP53/PRKN/ITGA1/RASA1/CTNNB1/EGLN2/ITSN1/JAK2/HYOU1/ISL1/ATN1/BHLHB9/ALKBH1/WFS1/CASP9/RB1/CX3CL1/MAX/XRCC2/MDK/AXL/KCNB1/TGFB2/KIF14/ROCK1/NTF3/GRIK5/ATM/LANCL1/MYBL2/GATA3/AMBRA1/GCLC/PPT1/EPHA7/LRP1/ATF2/NDNF/SOD2/NTRK2/CIT/UNC5B/NF1/CTSZ/NGFR/FAM162A/BCL2/…	94
										BP	GO:2000045	regulation of G1/S transition of mitotic cell cycle	74/5295	185/18866	0.000291637	0.00518501	0.00418587	RIPK1/CDKN2D/CDC45/FGF10/CDC25C/E2F1/NACC2/TNKS1BP1/RPTOR/ZNF655/KANK2/DDX3X/PSME2/LSM11/EGFR/INO80/FAM107A/GIGYF2/EZH2/BAX/FBXO7/RBL2/CDKN2C/CDK2AP2/EP300/CCNB1/CTDSP2/CDK1/AURKA/PCBP4/PLRG1/PML/PLAGL1/GTSE1/CNOT1/RB1/PIDD1/PRMT2/MIR30C2/TFDP2/KIF14/PCNA/CDKN2A/CHEK2/TRIAP1/ATM/CDC6/KLF4/DACT1/FBXO31/CNOT6L/PLCB1/KMT2E/DCUN1D3/PTEN/ANKRD17/E2F8/CUL4A/RDX/BCL2/SENP2/TERT/BTG2/CNOT7/ANXA1/LSM10/PR…	74
										BP	GO:0071478	cellular response to radiation	75/5295	188/18866	0.000293271	0.0051997	0.00419772	RHBDD1/HRAS/PIK3R1/YAP1/NEDD4/XPC/COPS9/AURKB/RUVBL2/H2AX/SFRP1/MAP3K20/TNKS1BP1/CERS1/ST20/SWI5/INO80/BAX/CHEK1/TENT2/PBK/CALM1/EP300/TMEM109/NSMCE3/POLH/N4BP1/IMPACT/NMT1/TP53BP1/CRY2/C9orf116/POLK/WRN/CASP9/EEF1D/HSF1/TSPYL5/PCNA/RAD51/RHOB/CREBBP/CLOCK/CHEK2/TRIAP1/ATM/NMT2/GATA3/TANK/PTPRK/SNAI2/IFI16/SIRT1/FMR1/EIF2AK4/TAF1/ZBTB1/STK11/DDB1/ERCC4/METAP1/ATF4/DNM2/BLM/RAD51AP1/MDM2/RPL26/EGR…	75
										BP	GO:0048002	antigen processing and presentation of peptide antigen	77/5295	194/18866	0.000295808	0.00522542	0.00421849	PSMD4/PSMB3/PSMB1/PSMB4/PSMA7/HFE/PSMB7/PSMD13/SNAP23/MR1/ERAP1/DYNC1LI2/MARCHF8/AP1G1/VAMP3/PSME2/SEC31A/PSMA2/CD207/KIF2C/SEC23A/PSMC3/DYNLL1/DCTN1/TRAF6/CLTA/AP1S1/TAPBPL/PSMC5/IDE/KIF15/PSMD5/CANX/PSMB5/PSMA3/LNPEP/KIF4A/KLC1/KIF23/SEC24B/PSMB6/PSMD9/KIF11/PSMA1/VAMP8/PSMA5/CENPE/RACGAP1/KIF18A/DYNC1H1/IKBKG/AP2S1/SEC24C/ACE/PDIA3/KIF2A/ITGAV/DCTN3/ITGB5/KIF22/B2M/SEC22B/DYNC1I2/CTSV/CD209/DN…	77
										BP	GO:0031571	mitotic G1 DNA damage checkpoint	31/5295	63/18866	0.000297236	0.00522542	0.00421849	CDC25C/E2F1/TNKS1BP1/GIGYF2/BAX/RBL2/EP300/CCNB1/CDK1/AURKA/PCBP4/PML/PLAGL1/GTSE1/CNOT1/PIDD1/TFDP2/PCNA/CHEK2/TRIAP1/ATM/FBXO31/CNOT6L/E2F8/BTG2/CNOT7/PRMT1/CDKN1B/MDM2/RPL26/RFWD3	31
										BP	GO:0097320	plasma membrane tubulation	13/5295	19/18866	0.000298111	0.00522542	0.00421849	SNX33/SH3GLB1/CAVIN2/MICALL1/PACSIN2/ASAP1/EHD2/SNX9/BIN3/WHAMM/PACSIN1/DNM2/CHMP4A	13
										BP	GO:0006888	endoplasmic reticulum to Golgi vesicle-mediated transport	81/5295	206/18866	0.000298185	0.00522542	0.00421849	TMED10/PGAP1/YIF1A/MPPE1/DYNC1LI2/MCFD2/COG6/F8/GBF1/SEC31A/LRRK2/ARCN1/COG7/SEC23A/TRAPPC6A/DYNLL1/DCTN1/PDCD6/TMED7/HYOU1/CNIH2/CD59/LMAN1/SPTBN1/GAS1/TEX261/YIPF5/COG5/SEC23B/GORASP1/GOLGB1/CREB3L2/ERGIC2/GOPC/SEC24B/VAPA/ARFGAP1/GOSR1/TRAPPC8/TBC1D20/WHAMM/TMED5/COG8/USO1/DYNC1H1/COPA/TRAPPC2L/COG3/TRAPPC10/SEC24C/ERGIC1/CUL3/VTI1A/CTSZ/YKT6/COG2/DCTN3/SORL1/COPE/SEC22B/RAB1A/DYNC1I2/RANGRF/T…	81
										BP	GO:0010212	response to ionizing radiation	60/5295	144/18866	0.000298974	0.00522542	0.00421849	HRAS/YAP1/NABP2/H2AX/SFRP1/BABAM1/MAP3K20/TNKS1BP1/SWI5/GPX1/INO80/ALAD/BAX/EYA1/KAT5/TMEM109/BRAT1/PML/TP53BP1/WRN/XRCC2/RAD54L/EEF1D/HSF1/TSPYL5/RAD51/RHOB/CLOCK/CHEK2/ATM/GATA3/TANK/TRIM13/SNAI2/IFI16/SIRT1/DCUN1D3/LZIC/BCL2/STK11/ANXA1/DCLRE1C/ERCC6/TICRR/DNM2/BLM/BRCC3/RAD51AP1/ABRAXAS1/MDM2/RPL26/EGR1/THBD/RFWD3/GTF2H5/LIG4/HSPA5/RAD9A/ICAM1/DNMT3B	60
										BP	GO:0009116	nucleoside metabolic process	46/5295	104/18866	0.000299593	0.00522542	0.00421849	NME1/GUK1/NME3/DTYMK/TK1/DHFR2/DGUOK/MACROD1/NT5M/DERA/ACP3/LRRK2/APOBEC3C/AK3/NT5C2/HPRT1/UCK1/NT5E/DNPH1/MTAP/APRT/GTPBP1/GMPR2/TJP2/ADAL/APOBEC3B/PRTFDC1/UCKL1/DPYD/ADA2/MACROD2/RHOQ/NME2/CDADC1/TK2/AMD1/AK4/ERH/RAB23/NT5C1B/NT5C/APOBEC3G/APOBEC3D/APOBEC3F/LRGUK/IMPDH2	46
										BP	GO:0044409	entry into host	61/5295	147/18866	0.000305227	0.00529561	0.00427515	ITGA2/ITGB3/PPIA/RPSA/DPP4/TRIM26/SIVA1/CAV1/CAV2/TRIM5/ITGB1/CD46/SCARB2/TRIM34/EGFR/SLC20A2/MET/EPS15/KPNA3/CDH1/NECTIN1/CTNNB1/CDK1/LAMP1/IDE/TRIM38/CTNND1/EXOC7/AXL/ITGB6/XPR1/TRIM22/EXOC2/CTSB/ITGA5/SLC52A2/VAMP8/TRIM6/DYNLT1/F11R/SLC1A5/ITGAV/TRIM11/DAG1/WWP2/ITGB5/LDLR/TMPRSS2/CD209/NPC1/MID2/SLC52A1/ANPEP/TRIM62/EFNB3/TRIM68/CLDN9/NUP153/SERPINB3/CLDN1/ICAM1	61
										BP	GO:0031346	positive regulation of cell projection organization	142/5295	394/18866	0.000305263	0.00529561	0.00427515	NME1/HRAS/EEF2K/CDC42EP4/METRN/ITGA2/PAK3/ROR2/AMIGO1/PLXNB2/ILK/MAGI2/FZD1/BCAS3/CDC42EP3/NFE2L2/NTN1/PLEK2/ARSB/MUL1/ATMIN/MACF1/TMEM30A/IQGAP1/ZNF804A/PAFAH1B1/ENTR1/SCARB2/PLEKHM1/DPYSL3/STYXL1/DDX56/ROBO1/NPTN/SYT2/CCDC88A/NTRK3/CEP120/TENM3/EZH2/PSEN1/IST1/ROR1/ITGA6/TRAK1/LPAR1/ITGA3/CFLAR/PTK2B/NDEL1/PLXNA2/PRKN/EP300/EPS8/AKIRIN1/RREB1/ITSN1/ARHGEF7/C21orf91/WASHC1/ATP1B2/ZDHHC15/BHLHB9/…	142
										BP	GO:1903311	regulation of mRNA metabolic process	126/5295	344/18866	0.000307802	0.00532531	0.00429913	PSMD4/PSMB3/PSMB1/PSMB4/PSMA7/EXOSC4/PSMB7/RBFOX2/CELF2/NELFE/PSMD13/PKP3/UBA52/EXOSC7/RNASEL/FASTK/MBNL2/E2F1/FTO/RBM23/METTL14/SNRPA/TBRG4/PSME2/ROCK2/NANOS3/RBMXL1/AHCYL1/GIGYF2/PSMA2/THRAP3/PSMC3/RBFOX3/TNRC6B/EXOSC5/RPS27A/TIRAP/SUPT6H/DAZAP1/NSRP1/CCNB1/PCBP4/PSMC5/REST/POLR2G/PSMD5/FAM172A/PUF60/PABPN1/PSMB5/CNOT1/PSMA3/DYRK1A/AXIN2/GTPBP1/FXR2/HSF1/PTCD2/MTOR/DIS3/RNF40/PSMB6/ROCK1/TNFSF1…	126
										BP	GO:0090263	positive regulation of canonical Wnt signaling pathway	62/5295	150/18866	0.000311088	0.00536772	0.00433337	PSMD4/KANK1/PSMB3/PSMB1/PSMB4/ADGRA2/PSMA7/PSMB7/ROR2/PSMD13/DAAM2/YAP1/ILK/SMAD3/FGF10/GPRC5B/SFRP1/CDH3/CAV1/RUVBL1/DDX3X/PSME2/LRRK2/LRRK1/EGFR/PSMA2/WLS/PSMC3/USP34/RSPO3/NFKB1/PSMC5/TBL1X/PSMD5/PSMB5/PSMA3/AXIN2/WNK1/USP8/WNT3A/ZBED3/PSMB6/PSMD9/PSMA1/TNKS/ASPM/PSMA5/DACT1/SULF2/AXIN1/CSNK1G1/TNKS2/SMURF2/RSPO2/FGFR2/ARNTL/EGF/XIAP/FRAT1/PSMA4/PSME1/WNT10B	62
										BP	GO:0034599	cellular response to oxidative stress	115/5295	310/18866	0.000314248	0.00538809	0.00434981	ROMO1/PDK2/TXN/FOXO1/STAT6/RIPK1/NFE2L1/FZD1/CAT/PLEKHA1/NFE2L2/SOD1/TRAF2/PRDX5/MTR/PLA2R1/RPS3/CCS/MAPK1/FER/PINK1/ZNF580/AGAP3/LRRK2/GPX1/EGFR/SIN3A/PDE8A/MELK/TPM1/EZH2/PPARGC1B/FBXO7/MET/EPAS1/CFLAR/PPARGC1A/PRKN/ZNF622/TRPC6/ATP2A2/STK24/CTNNB1/CDK1/REST/PDGFD/IMPACT/PML/JAK2/PYROXD1/ALOX5/AXL/HSF1/MEAK7/PRDX2/ARL6IP5/GPX3/CCNA2/SIRPA/PCNA/SZT2/PXN/RHOB/PSAP/LANCL1/ABL1/PTPRK/KLF4/BAG5/SETX…	115
										BP	GO:0090287	regulation of cellular response to growth factor stimulus	115/5295	310/18866	0.000314248	0.00538809	0.00434981	ATP2B4/ADGRA2/MYOCD/ITGB3/NEO1/SPRY2/FAM89B/UBA52/MYOF/ILK/SMAD4/NEDD4/FZD1/TGFBR3/SMAD3/FGF10/SFRP1/TGFBR2/MYO1C/CAV1/CAV2/GLG1/CHRDL1/FERMT1/SPRY3/SPRY1/ROBO1/NPTN/NTRK3/NOTCH1/DLL1/ITGA3/MSX1/CFLAR/RNF165/RPS27A/PDCD6/RNF111/EP300/SPRED1/SPART/CTNNB1/FBXL15/ZEB1/STUB1/NOTCH2/MIR573/FGFR1/DAB2/BCL9L/SMAD2/DAB2IP/PRKCB/SLC2A10/SKI/CREBBP/NTF3/ITGA5/SPRED2/SLIT2/GATA3/ABL1/ZNF423/GIPC1/SULF2/TGFB…	115
										BP	GO:0034404	nucleobase-containing small molecule biosynthetic process	47/5295	107/18866	0.00031478	0.00538809	0.00434981	NME1/NUDT1/PDE4D/GUK1/NME3/NTHL1/NUDT7/DTYMK/TK1/DHFR2/PDE5A/NT5M/DERA/MLYCD/GPX1/PDE8A/PDE4B/ITPA/NT5C2/ACOT7/NUDT12/HPRT1/UCK1/NT5E/DNPH1/MTAP/ENTPD4/APRT/PDE4A/PDE8B/ADAL/PDE2A/PRTFDC1/UCKL1/PDE7B/NUDT15/SMPDL3A/ADA2/DCTPP1/NME2/TK2/AMD1/SMUG1/SARM1/NT5C1B/NT5C/IMPDH2	47
										BP	GO:0043406	positive regulation of MAP kinase activity	100/5295	264/18866	0.000321327	0.00547533	0.00442024	HRAS/PAK3/ROR2/LAMTOR2/UBA52/RIPK1/ILK/MDFIC/SOD1/TRAF2/PDGFC/FGF10/NRG1/VANGL2/DUSP19/MUL1/MAP3K20/MAP3K3/RPS3/IQGAP1/KSR1/PDE5A/MAPK1/TAOK3/MAP3K4/LRRK2/ROBO1/EGFR/NTRK3/EZH2/PSEN1/LPAR1/PTK2B/RPS27A/PKN1/TRAF6/AJUBA/MAP2K4/ITGA1/PBK/FZD10/CDK1/PDGFD/JAK2/CRKL/FGFR1/TPD52L1/MAP3K7/MAP4K5/DAB2IP/ZEB2/PRDX2/MAP2K2/INSR/MAP3K1/AKAP13/NTF3/KITLG/PTPN11/CSPG4/KIDINS220/FZD5/IKBKG/CD40/TP73/PTPN1/DVL…	100
										BP	GO:1903052	positive regulation of proteolysis involved in cellular protein catabolic process	54/5295	127/18866	0.000321578	0.00547533	0.00442024	RNF185/SH3RF2/HSPBP1/RNF180/NFE2L2/FAM122A/NUPR1/CAV1/PIAS1/IL33/CDC20/DET1/LRRK2/HERPUD1/PSEN1/RBX1/PTK2B/PRKN/AURKA/PLK1/CBFA2T3/ARIH1/STUB1/UBQLN2/RNF217/ATP5IF1/DAB2/DAB2IP/RNF40/DNAJB2/ZYG11B/SIRT6/DVL1/CSNK1A1/GCLC/AXIN1/SOCS5/KCNE2/PTEN/FMR1/TAF1/EGF/EDEM1/RACK1/PRICKLE1/MDM2/RGN/SMURF1/TREM2/EDEM2/BCAP31/BAG2/BBS7/FBXW7	54
										BP	GO:0032060	bleb assembly	9/5295	11/18866	0.000331034	0.00560186	0.00452239	MYLK/ANO6/LPAR1/ANLN/ROCK1/EMP2/LPAR3/EMP1/P2RX7	9
										BP	GO:1901526	positive regulation of mitophagy	9/5295	11/18866	0.000331034	0.00560186	0.00452239	MFN2/TOMM7/VPS13D/PINK1/PRKN/VPS13C/HUWE1/HDAC6/SMURF1	9
										BP	GO:0006486	protein glycosylation	96/5295	252/18866	0.000332491	0.00560186	0.00452239	EOGT/B3GLCT/POGLUT3/DPM3/GALNT5/FUT4/ALG12/FKRP/GCNT2/MCFD2/B3GALT2/FUT10/B4GALT2/DPY19L3/DPM2/B3GNT4/B3GNT9/UGGT1/MAN1A2/GALNT4/CHP1/B3GALT6/LARGE1/UBE2J1/PSEN1/MAGT1/COG7/TRAK1/TMEM59/B4GALT6/NUDT14/TRAK2/B3GAT3/ST6GALNAC2/DPAGT1/GCNT4/DPY19L1/LMAN1/DDOST/RPN2/DHDDS/ENTPD5/B4GALT5/TMTC1/GORASP1/ALG11/MGAT4B/MAN2A2/SLC51B/KRTCAP2/B3GALNT1/OST4/MAN1A1/B4GALT7/POMGNT2/STT3A/ST6GAL1/GXYLT1/TMEM258/…	96
										BP	GO:0043413	macromolecule glycosylation	96/5295	252/18866	0.000332491	0.00560186	0.00452239	EOGT/B3GLCT/POGLUT3/DPM3/GALNT5/FUT4/ALG12/FKRP/GCNT2/MCFD2/B3GALT2/FUT10/B4GALT2/DPY19L3/DPM2/B3GNT4/B3GNT9/UGGT1/MAN1A2/GALNT4/CHP1/B3GALT6/LARGE1/UBE2J1/PSEN1/MAGT1/COG7/TRAK1/TMEM59/B4GALT6/NUDT14/TRAK2/B3GAT3/ST6GALNAC2/DPAGT1/GCNT4/DPY19L1/LMAN1/DDOST/RPN2/DHDDS/ENTPD5/B4GALT5/TMTC1/GORASP1/ALG11/MGAT4B/MAN2A2/SLC51B/KRTCAP2/B3GALNT1/OST4/MAN1A1/B4GALT7/POMGNT2/STT3A/ST6GAL1/GXYLT1/TMEM258/…	96
										BP	GO:0006352	DNA-templated transcription, initiation	95/5295	249/18866	0.000335058	0.00563038	0.00454541	POLR2H/MAML2/POLR2L/POLR2J/RARB/POLR2I/TAF8/NR2C2AP/PGR/YAP1/TEAD1/NAT14/NR2F6/TAF10/POLR2A/PPARA/MITF/ZNF45/MED12/WWTR1/GTF3C5/TEAD3/BAX/MED27/PPARD/KAT2B/NOTCH1/PSMC3/CTNNBIP1/PPARGC1A/MECP2/NR3C2/POLR1C/CCNB1/TAF3/CTNNB1/CDK1/PSMC5/NR3C1/POLR2G/NOTCH2/PPM1D/SRF/POLR2C/ESRRG/CAVIN1/NR2F1/POLR1H/RORA/PIH1D1/CREBBP/MED24/POLRMT/E2F2/TAF1B/TAF6/ERCC3/SETX/TAF9B/RUNX2/MED20/H4C4/MED23/POLR2B/TAF1D/…	95
										BP	GO:0006979	response to oxidative stress	162/5295	458/18866	0.000337411	0.00565514	0.0045654	ROMO1/PDK2/TXN/NUDT1/FOXO1/STAT6/BAD/COA8/RIPK1/NFE2L1/NDUFS8/GPX4/FZD1/CAT/PLEKHA1/ATOX1/NFE2L2/SOD1/TRAF2/PRDX5/SLC8A1/MSRB3/APP/MTR/PLA2R1/RPS3/CCS/HMOX2/MAPK1/FER/PINK1/ZNF580/AGAP3/LRRK2/UCN/GPX1/EGFR/SIN3A/PDE8A/MELK/CD38/ALAD/TPM1/EZH2/PPARGC1B/MSRB2/PSEN1/FBXO7/MET/MTF1/EPAS1/PRNP/CFLAR/PTK2B/PPARGC1A/DUOX1/PRKN/ACOX2/ZNF622/TRPC6/ATP2A2/SCARA3/STK24/CTNNB1/CDK1/REST/PDGFD/APTX/IMPACT/PML…	162
										BP	GO:0009895	negative regulation of catabolic process	119/5295	323/18866	0.000342327	0.00572264	0.00461989	ATP2B4/HFE/MAD2L2/PKP3/PAM16/GPLD1/IRAK3/OS9/FLNA/SMAD3/NRG1/ACACB/SLIRP/LEPR/ADRA1A/E2F1/PPARA/TIMP3/NUPR1/MYCBP2/PINK1/LRRK2/UBXN1/EGFR/NAF1/HERC1/MTM1/ALAD/UBE2J1/NMNAT1/PSEN1/STAT3/TSPO/MET/THRAP3/TENT2/PPARGC1A/ZDHHC7/KDM4A/TIRAP/PBK/MTMR8/CRTC3/N4BP1/CBFA2T3/PML/RPS7/WASHC1/SUFU/GRIN2A/MTMR9/MAP1A/RRAGA/FMC1/WAC/USP19/DAB2IP/AXIN2/RIC1/FEZ2/RPL23/MTOR/OPHN1/ETFBKMT/BSCL2/ROCK1/SIRT6/ERLEC1/…	119
										BP	GO:0007009	plasma membrane organization	49/5295	113/18866	0.000343676	0.00573031	0.00462608	SNX33/MYOF/SH3GLB1/SOD1/ANO6/XKR5/CAV1/CAV2/TLCD1/PLSCR4/CAVIN2/FAT4/MICALL1/PACSIN2/ANO7/ATP2A2/ASAP1/SPTBN1/MPP5/EHD2/SNX9/SYTL4/ANO4/TGFB2/BIN3/FLOT1/PSAP/EPB41L3/TLCD2/WHAMM/DYSF/MYH9/MTSS2/PACSIN1/STX4/ANXA6/PTEN/MYH10/A4GALT/OSBPL2/SYT11/P2RX7/DNM2/BAIAP2L1/ANK2/FER1L5/ABCD2/CHMP4A/XKR4	49
										BP	GO:0002474	antigen processing and presentation of peptide antigen via MHC class I	44/5295	99/18866	0.000352574	0.00581809	0.00469695	PSMD4/PSMB3/PSMB1/PSMB4/PSMA7/HFE/PSMB7/PSMD13/SNAP23/MR1/ERAP1/VAMP3/PSME2/SEC31A/PSMA2/CD207/SEC23A/PSMC3/TAPBPL/PSMC5/IDE/PSMD5/CANX/PSMB5/PSMA3/LNPEP/SEC24B/PSMB6/PSMD9/PSMA1/VAMP8/PSMA5/IKBKG/SEC24C/ACE/PDIA3/ITGAV/ITGB5/B2M/SEC22B/SEC24D/PSMA4/PSME1/BCAP31	44
										BP	GO:0010717	regulation of epithelial to mesenchymal transition	44/5295	99/18866	0.000352574	0.00581809	0.00469695	SPRY2/MAD2L2/SMAD4/FOXC1/SMAD3/MCRIP1/SFRP1/CLASP1/GCNT2/TGFBR2/SPRY1/SDHAF2/WWTR1/EZH2/NOTCH1/SPRED1/CTNNB1/PDPN/MIR573/ISL1/DAB2/BCL9L/SMAD2/DAB2IP/AXIN2/MDK/MTOR/TGFB2/SPRED2/GATA3/CLASP2/EPHA3/PHLDB1/TCF7L2/PTEN/USF3/PHLDB2/ACVR1/DAG1/IL1B/TRIM62/TGFB1I1/TGFB3/SERPINB3	44
										BP	GO:0006122	mitochondrial electron transport, ubiquinol to cytochrome c	11/5295	15/18866	0.00035346	0.00581809	0.00469695	UQCRB/UQCRQ/UQCR11/UQCRH/UQCRHL/UQCC3/UQCRC1/MECP2/CYC1/UQCR10/CYCS	11
										BP	GO:0051315	attachment of mitotic spindle microtubules to kinetochore	11/5295	15/18866	0.00035346	0.00581809	0.00469695	AURKB/NUF2/CDT1/KIF2C/CENPC/MIS12/BECN1/CENPE/BOD1/CHAMP1/NDC80	11
										BP	GO:1904923	regulation of autophagy of mitochondrion in response to mitochondrial depolarization	11/5295	15/18866	0.00035346	0.00581809	0.00469695	MFN2/TOMM7/MUL1/PINK1/PRKN/VPS13C/ATP5IF1/HUWE1/HTRA2/HDAC6/SMURF1	11
										BP	GO:1905475	regulation of protein localization to membrane	77/5295	195/18866	0.000356068	0.00584605	0.00471952	HRAS/ATP2B4/LRP4/MESD/BAD/SORBS1/PDCD5/PIK3R1/CDK5/TP63/FIS1/E2F1/MYO1C/RAB11FIP2/ZDHHC5/ITGB1/EGFR/CHP1/STX7/ZDHHC2/MRAP2/PTPN9/TMEM59/PRKCE/ITGA3/PRNP/STOM/BBC3/ZDHHC7/PRKN/NUMB/PPP1R13B/ARHGAP44/NMT1/CRKL/PRKCH/SPTBN1/DAB2/KIF5B/ITGB1BP1/KCNB1/GDI1/WNT3A/TFDP2/SSH1/RAP1A/LGALS3/GOPC/LZTFL1/SLC51B/ADAM10/VAMP8/STAC2/LRP1/TP73/EPHA3/STX4/STX8/DMTN/PRKCZ/GPC2/MIEF1/BCL2/DAG1/CACNB3/RHOQ/C2CD5/SHI…	77
										BP	GO:0033619	membrane protein proteolysis	30/5295	61/18866	0.000374252	0.00611342	0.00493537	RHBDD1/SNX33/MBTPS1/GPLD1/NCSTN/ERAP1/TIMP3/SH3D19/PSEN1/TRAF6/APH1B/NFKB1/SNX9/PARL/SPPL2A/ROCK1/ADAM10/CLPP/MYH9/LRIG2/NGFR/DAG1/BACE1/IL1B/P2RX7/PTPN3/ADAM19/ADAM17/MBTPS2/SPPL2B	30
										BP	GO:0061912	selective autophagy	30/5295	61/18866	0.000374252	0.00611342	0.00493537	MFN2/WDR81/TOMM7/VPS13D/PINK1/UFL1/PRKN/VPS13C/HSPB8/UFM1/HUWE1/BECN1/AMBRA1/ATG2B/WDFY3/ATG2A/MAP1LC3B/AUP1/HTRA2/HDAC6/ATG5/SPTLC2/CLEC16A/STING1/SPTLC1/USP30/KLHL3/BAG3/SMURF1/LRSAM1	30
										BP	GO:1903432	regulation of TORC1 signaling	21/5295	38/18866	0.000381749	0.00622009	0.00502148	SIK3/GPR137/LAMTOR5/TELO2/DEPDC5/ITFG2/RNF152/RRAGA/C9orf72/KPTN/PIH1D1/SZT2/ATM/GPR137C/CLEC16A/STK11/DGKQ/DYRK3/SMCR8/CASTOR2/CASTOR1	21
										BP	GO:1901214	regulation of neuron death	118/5295	321/18866	0.000399389	0.00649108	0.00524026	HRAS/PAK3/DDIT3/BAD/CDK5/ANGPT1/ILK/CDC34/FZD1/UBE2M/SOD1/TRAF2/FIS1/GPR75/PPARA/NENF/NUPR1/PINK1/LRRK2/UCN/CHP1/NMNAT1/STAMBP/PSEN1/STAT3/BAX/FBXO7/PRNP/PTK2B/PPARGC1A/MECP2/MAP2K4/PRKN/ITGA1/RASA1/REL/CTNNB1/PPP1R13B/REST/EGLN2/ITSN1/JAK2/HYOU1/ISL1/BHLHB9/ALKBH1/WFS1/CASP9/CX3CL1/XRCC2/MDK/AXL/HSF1/MEAK7/KCNB1/MTOR/WNT3A/TGFB2/SSH1/KIF14/ROCK1/NTF3/GRIK5/ATM/LANCL1/MYBL2/GATA3/ABL1/AMBRA1/GCLC…	118
										BP	GO:0009267	cellular response to starvation	66/5295	163/18866	0.000405123	0.00656768	0.0053021	HFE/FOXO1/SH3GLB1/NFE2L2/ZFYVE1/SFRP1/PIK3C3/PPARA/RPTOR/MAPK1/LRRK2/ASNS/ELAPOR1/GABARAPL1/NPRL2/WDR24/DEPDC5/ITFG2/RNF152/STK24/IMPACT/GLUL/PPM1D/SLC39A4/RRAGA/WRN/MAX/BECN1/XPR1/MTOR/KPTN/USP33/LAMP2/SZT2/AMBRA1/SLC39A5/SLC2A1/SLC38A2/BMPR2/WIPI1/STK26/MAP1LC3B/IFI16/SIRT1/NUAK1/DAP/ATG5/NPRL3/EIF2AK4/BCL2/CLEC16A/MAP1LC3A/CTSV/MTMR3/PIK3C2B/ATF4/EIF2AK3/EIF2AK2/CPEB4/AKR1C3/HSPA5/BRSK1/CADPS2…	66
										BP	GO:0006977	DNA damage response, signal transduction by p53 class mediator resulting in cell cycle arrest	28/5295	56/18866	0.000411585	0.00665567	0.00537313	CDC25C/E2F1/TNKS1BP1/BAX/RBL2/EP300/CCNB1/CDK1/AURKA/PCBP4/PML/PLAGL1/GTSE1/CNOT1/PIDD1/TFDP2/PCNA/CHEK2/TRIAP1/ATM/CNOT6L/E2F8/BTG2/CNOT7/PRMT1/CDKN1B/MDM2/RPL26	28
										BP	GO:0048762	mesenchymal cell differentiation	88/5295	229/18866	0.000413518	0.00667018	0.00538484	ALDH1A2/SPRY2/MAD2L2/SMAD4/FOXC1/TGFBR3/SMAD3/FGF10/NRG1/MCRIP1/SFRP1/CLASP1/GCNT2/TGFBR2/SEMA4C/MAPK1/EDNRA/SPRY1/SDHAF2/WWTR1/SEMA4B/EZH2/PHACTR4/NOTCH1/LAMA5/MSX1/CFL1/PDCD6/SPRED1/CTNNB1/LRP6/PDPN/MIR573/ISL1/FAM172A/FGFR1/DAB2/BCL9L/DLG5/SMAD2/DAB2IP/AXIN2/ZEB2/MDK/GSC/SEMA3A/EFNB1/MTOR/TGFB2/RTN4/KITLG/SPRED2/GATA3/CLASP2/SNAI2/TGFBR3L/EPHA3/CORO1C/PHLDB1/ANXA6/TCF7L2/PTEN/FGFR2/USF3/PHLDB2…	88
										BP	GO:1990778	protein localization to cell periphery	124/5295	340/18866	0.000416482	0.0067012	0.00540989	HRAS/ATP2B4/PKP2/SORBS1/PKP3/GGA2/PIK3R1/CDK5/FLNA/SLMAP/DCHS1/MACF1/RAB11FIP2/RAB26/KIF13A/CAV1/CLSTN1/ZDHHC5/LIN7B/ITGB1/BBS2/TTC7A/RAB8A/ARFRP1/TSPAN33/VAMP3/ROCK2/EGFR/CCDC88A/PPIL2/STX7/SEC23A/ZDHHC2/LAMA5/MRAP2/AP4M1/PTPN9/TMEM59/PRKCE/ADAM22/ITGA3/PRNP/ZDHHC7/NUMB/FCHO2/CDH1/C16orf70/ARHGAP44/PLK1/MYADM/LRP6/GRIN2A/PRKCH/SPTBN1/MPP5/EHD2/DAB2/KIF5B/RABEP1/ITGB1BP1/GORASP1/KCNB1/CACNG4/WNT3…	124
										BP	GO:0050792	regulation of viral process	84/5295	217/18866	0.000421604	0.00674985	0.00544916	POLR2H/BANF1/POLR2L/POLR2J/NELFE/POLR2I/PPIA/RNASEL/MDFIC/CHMP3/TRIM26/CHMP2A/POLR2A/PPIE/PPIH/CAV2/TRIM5/VPS4B/DDX3X/TRIM34/IGF2R/APOBEC3C/TRIM35/SNF8/NOTCH1/PSMC3/STOM/CFL1/TMEM250/MPHOSPH8/PRKN/EP300/PKN2/REST/POLR2G/PML/TRIM38/SP1/POLR2C/TOP2A/TRIM22/MIR30C2/KPNA6/VAPA/NELFB/UBP1/TBC1D20/TRIM13/TRIM6/TARBP2/CCNK/DYNLT1/APOBEC3B/CHD1/POLR2B/IFI16/KPNA2/POLR2E/CCNT1/CTDP1/FMR1/EIF2AK4/TRIM11/BC…	84
										BP	GO:1902749	regulation of cell cycle G2/M phase transition	84/5295	217/18866	0.000421604	0.00674985	0.00544916	PSMD4/PSMB3/PSMB1/PSMB4/PSMA7/PSMB7/PBX1/SSNA1/PSMD13/AURKB/CDC25C/MIIP/CLASP1/APP/BABAM1/FOXN3/PAFAH1B1/VPS4B/TAOK3/PSME2/SIN3A/CEP131/PSMA2/PSMC3/RAD17/FOXO4/DYNLL1/CHEK1/TPX2/RBX1/CTC1/DCTN1/MECP2/CDC14B/CCNB1/CDK1/HAUS2/AURKA/PSMC5/PLK1/NINL/PSMD5/NEK2/GTSE1/PSMB5/PSMA3/PCM1/CENPF/HAUS4/KIF14/HMMR/FBXL7/PSMB6/HAUS7/ATM/PSMD9/PSMA1/DTL/PSMA5/CDC6/DYNC1H1/CNTRL/ORC1/MAPRE1/DONSON/HAUS8/CDK5RAP3…	84
										BP	GO:0044819	mitotic G1/S transition checkpoint	31/5295	64/18866	0.000422768	0.0067517	0.00545066	CDC25C/E2F1/TNKS1BP1/GIGYF2/BAX/RBL2/EP300/CCNB1/CDK1/AURKA/PCBP4/PML/PLAGL1/GTSE1/CNOT1/PIDD1/TFDP2/PCNA/CHEK2/TRIAP1/ATM/FBXO31/CNOT6L/E2F8/BTG2/CNOT7/PRMT1/CDKN1B/MDM2/RPL26/RFWD3	31
										BP	GO:0031145	anaphase-promoting complex-dependent catabolic process	38/5295	83/18866	0.000425217	0.00675728	0.00545516	UBE2S/PSMD4/PTTG1/PSMB3/PSMB1/ANAPC11/PSMB4/PSMA7/PSMB7/PSMD13/UBA52/AURKB/CDC20/PSME2/PSMA2/PSMC3/RPS27A/CDC26/CCNB1/CDK1/AURKA/PSMC5/PLK1/PSMD5/PSMB5/PSMA3/PSMB6/PSMD9/PSMA1/PSMA5/BUB1B/UBE2C/FBXO31/CUL3/CDC23/MAD2L1/PSMA4/PSME1	38
										BP	GO:2001021	negative regulation of response to DNA damage stimulus	38/5295	83/18866	0.000425217	0.00675728	0.00545516	MAD2L2/TFIP11/CDKN2D/TERF2/RPS3/RMI2/FBH1/NUDT16L1/POLQ/TP53BP1/DYRK1A/HELB/DDIAS/HSF1/BCL2L12/CD44/CHEK2/TRIAP1/CGAS/AUNIP/SNAI2/TAF9B/PTTG1IP/TRIP12/SIRT1/MIF/SMCHD1/BCL2/RNF169/ERCC6/RIF1/PPP1R10/ERCC4/DYRK3/PARPBP/MDM2/OTUB1/MARCHF7	38
										BP	GO:0070507	regulation of microtubule cytoskeleton organization	75/5295	190/18866	0.000426358	0.00675872	0.00545632	DIXDC1/POC1A/CHMP3/TACC3/RANBP1/STMN1/CHMP2A/RASSF7/CLASP1/CHMP1B/RPS3/PAFAH1B1/VPS4B/ROCK2/SPAG5/TRPV4/CEP131/FAM107A/SKA3/CEP120/MET/KAT2B/CHEK1/TPX2/DCTN1/MCPH1/BMERB1/MECP2/CDK2AP2/MAPRE2/SKA1/ARL2/CTNNB1/AURKA/PLK1/MAP1A/CYLD/NEK2/KAT2A/DYRK1A/WNT3A/PSRC1/TRAF3IP1/PDCD6IP/ROCK1/SLAIN2/KIF11/APC/CLASP2/ABL1/TTBK2/KIF18A/DYNC1H1/PARP3/MAPRE1/NUBP1/MDM1/EPHA3/PHLDB1/HDAC6/PHLDB2/EML2/BICD2/TOGA…	75
										BP	GO:0051258	protein polymerization	111/5295	300/18866	0.000442138	0.0069619	0.00562035	UBE2S/KANK1/TMSB10/CDC42EP4/KANK4/PAK3/ARPC5L/SVIL/ARPC4/GPX4/CDC42EP3/CHMP3/MLST8/STMN1/CHMP2A/CLASP1/MYO1C/ADD1/RPS3/CORO7/FER/PINK1/PSTPIP2/TRPV4/KIRREL1/FAM107A/TTC17/MSRB2/ABI2/ARPIN/MET/ARPC3/PRKCE/TPX2/PTK2B/DCTN1/NDEL1/MECP2/PRKN/RASA1/ARL2/EPS8/PFN4/MYADM/TUBGCP5/WASHC1/IQGAP2/JAK2/JMY/VILL/ARPC1A/SPTBN1/SNX9/DYRK1A/NCKAP1/FHOD3/MTOR/LMOD1/COBL/SSH1/PSRC1/SLAIN2/DNM3/DIAPH3/SLIT2/ARHGAP6…	111
										BP	GO:0018196	peptidyl-asparagine modification	18/5295	31/18866	0.00044242	0.0069619	0.00562035	DPM3/MCFD2/DPM2/UGGT1/UBE2J1/MAGT1/NUDT14/HIF1AN/LMAN1/DDOST/RPN2/OST4/STT3A/ST6GAL1/UGGT2/MGAT2/STT3B/MGAT1	18
										BP	GO:0036257	multivesicular body organization	18/5295	31/18866	0.00044242	0.0069619	0.00562035	VPS36/CHMP3/CHMP2A/CHMP1B/VPS4B/VPS28/STAM/SNF8/IST1/STAM2/PDCD6IP/VPS37D/VPS37A/RAB27A/CHMP6/MVB12A/HGS/CHMP4A	18
										BP	GO:0035019	somatic stem cell population maintenance	35/5295	75/18866	0.000454051	0.0071275	0.00575404	POLR2H/POLR2L/POLR2J/PBX1/POLR2I/YAP1/TP63/SMAD4/FGF10/ZHX2/VANGL2/SFRP1/POLR2A/STAT3/REST/POLR2G/BCL9L/SMAD2/POLR2C/SKI/LDB2/KLF4/ZFP36L2/VPS72/POLR2B/FGF2/POLR2E/CUL4A/KIT/LRP5/POLR2K/SOX2/SOX9/LIG4/KLF10	35
										BP	GO:0035023	regulation of Rho protein signal transduction	39/5295	86/18866	0.000455877	0.00713875	0.00576312	KANK1/ADGRG1/STMN1/ADRA1A/ARHGEF18/KANK2/ITGB1/STARD8/ROBO1/MET/RASGRF2/LPAR1/ITGA3/ARHGEF10/EPS8/ARHGAP42/CCDC125/ARHGEF28/KCTD10/HEG1/OPHN1/GPR20/DLC1/AKAP13/LPAR6/FLOT1/ABL1/MYO9B/ARHGAP35/F11R/CUL3/ABCA1/TNFAIP1/RTN4R/GPR17/ARHGEF2/BCL6/KCTD13/EPS8L2	39
										BP	GO:0051961	negative regulation of nervous system development	117/5295	319/18866	0.000465571	0.00727286	0.00587138	KANK1/DIXDC1/LRP4/GLI3/PBX1/DAAM2/CDK5/HMG20A/GPR161/NTN1/NRG1/ADGRG1/DGUOK/ZHX2/APP/SEMA4C/PAFAH1B1/INPP5F/LRRK2/DPYSL3/TRPV4/SEMA4B/CD38/NTRK3/PSEN1/STAT3/TSPO/NOTCH1/DLL1/MBD1/PTPN9/LPAR1/BMERB1/TRPC6/TRAK2/SPART/CTNNB1/TMEM98/MEIS1/REST/SUFU/ATP1B2/ASAP1/DENND5A/ISL1/EIF4ENIF1/ACP4/MIB1/CX3CL1/RGMA/GORASP1/PCM1/SEMA3A/TULP3/RUFY3/PTPRG/GDI1/WNT3A/NR2F1/SKI/RTN4/TRAF3IP1/DNM3/JAM2/SLIT2/ASPM/R…	117
										BP	GO:0032387	negative regulation of intracellular transport	29/5295	59/18866	0.000471426	0.00734648	0.00593082	TXN/ARHGAP1/CDK5/ANGPT1/MDFIC/OS9/FERMT1/LRRK2/CHP1/UBE2J1/RANGAP1/SUFU/CNIH2/LMAN1/UFM1/ITGB1BP1/GDI1/ERLEC1/PLN/SP100/ARFIP1/DMTN/NF1/SNX12/RAB23/MIR27B/BAG3/NUP153/DERL2	29
										BP	GO:0019058	viral life cycle	124/5295	341/18866	0.000475821	0.00739071	0.00596653	BANF1/ITGA2/ITGB3/NFIA/PPIA/UBA52/RPSA/RNASEL/DPP4/NEDD4/CHMP3/TRIM26/PCBP1/CHMP2A/PPIE/SIVA1/CHMP1B/CAV1/PPIH/CAV2/TRIM5/VPS4B/ITGB1/DDX3X/CD46/SCARB2/VPS28/ROCK2/TRIM34/EGFR/SLC20A2/APOBEC3C/TRIM35/SNF8/IST1/EPS15/NOTCH1/LAMTOR5/STOM/KPNA3/MPHOSPH8/RPS27A/PRKN/USP6NL/PKN2/NECTIN1/CDK1/LAMP1/PML/IDE/TRIM38/TOP2A/AXL/ITGB6/XPR1/TRIM22/PI4KA/MIR30C2/KPNA6/CTSB/PDCD6IP/VAPA/NMT2/ITGA5/SLC52A2/VAMP8…	124
										BP	GO:0045738	negative regulation of DNA repair	20/5295	36/18866	0.000477709	0.00739071	0.00596653	MAD2L2/TFIP11/TERF2/RPS3/RMI2/FBH1/NUDT16L1/POLQ/TP53BP1/HELB/HSF1/CGAS/AUNIP/TRIP12/SMCHD1/RNF169/ERCC6/RIF1/PARPBP/OTUB1	20
										BP	GO:0051294	establishment of spindle orientation	20/5295	36/18866	0.000477709	0.00739071	0.00596653	SPRY2/GJA1/FGF10/CLASP1/CENPA/PAFAH1B1/ITGB1/SPRY1/DCTN1/MCPH1/NDEL1/PLK1/DYNLT1/NDC80/NDE1/ARHGEF2/MAD2L1/PAX6/SPDL1/LLGL2	20
										BP	GO:0048754	branching morphogenesis of an epithelial tube	63/5295	155/18866	0.000480026	0.00740875	0.00598109	GLI3/SPRY2/PBX1/PGR/CELSR1/YAP1/ILK/SMAD4/FGF10/VANGL2/DCHS1/TGFBR2/EDNRA/SPRY1/TNC/FAT4/CLIC4/MET/FKBPL/NOTCH1/LAMA5/CTNNBIP1/EYA1/BTRC/CTNNB1/LRP6/PML/HOXD11/SRF/DLG5/MDK/KDR/SIRT6/SLIT2/ABL1/GZF1/GLI2/FOXF1/HHIP/HOXB7/PPP1CA/CSF1/FGF2/MED1/RSPO2/CTSZ/FGFR2/ACVR1/BCL2/DAG1/LRP5/EGF/FOXD1/TCF21/GNA13/DDR1/TACSTD2/NOTCH4/PKD2/GDNF/SOX9/SOX8/ESR1	63
										BP	GO:0035335	peptidyl-tyrosine dephosphorylation	45/5295	103/18866	0.000482152	0.00742376	0.00599321	PGP/EYA4/TIMM50/PTPN14/CDC25C/DUSP19/CDKN3/DUSP3/PTPRU/MTM1/DUSP16/PTPN9/EYA1/CDC14B/MTMR8/PTPRN2/ACP4/PTPN4/MTMR6/PTPRF/PTPRG/PTPRA/SSH1/DUSP11/PTPN11/PTPRK/PTPN21/PTPRE/PTPN1/PTP4A2/PTEN/PTPRB/DUSP9/PTPRS/DUSP18/MTMR4/PTP4A3/TNS2/PTPRM/MTMR3/MTMR2/PTPN3/PTPN13/CDC25B/MTMR1	45
										BP	GO:0010769	regulation of cell morphogenesis involved in differentiation	114/5295	310/18866	0.000487353	0.00748592	0.00604339	KANK1/DOCK1/EEF2K/LRP4/METRN/PQBP1/PAK3/AMIGO1/PLXNB2/CDK5/ILK/NEDD4/FLNA/NTN1/MPL/MACF1/SEMA4C/PAFAH1B1/MYCBP2/LRRK2/ROBO1/SIN3A/SEMA4B/NTRK3/ZSWIM8/NEDD9/PSEN1/IST1/ABI2/TRAK1/ZSWIM5/CFL1/NDEL1/WDR36/PLXNA2/TRPC6/TRAK2/ACTN4/SPART/ARHGAP44/RREB1/MYADM/ARHGEF7/PDPN/CRKL/ZDHHC15/BHLHB9/SRCIN1/SRF/ZEB2/ITGB1BP1/GORASP1/MDK/SEMA3A/DOCK5/CDKL5/RUFY3/GDI1/WNT3A/RTN4/UST/DNM3/CUX2/ADAM10/RAC3/SLIT2/RA…	114
										BP	GO:0072332	intrinsic apoptotic signaling pathway by p53 class mediator	36/5295	78/18866	0.000492913	0.00755331	0.00609779	PDK2/TP63/EDA2R/E2F1/NUPR1/BAX/MSX1/PRKN/EP300/TMEM109/PPP1R13B/WWOX/PML/RPS7/JMY/TOPORS/BCL2L12/HIPK1/PERP/CD44/CHEK2/TRIAP1/RPL11/E2F2/TP73/TAF9B/PTTG1IP/IFI16/SIRT1/MIF/BCL2/STK11/MDM2/BDKRB2/RPL26/MARCHF7	36
										BP	GO:0042063	gliogenesis	113/5295	307/18866	0.000494689	0.00755905	0.00610243	METRN/GLI3/ROR2/NSUN5/IL6ST/TRPC4/NFE2L1/DAAM2/WDR1/CDK5/ILK/SYNE2/NCSTN/DRD1/SOD1/FGF10/NRG1/ADGRG1/CHRM1/LEPR/E2F1/APP/PRDM8/CD9/IL33/METTL14/PAFAH1B1/MAPK1/SUN2/TSPAN2/MED12/EGFR/NTRK3/EZH2/PSEN1/STAT3/TSPO/ROR1/NOTCH1/DLL1/MBD1/LPAR1/ADAM22/UFL1/LAMB2/B4GALT6/PTK2B/CDKN2C/BMERB1/ARHGEF10/SOX13/ZNF488/CTNNB1/CDK1/TMEM98/HDAC10/ATP1B2/CRKL/PRKCH/MPP5/SLC45A3/B4GALT5/CX3CL1/P2RY12/DAB2IP/MDK/IFN…	113
										BP	GO:0051090	regulation of DNA-binding transcription factor activity	160/5295	455/18866	0.000496018	0.00755905	0.00610243	MYOCD/BUD31/ERC1/MAD2L2/DDIT3/ANXA4/UBA52/RIPK1/NFKBIL1/IRAK3/FZD1/FLNA/EDA2R/CAT/TRAIP/TRAF2/SMAD3/PLPP3/TRIM26/APP/ANXA3/RPS3/NUPR1/CAV1/PTGIS/TSSK4/TRIM5/MAPK1/BRMS1/DDR2/FER/ERBIN/PINK1/COMMD7/TRIM34/G3BP2/CHP1/EZH2/PPARGC1B/SIGIRR/STAT3/ROR1/CTNNBIP1/UFL1/LAMTOR5/PRNP/CFLAR/PPARGC1A/RPS27A/TRAF6/TIRAP/NFKBIB/NWD1/EP300/RNF25/TLR3/BTRC/SLCO3A1/ARID5B/TAF3/CTNNB1/TONSL/CRTC3/FOXS1/NFKB1/LRP6/S…	160
										BP	GO:0031669	cellular response to nutrient levels	85/5295	221/18866	0.000496812	0.00755905	0.00610243	PDK2/HFE/FOXO1/SH3GLB1/NFE2L2/ZFYVE1/SFRP1/PIK3C3/PPARA/RPTOR/KANK2/MAPK1/LRRK2/TNC/USF1/FAM107A/ASNS/ELAPOR1/GABARAPL1/NPRL2/WDR24/DEPDC5/ITFG2/RNF152/STK24/IMPACT/GLUL/PPM1D/SLC39A4/RRAGA/WRN/MAX/SRF/BECN1/KCNB1/XPR1/MTOR/KPTN/USP33/LAMP2/SZT2/PHEX/TNKS/AMBRA1/SLC39A5/SLC2A1/SNAI2/SLC38A2/BMPR2/WIPI1/TXN2/STK26/MAP1LC3B/IFI16/SIRT1/NUAK1/MED1/DAP/ATG5/NPRL3/EIF2AK4/BCL2/CLEC16A/CACNB3/USF2/MAP1…	85
										BP	GO:0043123	positive regulation of I-kappaB kinase/NF-kappaB signaling	74/5295	188/18866	0.000511258	0.00774604	0.00625339	RIPK1/GJA1/FLNA/EDA2R/TRAF3IP2/TRAF2/GPRC5B/ALPK1/LURAP1/MUL1/MAP3K3/LITAF/TRIM5/SHARPIN/PINK1/TRIM34/MIER1/ROR1/WLS/LPAR1/PRKCE/LAMTOR5/CFLAR/TRAF6/AJUBA/PRKN/TIRAP/TIFA/TLR3/PLEKHG5/REL/CTNNB1/TMEM106A/TRIM38/CX3CL1/MAP3K7/PRKCB/EEF1D/TRIM22/PELI2/AKAP13/VAPA/IRF3/NDFIP2/CTH/BCL10/TNFRSF10B/ABL1/TRIM13/TRIM6/S100A13/IKBKG/CD40/TNIP2/RBCK1/IRAK4/TLR4/UBE2I/TICAM1/TNFRSF1A/ANKRD17/INAVA/MAP3K14/I…	74
										BP	GO:0010821	regulation of mitochondrion organization	75/5295	191/18866	0.000511508	0.00774604	0.00625339	MFN2/UBL5/LEPROT/BAD/PDCD5/PAM16/TP63/SH3GLB1/FIS1/TOMM7/VPS13D/E2F1/MUL1/PRELID1/CIDEB/BCL2L2/PINK1/ZNF205/LRRK2/GPX1/TSPO/BAX/FBXO7/MPV17L/BBC3/PPARGC1A/PRKN/EP300/VPS13C/PPP1R13B/NMT1/MOAP1/UBE2J2/WDR35/LMAN1/CHCHD10/ATP5IF1/PARL/HUWE1/VPS11/BIK/TFDP2/KDR/TRIAP1/SIRT7/GCLC/FZD5/BNIP3L/PDE2A/TP73/OMA1/HTRA2/HDAC6/RHOT2/MIEF1/FAM162A/DDHD1/BCL2/CLEC16A/MICALL2/HPS4/PRMT6/RNF31/ZDHHC6/USP30/STAT2…	75
										BP	GO:0048863	stem cell differentiation	99/5295	264/18866	0.000515154	0.00778294	0.00628317	PSMD4/ALDH1A2/PSMB3/PSMB1/PSMB4/PSMA7/MYOCD/PSMB7/PSMD13/YAP1/TP63/SMAD4/FZD1/SOX5/FOXC1/NFE2L2/NRG1/SFRP1/HOXA7/SEMA4C/LDB1/MAPK1/EDNRA/PSME2/SEMA4B/TCF12/PSMA2/STAT3/PHACTR4/NOTCH1/LAMA5/PSMC3/UFL1/FOXO4/MSX1/CFL1/PDCD6/PSMC5/REST/LRP6/ISL1/PSMD5/CHD2/FAM172A/PSMB5/PSMA3/SRF/ZEB2/GSC/SEMA3A/EFNB1/WNT3A/TGFB2/PSMB6/NELFB/PSMD9/KITLG/PSMA1/PSMA5/GATA3/ABL1/TRIM6/NUDT21/SNAI2/METTL5/TP73/ZFP36L2/R…	99
										BP	GO:0050768	negative regulation of neurogenesis	109/5295	295/18866	0.000524313	0.00790276	0.00637991	KANK1/DIXDC1/LRP4/GLI3/PBX1/DAAM2/CDK5/HMG20A/NTN1/NRG1/ADGRG1/DGUOK/ZHX2/APP/SEMA4C/PAFAH1B1/INPP5F/LRRK2/DPYSL3/TRPV4/SEMA4B/CD38/NTRK3/PSEN1/STAT3/TSPO/NOTCH1/DLL1/MBD1/PTPN9/LPAR1/BMERB1/TRPC6/TRAK2/SPART/CTNNB1/TMEM98/MEIS1/REST/ATP1B2/ASAP1/DENND5A/ISL1/EIF4ENIF1/ACP4/MIB1/CX3CL1/RGMA/GORASP1/PCM1/SEMA3A/RUFY3/PTPRG/GDI1/WNT3A/NR2F1/SKI/RTN4/DNM3/SLIT2/ASPM/RAPGEF2/ITM2C/CTNNA1/NLGN3/EPHA7/…	109
										BP	GO:0007063	regulation of sister chromatid cohesion	14/5295	22/18866	0.000534834	0.0080425	0.00649272	NAA10/CDCA5/NSMCE2/CTNNB1/BUB1/SLF2/RB1/AXIN2/ESPL1/FEN1/CTCF/TNKS/ATRX/SMC5	14
										BP	GO:0071560	cellular response to transforming growth factor beta stimulus	95/5295	252/18866	0.000537962	0.00807069	0.00651547	MYOCD/SPRY2/FAM89B/UBA52/PDCD5/SMAD4/SOX5/TGFBR3/SMAD3/SFRP1/GCNT2/TGFBR2/FERMT2/CAV1/ARHGEF18/CAV2/GLG1/FERMT1/SPRY1/SMAD1/FMOD/TGFBRAP1/ITGA3/CFLAR/PPARGC1A/RPS27A/RNF111/EP300/SPRED1/ZEB1/NR3C1/WWOX/PDGFD/PML/STUB1/CRKL/SCX/ZFYVE9/DAB2/BCL9L/SMAD2/MAP3K7/PARD6A/SLC2A10/TGFB2/SKI/PXN/CREBBP/SPRED2/PTPRK/GIPC1/ZFP36L1/AMHR2/SMAD9/TGFBR3L/PDE2A/ZFP36L2/FOXH1/F11R/SNX25/SIRT1/SMURF2/CREB1/ZBTB7A/F…	95
										BP	GO:0006517	protein deglycosylation	17/5295	29/18866	0.000546891	0.00818555	0.00660821	RNF185/OS9/UGGT1/MAN1A2/AGA/MAN2A2/MAN2B1/MAN1A1/TRIM13/UGGT2/AMFR/MAN2A1/SYVN1/SEL1L/EDEM1/EDEM2/DERL2	17
										BP	GO:0034260	negative regulation of GTPase activity	25/5295	49/18866	0.00056172	0.008388	0.00677164	HRAS/SPRY2/BCAS3/IQGAP1/SH3BP4/SPRY1/LRRK2/GPSM1/FZD10/PTPRN2/ARL2/IQGAP2/LRCH1/DAB2IP/WNK1/SLIT2/F11R/RDX/AMOT/FICD/CPEB2/RRP1B/RTKN/RGN/TMED2	25
										BP	GO:0031123	RNA 3'-end processing	62/5295	153/18866	0.000581557	0.00866413	0.00699456	HSD17B10/EXOSC4/DDX39A/NELFE/RPS21/CSTF2T/EXOSC7/APP/FBL/SSU72/ALYREF/SNRPA/DHX38/LSM11/THOC6/TOE1/AHCYL1/THOC7/TENT2/TUT4/EXOSC5/SCAF8/SLBP/CCNB1/CDC40/PAPOLG/PABPN1/WDR33/HSF1/RPRD1A/SARNP/CASC3/RNF40/TUT1/USB1/PTCD1/POLR3K/ELAC1/CSTF1/POLDIP3/NUDT21/ZFP36L1/CPSF4/RPRD2/ERI3/CTR9/CLP1/CCNT1/RNPS1/SRRM1/INTS14/CPEB3/CDK9/ZC3H14/INTS5/SLU7/MAGOH/TENT4B/INTS12/SRSF4/SUPV3L1/INTS8	62
										BP	GO:0090068	positive regulation of cell cycle process	111/5295	302/18866	0.000585917	0.00869465	0.0070192	ANAPC11/PBX1/POC1A/SVIL/AURKB/RANBP1/CDC45/FGF10/CDC25C/E2F1/MAP10/APP/TNKS1BP1/RPTOR/VPS4B/DDX3X/LSM11/ROCK2/SPAG5/CDCA5/EGFR/SIN3A/INO80/CEP120/EZH2/CDT1/BAX/NSMCE2/RBL2/PRKCE/FOXO4/MSX1/MECP2/CDC14B/EP300/PKN2/DLGAP5/ANKRD31/CCNB1/CDK1/AURKA/PCBP4/PLRG1/PML/PLAGL1/NUSAP1/FGFR1/GTSE1/SLF2/CNOT1/RB1/USP19/DAB2IP/BECN1/PIDD1/RPL23/INSR/ESPL1/KIF23/TFDP2/KIF14/PCNA/FEN1/CHEK2/TRIAP1/ATM/DTL/CENPV/…	111
										BP	GO:0051092	positive regulation of NF-kappaB transcription factor activity	64/5295	159/18866	0.000592426	0.00869465	0.0070192	ERC1/UBA52/RIPK1/IRAK3/EDA2R/CAT/TRAF2/APP/RPS3/CAV1/TRIM5/FER/TRIM34/STAT3/ROR1/LAMTOR5/CFLAR/RPS27A/TRAF6/TIRAP/RNF25/TLR3/SLCO3A1/NFKB1/TRIM38/PRKCH/RIPK4/CX3CL1/MAP3K7/PRKCB/PIDD1/TRIM22/FLOT1/CLOCK/CTH/BCL10/TRIM13/TRIM6/AMH/IKBKG/CD40/RBCK1/TLR4/TICAM1/ZBTB7A/RAB7B/PRKCZ/IRAK2/ARHGEF2/IL1B/RNF31/TLR2/MID2/TAB1/CX3CR1/TRIM62/TAB3/EIF2AK2/IL1RAP/TRIM68/LRRFIP1/MYD88/ICAM1/TERF2IP	64
										BP	GO:2000058	regulation of ubiquitin-dependent protein catabolic process	64/5295	159/18866	0.000592426	0.00869465	0.0070192	HFE/SH3RF2/HSPBP1/RNF180/NFE2L2/FAM122A/CAV1/PIAS1/IL33/CDC20/DET1/LRRK2/UBXN1/HERPUD1/MTM1/PSEN1/UFL1/RBX1/PTK2B/PRKN/PBK/AURKA/N4BP1/PLK1/CBFA2T3/PML/RPS7/ARIH1/SUFU/STUB1/UBQLN2/RNF217/MAP1A/DAB2/WAC/RPL23/DNAJB2/ARAF/COMMD1/ZYG11B/SIRT6/DVL1/RPL11/CSNK1A1/GIPC1/GCLC/AXIN1/SOCS5/LATS1/BAG5/PTEN/CLEC16A/TAF1/EGF/PDCL3/RACK1/PRICKLE1/MDM2/SMARCC1/SMURF1/BCAP31/WNT10B/BBS7/FBXW7	64
										BP	GO:0046782	regulation of viral transcription	31/5295	65/18866	0.000592908	0.00869465	0.0070192	POLR2H/POLR2L/POLR2J/NELFE/POLR2I/MDFIC/POLR2A/PSMC3/EP300/REST/POLR2G/SP1/POLR2C/NELFB/UBP1/TRIM13/TARBP2/CHD1/POLR2B/POLR2E/CCNT1/CTDP1/TRIM11/TFAP4/POLR2K/CDK9/MID2/ZFP36/RRP1B/TRIM62/POU2F3	31
										BP	GO:0072431	signal transduction involved in mitotic G1 DNA damage checkpoint	28/5295	57/18866	0.000594102	0.00869465	0.0070192	CDC25C/E2F1/TNKS1BP1/BAX/RBL2/EP300/CCNB1/CDK1/AURKA/PCBP4/PML/PLAGL1/GTSE1/CNOT1/PIDD1/TFDP2/PCNA/CHEK2/TRIAP1/ATM/CNOT6L/E2F8/BTG2/CNOT7/PRMT1/CDKN1B/MDM2/RPL26	28
										BP	GO:1902400	intracellular signal transduction involved in G1 DNA damage checkpoint	28/5295	57/18866	0.000594102	0.00869465	0.0070192	CDC25C/E2F1/TNKS1BP1/BAX/RBL2/EP300/CCNB1/CDK1/AURKA/PCBP4/PML/PLAGL1/GTSE1/CNOT1/PIDD1/TFDP2/PCNA/CHEK2/TRIAP1/ATM/CNOT6L/E2F8/BTG2/CNOT7/PRMT1/CDKN1B/MDM2/RPL26	28
										BP	GO:0033046	negative regulation of sister chromatid segregation	23/5295	44/18866	0.000594414	0.00869465	0.0070192	PTTG1/NAA10/MAD2L2/AURKB/LCMT1/USP44/TRIP13/CDC20/CDT1/CCNB1/PLK1/BUB1/CENPF/ESPL1/ATM/APC/TNKS/BUB1B/TTK/ATRX/NDC80/MAD2L1/SPDL1	23
										BP	GO:1903053	regulation of extracellular matrix organization	23/5295	44/18866	0.000594414	0.00869465	0.0070192	DPP4/SMAD3/CLASP1/DDR2/NOTCH1/CFLAR/PDPN/RB1/RIC1/SLC2A10/CLASP2/ABL1/TCF15/LRP1/PHLDB1/TNFRSF1A/PHLDB2/EMILIN1/DAG1/ETS1/DDR1/SOX9/CHADL	23
										BP	GO:0045931	positive regulation of mitotic cell cycle	67/5295	168/18866	0.000604047	0.00881553	0.00711678	ANAPC11/STAT5B/PBX1/MEIS2/AURKB/RANBP1/CDC45/FGF10/CDC25C/APP/RPTOR/PAFAH1B1/VPS4B/DDX3X/LSM11/DUSP3/CDCA5/EGFR/SIN3A/ASNS/CDT1/NSMCE2/MECP2/PKN2/DLGAP5/CCNB1/CDK1/AURKA/PLRG1/NUSAP1/FGFR1/SLF2/RB1/BECN1/HSF1/INSR/ESPL1/DTL/PTPN11/ABL1/CDC6/PRKCA/UBE2C/PLCB1/KMT2E/CUL3/CDC23/TMOD3/ANKRD17/CUL4A/RDX/LRP5/TERT/NDC80/EGF/PHIP/ANXA1/LSM10/IL1B/MAD2L1/PPP1R10/SMC5/MDM2/ADAM17/CDC25B/WNT10B/TAL1	67
										BP	GO:0006270	DNA replication initiation	21/5295	39/18866	0.000609607	0.0088565	0.00714986	CDC34/CDC45/POLE4/MCM7/KAT7/POLA2/CDT1/CCNE1/ORC6/PURA/WDR18/MCM10/CDC6/CCNE2/ORC1/LRWD1/MCM2/RPA4/MCM4/TICRR/ORC3	21
										BP	GO:0006778	porphyrin-containing compound metabolic process	21/5295	39/18866	0.000609607	0.0088565	0.00714986	NFE2L1/SRRD/SLC25A39/SLC11A2/HMOX2/PGRMC1/ALAD/TSPO/SUCLA2/UROS/ATP5IF1/TMEM14C/ABCB6/UROD/HMBS/IREB2/COX10/HPX/ALAS1/PPOX/SLC25A38	21
										BP	GO:2001235	positive regulation of apoptotic signaling pathway	72/5295	183/18866	0.000612361	0.00886171	0.00715407	DDIT3/BAD/PDCD5/RIPK1/PRR7/TP63/SOD1/TRAF2/FIS1/SMAD3/SFRP1/E2F1/NACC2/TIMP3/RPS3/NUPR1/CAV1/CIDEB/PINK1/ZNF205/STYXL1/SERINC3/BAX/MSX1/FBH1/BBC3/PPP1R13B/WWOX/NMT1/PML/RPS7/MOAP1/JAK2/PLAGL2/WDR35/CHCHD10/CYLD/ATP5IF1/TPD52L1/DAB2IP/BECN1/BIK/TFDP2/RPL11/BCL10/ITM2C/CTNNA1/SRPX/TP73/RBCK1/PPP1CA/SIRT1/PDIA3/HTRA2/PTEN/NF1/NGFR/FAM162A/BCL2/TFAP4/TRPS1/RACK1/BCLAF1/DNM1L/YWHAQ/RPL26/MIR27B/IL20RA…	72
										BP	GO:0043547	positive regulation of GTPase activity	144/5295	406/18866	0.000612719	0.00886171	0.00715407	ARHGAP20/HRAS/DOCK1/ARHGAP1/FAM13B/ARHGDIG/TBCK/BCAS3/RANBP1/ARHGAP23/SFRP1/RSU1/RAB11FIP2/IQGAP1/CAV2/RAB3GAP1/ITGB1/STARD8/RGS11/AGAP3/TBC1D2/LRRK2/ABR/MYO9A/NTRK3/DOCK9/BNIP2/NEDD9/EZH2/SEC23A/ITGA6/NPRL2/RANGAP1/PTK2B/TBC1D2B/ADPRH/NDEL1/ARHGEF10/SNX18/DEPDC5/USP6NL/RASA1/MAPRE2/FZD10/RUNDC1/TBC1D9/ARHGAP42/ARHGAP44/ARHGEF7/EVI5/CRKL/ASAP1/TBC1D5/CCDC125/SOS1/ARHGAP10/SNX9/SYDE2/CX3CL1/ACAP3/…	144
										BP	GO:0008033	tRNA processing	54/5295	130/18866	0.000636814	0.00918955	0.00741873	HSD17B10/POP7/TRMT112/LAGE3/PUSL1/CTU1/TRMU/ZBTB8OS/TRMT61A/PRORP/QTRT1/MTO1/RTRAF/METTL1/TYW3/CDKAL1/TRMT1/DPH3/TRPT1/TSEN54/ALKBH8/PUS1/RPP21/URM1/ELP3/ALKBH1/LCMT2/PTCD1/POLR3K/ELAC1/C9orf64/THUMPD1/WDR4/TRMT1L/POP5/CPSF4/ELP4/C2orf49/DTWD1/PUS10/FAM98B/CLP1/TRMT9B/MTFMT/RPP25L/TRMT44/ADAT1/TRDMT1/POP4/AARS2/GTPBP3/RPP14/DTWD2/CDK5RAP1	54
										BP	GO:0045839	negative regulation of mitotic nuclear division	26/5295	52/18866	0.000654676	0.00938418	0.00757586	PTTG1/NAA10/MAD2L2/AURKAIP1/AURKB/LCMT1/USP44/TRIP13/CDC20/CDT1/CHEK1/CCNB1/PLK1/BUB1/CENPF/TOM1L1/ATM/APC/TNKS/BUB1B/TTK/ATRX/NDC80/MAD2L1/SPDL1/TOM1L2	26
										BP	GO:0072666	establishment of protein localization to vacuole	26/5295	52/18866	0.000654676	0.00938418	0.00757586	M6PR/VPS36/AP3B1/NEDD4/VPS13D/SORT1/NCOA4/SCARB2/VPS28/STAM/SNF8/AP4M1/VPS13C/AP3M1/CACNG4/LAMP2/RNF215/VPS37D/VPS37A/TNFAIP3/GCC2/VTI1A/SORL1/SMURF1/HGS/GOSR2	26
										BP	GO:2000677	regulation of transcription regulatory region DNA binding	26/5295	52/18866	0.000654676	0.00938418	0.00757586	MAD2L2/DDIT3/FOXC1/SIN3A/ZNF593/PSEN1/PER2/LAMTOR5/MSX1/TRAF6/EP300/CTNNB1/ZBTB7C/RB1/WNT3A/GATA3/TRIM6/KLF4/ZBTB7A/LHX2/TAF1/PAX6/HAND1/HEY2/TMSB4X/FBXW7	26
										BP	GO:0007032	endosome organization	36/5295	79/18866	0.00066341	0.0094672	0.00764288	PLEKHJ1/SNX33/VPS36/CHMP3/CHMP2A/PIK3C3/CHMP1B/TMEM127/VPS4B/SCARB2/VPS28/STAM/SNF8/IST1/PRKN/STAM2/EXOC8/VPS11/USP8/ARFGEF2/PDCD6IP/RNF26/VPS37D/VPS37A/SYNJ1/LAMTOR1/RAB5B/CORO1C/RAB27A/VPS33B/WASHC4/CHMP6/MVB12A/HGS/CHMP4A/ANXA8	36
										BP	GO:0071260	cellular response to mechanical stimulus	36/5295	79/18866	0.00066341	0.0094672	0.00764288	ITGA2/TLR5/BAD/GJA1/EGFR/CNN2/CHEK1/PIEZO2/MAP2K4/TLR3/NFKB1/SCX/MAP3K1/BCL10/TNFRSF10B/PTPN11/GCLC/SLC2A1/SLC38A2/CD40/PDE2A/SLC9A1/CASP8AP2/F11R/TLR4/TNFRSF1A/DAG1/HDAC4/MAP3K2/ATP1A1/MAP3K14/IL1B/BMP6/BAG3/SOX9/MYD88	36
										BP	GO:1901800	positive regulation of proteasomal protein catabolic process	47/5295	110/18866	0.000667731	0.00950779	0.00767565	RNF185/SH3RF2/HSPBP1/RNF180/NFE2L2/FAM122A/NUPR1/CAV1/PIAS1/IL33/CDC20/DET1/LRRK2/HERPUD1/PSEN1/RBX1/PRKN/AURKA/PLK1/CBFA2T3/ARIH1/STUB1/UBQLN2/RNF217/DAB2/DAB2IP/RNF40/DNAJB2/ZYG11B/SIRT6/DVL1/CSNK1A1/GCLC/SOCS5/KCNE2/FMR1/TAF1/EDEM1/RACK1/PRICKLE1/MDM2/TREM2/EDEM2/BCAP31/BAG2/BBS7/FBXW7	47
										BP	GO:0046546	development of primary male sexual characteristics	58/5295	142/18866	0.000680577	0.00966931	0.00780604	NUDT1/SRD5A2/SMAD4/FLNA/PLEKHA1/MAMLD1/ADGRG1/SFRP1/NUPR1/BCL2L2/NCOA4/BAX/CSDE1/RNF38/FNDC3A/TLR3/LHB/ARID5B/CRKL/ARID4A/SCX/MEA1/RHOBTB3/SEMA3A/KDM5A/WDR48/INSR/TGFB2/BIK/NASP/HMGB2/LHFPL2/KITLG/TBC1D20/ASPM/GATA3/SOX15/CTNNA1/SF1/KIF18A/ATRX/AMHR2/FANCA/INHA/AGO4/ACVR2A/BCL2/KIT/TCF21/CTSV/TMF1/SOX9/AKR1C3/SOX8/ADAM15/ESR1/COL9A3/ICAM1	58
										BP	GO:0000045	autophagosome assembly	42/5295	96/18866	0.000706459	0.0100149	0.00808505	MFN2/SYNPO2/SH3GLB1/PIK3C3/NUPR1/RAB3GAP1/PINK1/LRRK2/STX12/MTM1/TP53INP2/PSEN1/ELAPOR1/GABARAPL1/NPRL2/ADPRH/UBQLN2/PIP4K2C/C9orf72/BECN1/FEZ2/TRAPPC8/AMBRA1/ATG2B/WIPI1/ATG2A/MAP1LC3B/ATG5/NPRL3/ATG16L1/STING1/SEC22B/MAP1LC3A/RAB1A/MTMR3/RAB23/BAG3/SMCR8/SMURF1/UBXN2A/LRSAM1/CHMP4A	42
										BP	GO:0061013	regulation of mRNA catabolic process	80/5295	208/18866	0.000713574	0.0100935	0.00814853	PSMD4/PSMB3/PSMB1/PSMB4/PSMA7/EXOSC4/PSMB7/PSMD13/PKP3/UBA52/EXOSC7/RNASEL/FASTK/E2F1/FTO/METTL14/TBRG4/PSME2/ROCK2/NANOS3/GIGYF2/PSMA2/THRAP3/PSMC3/TNRC6B/EXOSC5/RPS27A/TIRAP/PCBP4/PSMC5/POLR2G/PSMD5/PSMB5/CNOT1/PSMA3/AXIN2/GTPBP1/FXR2/MTOR/DIS3/PSMB6/ROCK1/TNFSF13/PSMD9/PSMA1/PSMA5/TNPO1/ZFP36L1/CARHSP1/TENT5B/PRKCA/RC3H1/CNOT6L/ZFP36L2/ALKBH5/FMR1/NUP214/SYNCRIP/CPEB3/BTG2/CNOT7/ZC3H14/UPF1/TN…	80
										BP	GO:0071897	DNA biosynthetic process	76/5295	196/18866	0.000726747	0.0102573	0.00828076	PARM1/SMG6/CHTF8/MAD2L2/PAK3/PPIA/TEP1/UBA52/RPA3/CHTF18/TK1/CDKN2D/GJA1/REV3L/AURKB/POLE4/RFC2/POLD2/TERF2/RFC4/TNKS1BP1/CERS1/FAAP20/RPA1/MAPK1/MAP3K4/NAF1/PCLAF/CTC1/PTK2B/RPS27A/TELO2/USP10/POLH/CTNNB1/NHP2/POLQ/HROB/NOP10/TINF2/NEK2/REV1/POLK/WRN/CENPF/PCNA/ATM/DTL/TNKS/PARP4/KLF4/PIF1/BMPR2/PARP3/NEK7/PNKP/DSCC1/SIRT1/TNKS2/FGF2/GNL3L/TERT/ZBTB1/CCT7/TK2/TENT4B/PINX1/MAPK15/RGN/RAD50/TYMS/P…	76
										BP	GO:0090305	nucleic acid phosphodiester bond hydrolysis	114/5295	313/18866	0.000733672	0.0103155	0.00832771	RNASEH2A/SMG6/EXOSC4/POP7/TRIR/RPS21/POLR2I/BOP1/CSTF2T/UBA52/RPA3/NTHL1/PAM16/EXOSC7/RNASEL/REV3L/XPC/RFC2/PGAP1/POLD2/ZC3H12C/FAN1/RFC4/NYNRIN/RPA1/PRORP/TATDN2/REXO4/YBEY/ST20/FCF1/TOE1/NMNAT1/DCP1B/BAX/FBH1/RBX1/TBL3/PLD3/EDC4/EXOSC5/RPS27A/EME1/ZC3H12B/RPP21/DNASE1L2/ANKRD31/NOL9/NUDT16L1/NHP2/POLQ/APTX/AGO1/AGO3/POLK/WRN/IHO1/CNOT1/DIS3L/TDP2/HSF1/KHNYN/DIS3/EME2/EXO1/POLR1H/TUT1/PCNA/USB1/…	114
										BP	GO:0043473	pigmentation	43/5295	99/18866	0.000737553	0.0103155	0.00832771	GLI3/GNA11/AP3B1/CDH3/KIF13A/BLOC1S1/BBS2/AP1G1/MITF/ARCN1/BAX/TRAPPC6A/LYST/RAB27B/ZEB2/HPS5/SZT2/SHROOM2/KITLG/ANKRD27/SNAI2/ATRN/BLOC1S6/OR51E2/RAB38/NF1/RAB17/RAB27A/VPS33B/BCL2/KIT/MYSM1/HPS4/GPR143/RAB1A/HPS1/CD63/RACK1/RAB32/HPS6/ADAMTS9/BBS7/VANGL1	43
										BP	GO:1905037	autophagosome organization	43/5295	99/18866	0.000737553	0.0103155	0.00832771	MFN2/SYNPO2/SH3GLB1/PIK3C3/NUPR1/RAB3GAP1/PINK1/LRRK2/STX12/MTM1/TP53INP2/PSEN1/ELAPOR1/GABARAPL1/NPRL2/ADPRH/UBQLN2/PIP4K2C/C9orf72/BECN1/FEZ2/TRAPPC8/AMBRA1/ATG2B/WIPI1/ATG2A/MAP1LC3B/ATG5/NPRL3/ATG16L1/STING1/SEC22B/MAP1LC3A/RAB1A/MTMR3/PIK3C2B/RAB23/BAG3/SMCR8/SMURF1/UBXN2A/LRSAM1/CHMP4A	43
										BP	GO:1901524	regulation of mitophagy	12/5295	18/18866	0.000737934	0.0103155	0.00832771	MFN2/TOMM7/VPS13D/PINK1/PRKN/VPS13C/HUWE1/HTRA2/HDAC6/CLEC16A/USP30/SMURF1	12
										BP	GO:0043254	regulation of protein-containing complex assembly	157/5295	449/18866	0.000738881	0.0103155	0.00832771	KANK1/TMSB10/CDC42EP4/TFIP11/KANK4/PAK3/ARPC5L/SVIL/RPA3/ARPC4/SH3GLB1/CDC42EP3/TRAF2/MLST8/NRG1/STMN1/CLASP1/LCMT1/MTLN/MYO1C/ADD1/RPS3/RPA1/DDX3X/FER/PINK1/KIF9/MSN/KIRREL1/CDT1/BAX/ABI2/ARPIN/MET/ARPC3/PSMC3/CTNNBIP1/PRKCE/RBX1/PTK2B/DCTN1/HJURP/MECP2/AJUBA/TIRAP/SELP/RASA1/EP300/ARL2/EPS8/PFN4/PSMC5/MYADM/RPL13A/IMPACT/LMO4/WASHC1/IQGAP2/JMY/STUB1/ASAP1/VILL/ISL1/ARPC1A/SPTBN1/SNX9/SLF2/RB1/P…	157
										BP	GO:0033048	negative regulation of mitotic sister chromatid segregation	22/5295	42/18866	0.000749783	0.010445	0.00843228	PTTG1/NAA10/MAD2L2/AURKB/LCMT1/USP44/TRIP13/CDC20/CDT1/CCNB1/PLK1/BUB1/CENPF/ATM/APC/TNKS/BUB1B/TTK/ATRX/NDC80/MAD2L1/SPDL1	22
										BP	GO:2000779	regulation of double-strand break repair	38/5295	85/18866	0.000752875	0.0104655	0.00844877	MAD2L2/TFIP11/PPP4C/RMI2/FIGN/CHEK1/FBH1/NUDT16L1/POLQ/PML/TP53BP1/SLF2/HELB/HSF1/RAD51/SIRT6/CGAS/AUNIP/SIRT7/PARP3/FOXM1/MGMT/PNKP/TRIP12/SMCHD1/RNF169/ARID2/ERCC6/RIF1/KMT5C/USP51/PARPBP/RAD51AP1/SPIRE2/SETD2/OTUB1/WDR70/TERF2IP	38
										BP	GO:0051495	positive regulation of cytoskeleton organization	87/5295	230/18866	0.000794955	0.0110266	0.00890176	HRAS/CDC42EP4/ARPC5L/POC1A/SH3PXD2B/ARPC4/WDR1/CDK5/FLNA/SYNPO2/BCAS3/CDC42EP3/MLST8/RANBP1/SMAD3/SFRP1/CLASP1/MYO1C/RPS3/PFDN2/VPS4B/FER/ROCK2/SPAG5/TRPV4/KIRREL1/CCDC88A/NTRK3/CEP120/TPM1/ABI2/ARPIN/MET/ARPC3/LPAR1/PRKCE/PTK2B/CFL1/DCTN1/ARHGEF10/MECP2/ARL2/WASHC1/IQGAP2/JMY/TEK/ARPC1A/SNX9/CX3CL1/ITGB1BP1/NCKAP1/MTOR/DSTN/LMOD1/PSRC1/PXN/NTF3/SLAIN2/FMN1/WHAMM/ABL1/ARHGEF10L/DYNC1H1/WASF2/SERP…	87
										BP	GO:0046718	viral entry into host cell	55/5295	134/18866	0.000804005	0.0111281	0.00898374	ITGA2/ITGB3/PPIA/RPSA/DPP4/TRIM26/SIVA1/CAV1/CAV2/TRIM5/ITGB1/CD46/SCARB2/TRIM34/EGFR/SLC20A2/EPS15/KPNA3/NECTIN1/CDK1/LAMP1/IDE/TRIM38/AXL/ITGB6/XPR1/TRIM22/CTSB/ITGA5/SLC52A2/VAMP8/TRIM6/DYNLT1/F11R/SLC1A5/ITGAV/TRIM11/DAG1/WWP2/ITGB5/LDLR/TMPRSS2/CD209/NPC1/MID2/SLC52A1/ANPEP/TRIM62/EFNB3/TRIM68/CLDN9/NUP153/SERPINB3/CLDN1/ICAM1	55
										BP	GO:0007229	integrin-mediated signaling pathway	46/5295	108/18866	0.000821704	0.0113244	0.00914219	DOCK1/ITGA2/ITGB3/TLN1/ILK/FLNA/DST/PLPP3/ITGB8/FERMT2/ITGB1/FERMT1/ERBIN/CCM2/ITGB4/NEDD9/PHACTR4/ITGA6/LAMA5/ITGA3/PTK2B/ITGA1/CEACAM1/ITGA9/ITGB1BP1/ITGA7/SLC2A10/ITGB6/ITGA5/ADAM10/PTPN11/ABL1/MYH9/CTNNA1/EMP2/ADAMTS13/CUL3/ITGAV/DMTN/ZNF304/ITGB5/MADCAM1/NME2/CD63/CD47/ADAM15	46
										BP	GO:1902750	negative regulation of cell cycle G2/M phase transition	46/5295	108/18866	0.000821704	0.0113244	0.00914219	PSMD4/PSMB3/PSMB1/PSMB4/PSMA7/PSMB7/PSMD13/AURKB/MIIP/BABAM1/FOXN3/TAOK3/PSME2/PSMA2/PSMC3/RAD17/FOXO4/CHEK1/RBX1/CDC14B/CDK1/AURKA/PSMC5/PLK1/PSMD5/PSMB5/PSMA3/FBXL7/PSMB6/ATM/PSMD9/PSMA1/DTL/PSMA5/CDC6/ORC1/DONSON/CDK5RAP3/TICRR/BLM/BRCC3/ABRAXAS1/PINX1/PSMA4/PSME1/BRSK1	46
										BP	GO:0000423	mitophagy	15/5295	25/18866	0.000828835	0.0113983	0.00920182	MFN2/TOMM7/VPS13D/PINK1/PRKN/VPS13C/HUWE1/BECN1/AMBRA1/MAP1LC3B/HTRA2/HDAC6/CLEC16A/USP30/SMURF1	15
										BP	GO:0030397	membrane disassembly	11/5295	16/18866	0.000843456	0.01155	0.0093243	PAFAH1B1/NEK9/DCTN1/NDEL1/CCNB1/CDK1/PLK1/PRKCB/PRKCA/CCNB2/AKAP8L	11
										BP	GO:0051081	nuclear envelope disassembly	11/5295	16/18866	0.000843456	0.01155	0.0093243	PAFAH1B1/NEK9/DCTN1/NDEL1/CCNB1/CDK1/PLK1/PRKCB/PRKCA/CCNB2/AKAP8L	11
										BP	GO:0010389	regulation of G2/M transition of mitotic cell cycle	77/5295	200/18866	0.000857889	0.011701	0.00944626	PSMD4/PSMB3/PSMB1/PSMB4/PSMA7/PSMB7/PBX1/SSNA1/PSMD13/AURKB/CDC25C/MIIP/CLASP1/APP/FOXN3/PAFAH1B1/VPS4B/TAOK3/PSME2/SIN3A/CEP131/PSMA2/PSMC3/RAD17/FOXO4/DYNLL1/TPX2/RBX1/CTC1/DCTN1/MECP2/CCNB1/CDK1/HAUS2/AURKA/PSMC5/PLK1/NINL/PSMD5/NEK2/PSMB5/PSMA3/PCM1/CENPF/HAUS4/KIF14/HMMR/FBXL7/PSMB6/HAUS7/ATM/PSMD9/PSMA1/DTL/PSMA5/CDC6/DYNC1H1/CNTRL/ORC1/MAPRE1/DONSON/HAUS8/CDK5RAP3/DCTN3/NDE1/DYNC1I2/TICRR/…	77
										BP	GO:0001837	epithelial to mesenchymal transition	61/5295	152/18866	0.000858124	0.011701	0.00944626	SPRY2/MAD2L2/SMAD4/FOXC1/TGFBR3/SMAD3/MCRIP1/SFRP1/CLASP1/GCNT2/TGFBR2/SPRY1/SDHAF2/WWTR1/EZH2/NOTCH1/MSX1/PDCD6/SPRED1/CTNNB1/LRP6/PDPN/MIR573/ISL1/FGFR1/DAB2/BCL9L/DLG5/SMAD2/DAB2IP/AXIN2/MDK/GSC/MTOR/TGFB2/RTN4/SPRED2/GATA3/CLASP2/SNAI2/TGFBR3L/EPHA3/PHLDB1/TCF7L2/PTEN/FGFR2/USF3/PHLDB2/ACVR1/DAG1/RFLNB/IL1B/AKNA/NOTCH4/TRIM62/TGFB1I1/HEY2/SOX9/TGFB3/ADAM15/SERPINB3	61
										BP	GO:0051783	regulation of nuclear division	73/5295	188/18866	0.000872731	0.0118751	0.00958674	PTTG1/ANAPC11/NAA10/MAD2L2/NFE2L1/AURKAIP1/TACC3/AURKB/RANBP1/CDC25C/PKMYT1/CHMP2A/LCMT1/USP44/CHMP1B/CAV2/TRIP13/CDC20/VPS4B/CDCA5/CDT1/NSMCE2/CHEK1/MSX1/CDC14B/CDC26/DLGAP5/CCNB1/AURKA/PLK1/NUSAP1/BUB1/NEK2/SLF2/IHO1/RB1/ANLN/BECN1/CENPF/PRKAR1A/INSR/ESPL1/TOM1L1/FBXO43/ATM/KIF11/APC/TNKS/CDC6/CENPE/BUB1B/MKI67/TTK/ATRX/UBE2C/PLCB1/CUL3/CDC23/CCDC8/LRP5/NDC80/EGF/PHIP/IL1B/MAD2L1/CUL9/SPDL1/SMC…	73
										BP	GO:0045446	endothelial cell differentiation	49/5295	117/18866	0.000891757	0.0121061	0.00977327	EDF1/PDE4D/VCL/SMAD4/NRG1/VEZF1/ADD1/FOXJ2/CCM2/ROCK2/MSN/NR2F2/GPX1/CLIC4/MET/NOTCH1/DLL1/CTNNB1/ZEB1/MYADM/PDPN/CLDN3/CEACAM1/RAP1B/HEG1/RAP1A/TJP2/KDR/ROCK1/RAPGEF2/BMPR2/PDE2A/F11R/APOLD1/TNFRSF1A/RDX/PTPRS/ACVR1/KDM6B/GSTM3/IL1B/ETV2/ARHGEF26/NOTCH4/BMP6/HEY2/S1PR1/CLDN1/ICAM1	49
										BP	GO:0051985	negative regulation of chromosome segregation	23/5295	45/18866	0.000895355	0.0121061	0.00977327	PTTG1/NAA10/MAD2L2/AURKB/LCMT1/USP44/TRIP13/CDC20/CDT1/CCNB1/PLK1/BUB1/CENPF/ESPL1/ATM/APC/TNKS/BUB1B/TTK/ATRX/NDC80/MAD2L1/SPDL1	23
										BP	GO:1903214	regulation of protein targeting to mitochondrion	23/5295	45/18866	0.000895355	0.0121061	0.00977327	UBL5/LEPROT/PDCD5/SH3GLB1/TOMM7/PINK1/LRRK2/PRKN/UBE2J2/LMAN1/ATP5IF1/PARL/HUWE1/VPS11/FZD5/BNIP3L/HTRA2/MICALL2/HPS4/RNF31/BAG3/FBXW7/UBE2D3	23
										BP	GO:0051348	negative regulation of transferase activity	108/5295	296/18866	0.000926301	0.0124983	0.0100899	MYOCD/SPRY2/MAD2L2/ILK/IRAK3/CDKN2D/DNAJC3/SLC8A1/PHPT1/DUSP19/SFRP1/USP44/CERS1/CAV1/RPTOR/TAOK3/SPRY3/SPRY1/DBNDD2/RTRAF/DUSP3/NR2F2/WWTR1/CHP1/DUSP16/PSEN1/FBXO7/KAT2B/NPRL2/PRKRIP1/CDKN2C/PKN1/AJUBA/PRKN/SPRED1/PRKAR2A/PLK1/LRP6/IMPACT/RPS7/WASHC1/CEACAM1/ACP4/SRCIN1/INKA2/RB1/LATS2/DAB2IP/ITGB1BP1/WNK1/RPL23/PRKAR1A/HEG1/CDKN2A/DVL1/RPL11/APC/SPRED2/ABL1/PIK3IP1/HIPK3/TARBP2/PIF1/SH3BP5/SOCS…	108
										BP	GO:0018279	protein N-linked glycosylation via asparagine	17/5295	30/18866	0.000933503	0.012518	0.0101058	DPM3/MCFD2/DPM2/UGGT1/UBE2J1/MAGT1/NUDT14/LMAN1/DDOST/RPN2/OST4/STT3A/ST6GAL1/UGGT2/MGAT2/STT3B/MGAT1	17
										BP	GO:0036258	multivesicular body assembly	17/5295	30/18866	0.000933503	0.012518	0.0101058	VPS36/CHMP3/CHMP2A/CHMP1B/VPS4B/VPS28/STAM/SNF8/IST1/STAM2/PDCD6IP/VPS37D/VPS37A/CHMP6/MVB12A/HGS/CHMP4A	17
										BP	GO:0021781	glial cell fate commitment	10/5295	14/18866	0.000936047	0.012518	0.0101058	NFE2L1/NRG1/CTNNB1/NKX2-2/GCM1/PAX6/SOX2/SOX9/SOX8/TAL1	10
										BP	GO:1904925	positive regulation of autophagy of mitochondrion in response to mitochondrial depolarization	10/5295	14/18866	0.000936047	0.012518	0.0101058	MFN2/TOMM7/MUL1/PINK1/PRKN/VPS13C/ATP5IF1/HUWE1/HDAC6/SMURF1	10
										BP	GO:0033013	tetrapyrrole metabolic process	29/5295	61/18866	0.000937816	0.012518	0.0101058	NFE2L1/SRRD/MTR/SLC25A39/SLC11A2/HMOX2/LMBRD1/PGRMC1/ALAD/TSPO/SUCLA2/UROS/ATP5IF1/TMEM14C/ABCB6/UROD/HMBS/IREB2/MMADHC/COX10/HPX/MTRR/ALAS1/MMAB/CUBN/TCN2/PPOX/MMACHC/SLC25A38	29
										BP	GO:0030522	intracellular receptor signaling pathway	98/5295	265/18866	0.000939437	0.012518	0.0101058	ALDH1A2/FAM120B/RBFOX2/DCBLD2/RARB/UBA52/PGR/YAP1/TP63/NEDD4/ALPK1/SFRP1/PPARA/CALCOCO1/PTGIS/KANK2/CYP7B1/NCOA4/ERBIN/LACC1/NR2F2/EZH2/PPARGC1B/STAT3/PPARD/UFL1/KDM5D/RPS27A/TRAF6/TIFA/EP300/NR3C2/ACTN4/ZNF366/NR3C1/EGLN2/PML/JAK2/CRKL/ISL1/UFSP2/UFM1/CYLD/CRY2/DAB2/CNOT1/MAP3K7/PER1/PRCP/PRMT2/ESRRG/RORA/CLOCK/IRF3/SNAI2/IKBKG/AXIN1/NCOR2/LATS1/FOXH1/TNFAIP3/TLR4/SIRT1/MED1/HDAC6/ANKRD17/TRIP4/…	98
										BP	GO:0016572	histone phosphorylation	21/5295	40/18866	0.000946297	0.0125269	0.010113	CDK5/DRD1/AURKB/CHEK1/PKN1/CCNB1/CDK1/AURKA/JAK2/PRKCB/CCNA2/ATM/PRKCA/MST1/FMR1/AKAP8L/CDK9/BAZ1B/IL1B/DCAF1/PRKAA2	21
										BP	GO:0019068	virion assembly	21/5295	40/18866	0.000946297	0.0125269	0.010113	PPIA/UBA52/NEDD4/CHMP3/CHMP2A/CHMP1B/VPS4B/VPS28/SNF8/RPS27A/USP6NL/PDCD6IP/TBC1D20/VPS37D/VPS37A/RAB1A/DDX6/CHMP6/LRSAM1/MVB12A/CHMP4A	21
										BP	GO:0007178	transmembrane receptor protein serine/threonine kinase signaling pathway	128/5295	359/18866	0.000946981	0.0125269	0.010113	MYOCD/NEO1/HFE/SPRY2/ROR2/FAM89B/CSNK2B/UBA52/ILK/MAGI2/SMAD4/FZD1/TGFBR3/SMAD3/FGF10/SFRP1/GCNT2/TGFBR2/FERMT2/CAV1/ARHGEF18/CAV2/GLG1/CHRDL1/FERMT1/SPRY1/SMAD1/WWTR1/NOTCH1/FMOD/TGFBRAP1/ITGA3/MSX1/RNF165/RPS27A/RNF111/EP300/SPRED1/SPART/FBXL15/ZEB1/PML/JAK2/STUB1/BTBD11/NOTCH2/SPTBN1/SCX/ZFYVE9/DAB2/BCL9L/SMAD2/RGMA/MAP3K7/LNPEP/PARD6A/SLC2A10/TGFB2/SKI/PXN/CREBBP/PPM1L/SPRED2/ABL1/PTPRK/AMH/S…	128
										BP	GO:2000134	negative regulation of G1/S transition of mitotic cell cycle	52/5295	126/18866	0.000947885	0.0125269	0.010113	RIPK1/CDKN2D/CDC25C/E2F1/NACC2/TNKS1BP1/ZNF655/KANK2/FAM107A/GIGYF2/EZH2/BAX/FBXO7/RBL2/CDKN2C/CDK2AP2/EP300/CCNB1/CTDSP2/CDK1/AURKA/PCBP4/PML/PLAGL1/GTSE1/CNOT1/RB1/PIDD1/PRMT2/MIR30C2/TFDP2/PCNA/CDKN2A/CHEK2/TRIAP1/ATM/KLF4/DACT1/FBXO31/CNOT6L/DCUN1D3/PTEN/E2F8/BCL2/BTG2/CNOT7/PRMT1/CDKN1B/MDM2/RPL26/PKD2/RFWD3	52
										BP	GO:0051443	positive regulation of ubiquitin-protein transferase activity	19/5295	35/18866	0.000965255	0.0127303	0.0102772	UBE2S/CDC20/PINK1/RPS2/CDC14B/BTRC/PLK1/STUB1/TOPORS/DCUN1D4/GORASP1/DCUN1D5/AXIN1/UBE2C/DCUN1D3/PTEN/RAB1A/ARRDC4/FBXW7	19
										BP	GO:0002934	desmosome organization	8/5295	10/18866	0.00097427	0.0127707	0.0103098	PKP2/PKP3/NECTIN1/DSP/PERP/SNAI2/PRKCA/DSG2	8
										BP	GO:0098779	positive regulation of mitophagy in response to mitochondrial depolarization	8/5295	10/18866	0.00097427	0.0127707	0.0103098	MFN2/TOMM7/PINK1/PRKN/VPS13C/HUWE1/HDAC6/SMURF1	8
										BP	GO:1901203	positive regulation of extracellular matrix assembly	8/5295	10/18866	0.00097427	0.0127707	0.0103098	SMAD3/CLASP1/CLASP2/PHLDB1/PHLDB2/EMILIN1/DAG1/SOX9	8
										BP	GO:0007254	JNK cascade	81/5295	213/18866	0.00098329	0.0128627	0.0103841	HRAS/ROR2/SH3RF2/UBA52/RIPK1/MDFIC/EDA2R/PJA2/TRAF2/MINK1/ZMYND11/VANGL2/DUSP19/SFRP1/MUL1/APP/MAP3K20/RPS3/PAFAH1B1/TAOK3/FZD7/PINK1/DUSP3/MAP3K4/TRPV4/EGFR/PTK2B/RPS27A/PKN1/TRAF6/MAP2K4/PRKN/TIRAP/ZNF622/FZD10/TLR3/PHLPP1/MAPK8IP2/CRKL/CYLD/TPD52L1/MAP3K7/MAP4K5/DAB2IP/ZEB2/PER1/SEMA3A/SIRPA/TRAF4/HIPK3/FZD5/DACT1/IKBKG/AXIN1/SERPINF2/IRAK4/PLCB1/COPS5/PTPN1/DVL2/ARHGEF6/TLR4/MECOM/DUSP9/HACD3…	81
										BP	GO:0034086	maintenance of sister chromatid cohesion	9/5295	12/18866	0.000992374	0.012929	0.0104376	NAA10/NSMCE2/SLF2/RB1/MAU2/TNKS/ATRX/DSCC1/SMC5	9
										BP	GO:0034088	maintenance of mitotic sister chromatid cohesion	9/5295	12/18866	0.000992374	0.012929	0.0104376	NAA10/NSMCE2/SLF2/RB1/MAU2/TNKS/ATRX/DSCC1/SMC5	9
										BP	GO:0072659	protein localization to plasma membrane	103/5295	281/18866	0.00100343	0.0130466	0.0105326	ATP2B4/PKP2/SORBS1/PKP3/GGA2/PIK3R1/CDK5/FLNA/SLMAP/DCHS1/MACF1/RAB11FIP2/RAB26/KIF13A/ZDHHC5/ITGB1/BBS2/TTC7A/RAB8A/ARFRP1/TSPAN33/VAMP3/ROCK2/EGFR/CCDC88A/PPIL2/STX7/SEC23A/ZDHHC2/LAMA5/MRAP2/PTPN9/TMEM59/PRKCE/ITGA3/PRNP/ZDHHC7/NUMB/FCHO2/CDH1/C16orf70/ARHGAP44/MYADM/LRP6/PRKCH/SPTBN1/MPP5/EHD2/DAB2/KIF5B/ITGB1BP1/GORASP1/KCNB1/WNT3A/RAP1A/LGALS3/GOPC/ROCK1/FLOT1/EPB41L3/VAMP8/CLASP2/RAPGEF2/K…	103
										BP	GO:0008584	male gonad development	57/5295	141/18866	0.00101263	0.0131372	0.0106057	NUDT1/SRD5A2/SMAD4/FLNA/PLEKHA1/MAMLD1/ADGRG1/SFRP1/NUPR1/BCL2L2/NCOA4/BAX/CSDE1/RNF38/FNDC3A/TLR3/LHB/ARID5B/CRKL/ARID4A/SCX/MEA1/RHOBTB3/SEMA3A/KDM5A/WDR48/INSR/TGFB2/BIK/NASP/HMGB2/KITLG/TBC1D20/ASPM/GATA3/SOX15/CTNNA1/SF1/KIF18A/ATRX/AMHR2/FANCA/INHA/AGO4/ACVR2A/BCL2/KIT/TCF21/CTSV/TMF1/SOX9/AKR1C3/SOX8/ADAM15/ESR1/COL9A3/ICAM1	57
										BP	GO:0051457	maintenance of protein location in nucleus	14/5295	23/18866	0.00101448	0.0131372	0.0106057	TXN/TAF8/CDK5/SUN2/SYNE1/ARL2BP/RANGAP1/ARL2/TAF3/PML/CHCHD10/TOPORS/SP100/MORC3	14
										BP	GO:0001885	endothelial cell development	30/5295	64/18866	0.00103036	0.0133161	0.0107501	PDE4D/VCL/VEZF1/ADD1/CCM2/ROCK2/MSN/GPX1/CLIC4/MET/CTNNB1/MYADM/CLDN3/RAP1B/HEG1/RAP1A/TJP2/ROCK1/RAPGEF2/PDE2A/F11R/TNFRSF1A/RDX/PTPRS/GSTM3/IL1B/ARHGEF26/NOTCH4/CLDN1/ICAM1	30
										BP	GO:0006353	DNA-templated transcription, termination	34/5295	75/18866	0.00103501	0.0133494	0.010777	SNRPF/POLR2H/SNRPE/SNRPB/POLR2L/CSTF2T/POLR2A/SNRPG/SSU72/LSM11/SCAF8/SLBP/POLR1C/PABPN1/SNRPD3/WDR33/CAVIN1/POLR1H/POLR3K/CSTF1/NUDT21/TAF1B/CPSF4/ERCC3/SETX/TAF1D/CLP1/POLR2E/POLR2K/LSM10/GTF2H3/MNAT1/XRN2/GTF2H5	34
										BP	GO:0019882	antigen processing and presentation	87/5295	232/18866	0.00108232	0.0139316	0.011247	PSMD4/PSMB3/PSMB1/PSMB4/PSMA7/HFE/PSMB7/PSMD13/AP3B1/SNAP23/MR1/ERAP1/DYNC1LI2/MARCHF8/AP1G1/VAMP3/PSME2/SEC31A/PSMA2/CD207/KIF2C/SEC23A/PSMC3/DYNLL1/DCTN1/TRAF6/CLTA/AP1S1/TAPBPL/PSMC5/IDE/KIF15/PSMD5/CANX/PSMB5/PSMA3/LNPEP/KIF4A/KLC1/KIF23/SEC24B/PSMB6/PSAP/PSMD9/KIF11/PSMA1/VAMP8/PSMA5/CENPE/RACGAP1/KIF18A/DYNC1H1/IKBKG/AP2S1/RAB5B/SEC24C/ACE/PDIA3/KIF2A/ITGAV/ATG5/RAB27A/RAB35/DCTN3/ITGB5/KIF…	87
										BP	GO:0051222	positive regulation of protein transport	126/5295	354/18866	0.00111148	0.0142784	0.011527	HRAS/UBL5/LEPROT/FRMD4A/GLI3/BAD/PPIA/PDCD5/OAZ1/PIK3R1/CDK5/GPLD1/TP63/GJA1/FLNA/BCAS3/SH3GLB1/ABAT/PIK3R2/FIS1/TOMM7/SMAD3/CHRM1/PHPT1/E2F1/MYO1C/TMEM30A/ANP32B/IL33/MAPK1/PINK1/PPP3CB/VPS28/TM9SF4/ACSL4/EGFR/CHP1/CD38/CEP131/MYO18A/PSEN1/PPARD/WLS/ZDHHC2/PRKCE/PRNP/STOM/BBC3/TM7SF3/CFTR/C1QTNF12/TMEM30B/CDH1/B3GAT3/CDK1/PPP1R13B/NMT1/NMU/GLUL/JAK2/ANO1/UBE2J2/ISL1/GTSE1/SYTL4/KIF5B/DMAP1/HUWE1…	126
										BP	GO:0099003	vesicle-mediated transport in synapse	83/5295	220/18866	0.00113032	0.0144432	0.01166	ITGB3/AP3B1/SNAP23/CDK5/MAGI2/DRD1/NLGN4Y/SYT10/PIP5K1C/ADRA1A/RIMS3/FBXL20/RAB3GAP1/CLSTN1/RAB8A/PPP3CB/LRRK2/SYT2/PLD2/PSEN1/EPS15/RAB27B/SLC2A4/NUMB/SLC18A2/FCHO2/ATP2A2/CTNNB1/ITSN1/CANX/USP46/KIAA1109/RAP1B/PRKCB/ITSN2/WNT3A/OPHN1/RAP1A/P2RX1/NCS1/ROCK1/HTR1B/GRIK5/DNM3/DVL1/PPFIA3/GIPC1/NLGN3/SYNJ1/VAMP4/BLOC1S6/PACSIN1/ATAD1/DOC2B/BTBD9/STX4/CSPG5/PTEN/CYFIP1/BTBD8/FMR1/ERC2/SCRIB/GIT1/PRE…	83
										BP	GO:0061462	protein localization to lysosome	22/5295	43/18866	0.00113152	0.0144432	0.01166	M6PR/LAMTOR4/AP3B1/NEDD4/SORT1/SH3BP4/NCOA4/SCARB2/ROCK2/AP4M1/LAMTOR5/AP3M1/MEAK7/KPTN/CACNG4/RTN4/LAMP2/SZT2/GCC2/SORL1/GGA3/HGS	22
										BP	GO:0090317	negative regulation of intracellular protein transport	22/5295	43/18866	0.00113152	0.0144432	0.01166	TXN/CDK5/ANGPT1/MDFIC/OS9/FERMT1/LRRK2/CHP1/UBE2J1/RANGAP1/SUFU/LMAN1/UFM1/ITGB1BP1/GDI1/ERLEC1/SP100/DMTN/NF1/RAB23/BAG3/DERL2	22
										BP	GO:1904951	positive regulation of establishment of protein localization	131/5295	370/18866	0.00113328	0.0144432	0.01166	HRAS/UBL5/LEPROT/FRMD4A/GLI3/BAD/PPIA/PDCD5/OAZ1/PIK3R1/CDK5/GPLD1/TP63/GJA1/FLNA/BCAS3/SH3GLB1/ABAT/PIK3R2/FIS1/TOMM7/SMAD3/CHRM1/PHPT1/E2F1/MYO1C/TMEM30A/ANP32B/IL33/MAPK1/PINK1/PPP3CB/VPS28/TM9SF4/ACSL4/EGFR/CHP1/CD38/CEP131/CEP120/MYO18A/PSEN1/PPARD/WLS/ZDHHC2/PRKCE/PRNP/STOM/BBC3/TM7SF3/CFTR/C1QTNF12/TMEM30B/CDH1/B3GAT3/CDK1/PPP1R13B/NMT1/NMU/GLUL/JAK2/ANO1/UBE2J2/ISL1/CORO2B/GTSE1/SYTL4/KIF…	131
										BP	GO:0043523	regulation of neuron apoptotic process	81/5295	214/18866	0.0011528	0.0146629	0.0118374	HRAS/PAK3/DDIT3/CDK5/ANGPT1/ILK/CDC34/UBE2M/SOD1/FIS1/NUPR1/PINK1/NMNAT1/STAMBP/PSEN1/BAX/PRNP/PTK2B/PPARGC1A/MECP2/MAP2K4/PRKN/ITGA1/RASA1/CTNNB1/EGLN2/ITSN1/JAK2/HYOU1/ISL1/BHLHB9/ALKBH1/WFS1/CASP9/CX3CL1/XRCC2/MDK/AXL/KCNB1/TGFB2/KIF14/ROCK1/NTF3/GRIK5/ATM/LANCL1/MYBL2/GATA3/AMBRA1/GCLC/PPT1/EPHA7/LRP1/ATF2/NDNF/SOD2/NTRK2/UNC5B/NF1/CTSZ/BCL2/HDAC4/TERT/NTF4/BTG2/BACE1/ATF4/CX3CR1/SNX6/DRAXIN/…	81
										BP	GO:0072413	signal transduction involved in mitotic cell cycle checkpoint	28/5295	59/18866	0.0011801	0.0149216	0.0120462	CDC25C/E2F1/TNKS1BP1/BAX/RBL2/EP300/CCNB1/CDK1/AURKA/PCBP4/PML/PLAGL1/GTSE1/CNOT1/PIDD1/TFDP2/PCNA/CHEK2/TRIAP1/ATM/CNOT6L/E2F8/BTG2/CNOT7/PRMT1/CDKN1B/MDM2/RPL26	28
										BP	GO:1902402	signal transduction involved in mitotic DNA damage checkpoint	28/5295	59/18866	0.0011801	0.0149216	0.0120462	CDC25C/E2F1/TNKS1BP1/BAX/RBL2/EP300/CCNB1/CDK1/AURKA/PCBP4/PML/PLAGL1/GTSE1/CNOT1/PIDD1/TFDP2/PCNA/CHEK2/TRIAP1/ATM/CNOT6L/E2F8/BTG2/CNOT7/PRMT1/CDKN1B/MDM2/RPL26	28
										BP	GO:1902403	signal transduction involved in mitotic DNA integrity checkpoint	28/5295	59/18866	0.0011801	0.0149216	0.0120462	CDC25C/E2F1/TNKS1BP1/BAX/RBL2/EP300/CCNB1/CDK1/AURKA/PCBP4/PML/PLAGL1/GTSE1/CNOT1/PIDD1/TFDP2/PCNA/CHEK2/TRIAP1/ATM/CNOT6L/E2F8/BTG2/CNOT7/PRMT1/CDKN1B/MDM2/RPL26	28
										BP	GO:0072523	purine-containing compound catabolic process	25/5295	51/18866	0.00119278	0.0150524	0.0121518	NUDT1/PDE4D/NUDT7/PDE5A/AOX1/MLYCD/GPX1/PDE8A/PDE4B/ITPA/NT5C2/ACOT7/HPRT1/NT5E/DNPH1/PDE4A/PDE8B/ADAL/PDE2A/PDE7B/NUDT15/DPYD/ADA2/NT5C1B/NT5C	25
										BP	GO:0090101	negative regulation of transmembrane receptor protein serine/threonine kinase signaling pathway	54/5295	133/18866	0.00120264	0.0151471	0.0122283	SPRY2/FAM89B/UBA52/MAGI2/FZD1/TGFBR3/SMAD3/SFRP1/TGFBR2/CAV1/CAV2/GLG1/CHRDL1/SPRY1/NOTCH1/RPS27A/SPRED1/SPART/STUB1/BCL9L/SMAD2/SLC2A10/SKI/SPRED2/ABL1/IGSF1/SOSTDC1/SNX25/SIRT1/SMURF2/ZBTB7A/ACVR1/CTDSPL2/EMILIN1/SORL1/WFIKKN2/ZNF451/MTMR4/BMPER/DNM2/SNX6/CHST11/ADAM17/DAND5/TGFB1I1/RBPMS2/SMURF1/CD109/TGFB3/HSPA5/LTBP1/LEMD2/GREM2/TWSG1	54
										BP	GO:0006370	7-methylguanosine mRNA capping	18/5295	33/18866	0.00121505	0.0152438	0.0123064	POLR2H/POLR2L/POLR2J/POLR2I/POLR2A/RNMT/CMTR2/NCBP3/POLR2G/POLR2C/ERCC3/POLR2B/POLR2E/CMTR1/POLR2K/GTF2H3/MNAT1/GTF2H5	18
										BP	GO:0006505	GPI anchor metabolic process	18/5295	33/18866	0.00121505	0.0152438	0.0123064	DPM3/GPLD1/PGAP1/MPPE1/PIGQ/DPM2/PIGB/PYURF/PIGV/PGAP4/PIGO/PIGK/PIGS/PIGN/PIGG/PIGM/GPAA1/PIGU	18
										BP	GO:0001510	RNA methylation	37/5295	84/18866	0.00122714	0.0152838	0.0123386	BUD23/HSD17B10/NSUN5/TRMT112/FBL/TRMT61A/RNMT/METTL14/PRORP/MTO1/METTL1/TYW3/TRMT1/DIMT1/CMTR2/NSUN5P1/EMG1/ALKBH8/ZC3H13/LCMT2/ZCCHC4/NSUN5P2/WDR4/METTL15P1/TRMT1L/NSUN4/TRMT2A/METTL5/METTL4/WTAP/TRMT9B/TRMT44/MRM1/CMTR1/MTERF4/TRDMT1/GTPBP3	37
										BP	GO:0036507	protein demannosylation	13/5295	21/18866	0.00123486	0.0152838	0.0123386	RNF185/OS9/UGGT1/MAN1A2/MAN1A1/TRIM13/UGGT2/AMFR/SYVN1/SEL1L/EDEM1/EDEM2/DERL2	13
										BP	GO:0036508	protein alpha-1,2-demannosylation	13/5295	21/18866	0.00123486	0.0152838	0.0123386	RNF185/OS9/UGGT1/MAN1A2/MAN1A1/TRIM13/UGGT2/AMFR/SYVN1/SEL1L/EDEM1/EDEM2/DERL2	13
										BP	GO:0042276	error-prone translesion synthesis	13/5295	21/18866	0.00123486	0.0152838	0.0123386	MAD2L2/UBA52/RPA3/REV3L/RFC2/RFC4/RPA1/RPS27A/POLH/REV1/POLK/PCNA/POLI	13
										BP	GO:0046823	negative regulation of nucleocytoplasmic transport	13/5295	21/18866	0.00123486	0.0152838	0.0123386	TXN/CDK5/ANGPT1/MDFIC/FERMT1/CHP1/RANGAP1/SUFU/UFM1/SP100/NF1/RAB23/NUP153	13
										BP	GO:0098780	response to mitochondrial depolarisation	13/5295	21/18866	0.00123486	0.0152838	0.0123386	MFN2/TOMM7/MUL1/PINK1/PRKN/VPS13C/ATP5IF1/HUWE1/BECN1/AMBRA1/HTRA2/HDAC6/SMURF1	13
										BP	GO:2000678	negative regulation of transcription regulatory region DNA binding	13/5295	21/18866	0.00123486	0.0152838	0.0123386	MAD2L2/DDIT3/SIN3A/ZNF593/PSEN1/PER2/MSX1/LHX2/TAF1/HAND1/HEY2/TMSB4X/FBXW7	13
										BP	GO:0051100	negative regulation of binding	66/5295	169/18866	0.00126139	0.0155821	0.0125795	HFE/MAD2L2/TFIP11/DDIT3/AURKB/RUVBL2/STMN1/E2F1/PPARA/CAV1/LRRK2/SIN3A/ZNF593/PSEN1/BAX/MET/PER2/CTNNBIP1/MSX1/FBH1/GPSM1/ATP2A2/AURKA/JAK2/STUB1/PEX19/NEK2/DAB2/C9orf72/ITGB1BP1/PTPRF/DNAJB2/USP33/ROCK1/TMBIM6/ZFP90/DVL1/TNKS/TTBK2/DACT1/PLN/SP100/ACE/IFI16/PPP1CA/ZNF304/CTSZ/LHX2/GNL3L/SENP2/TAF1/SORL1/WFIKKN2/TFAP4/B2M/BTAF1/RACK1/ERCC4/HAND1/MIR27B/HEY2/TMSB4X/ZFPM1/BAG2/ADAM15/FBXW7	66
										BP	GO:0006368	transcription elongation from RNA polymerase II promoter	38/5295	87/18866	0.00128515	0.0157805	0.0127396	ELOB/POLR2H/POLR2L/POLR2J/NELFE/POLR2I/ELOC/ZMYND11/POLR2A/LDB1/EZH2/SUPT6H/ADRM1/ENY2/POLR2G/POLR2C/ELOF1/NELFB/IWS1/CCNK/ELP4/ERCC3/AFF4/POLR2B/CTR9/POLR2E/RTF1/CCNT1/CTDP1/ELOA/POLR2K/CDK9/GTF2H3/SUPT16H/SETD2/MNAT1/GTF2H5/CCNT2	38
										BP	GO:0006890	retrograde vesicle-mediated transport, Golgi to endoplasmic reticulum	38/5295	87/18866	0.00128515	0.0157805	0.0127396	ARF5/ATP9B/TMED10/PLPP3/GBF1/ARCN1/COG7/KIF2C/TMED7/KIF15/USE1/KIF4A/KLC1/KIF23/ERGIC2/KIF1C/ARFGAP1/KIF11/CENPE/RACGAP1/KIF18A/DNAJC28/BNIP1/COPA/COG3/ERGIC1/KIF2A/BICD2/COPE/KIF22/SEC22B/RAB1A/RAB6B/NBAS/ARF3/ARFGAP3/TMED2/COPG2	38
										BP	GO:1903747	regulation of establishment of protein localization to mitochondrion	33/5295	73/18866	0.00129276	0.0157805	0.0127396	UBL5/LEPROT/BAD/PDCD5/TP63/SH3GLB1/TOMM7/E2F1/PINK1/LRRK2/BBC3/PRKN/PPP1R13B/NMT1/UBE2J2/LMAN1/ATP5IF1/PARL/HUWE1/VPS11/TFDP2/FZD5/BNIP3L/TP73/HTRA2/BCL2/MICALL2/HPS4/RNF31/YWHAQ/BAG3/FBXW7/UBE2D3	33
										BP	GO:0048488	synaptic vesicle endocytosis	29/5295	62/18866	0.00129438	0.0157805	0.0127396	CDK5/NLGN4Y/PIP5K1C/PPP3CB/LRRK2/SYT2/RAB27B/SLC2A4/FCHO2/ITSN1/CANX/KIAA1109/ITSN2/OPHN1/ROCK1/DNM3/NLGN3/SYNJ1/VAMP4/PACSIN1/BTBD9/BTBD8/SCRIB/SYT11/DGKQ/DNM2/STON1/DNM1L/STX1A	29
										BP	GO:0140238	presynaptic endocytosis	29/5295	62/18866	0.00129438	0.0157805	0.0127396	CDK5/NLGN4Y/PIP5K1C/PPP3CB/LRRK2/SYT2/RAB27B/SLC2A4/FCHO2/ITSN1/CANX/KIAA1109/ITSN2/OPHN1/ROCK1/DNM3/NLGN3/SYNJ1/VAMP4/PACSIN1/BTBD9/BTBD8/SCRIB/SYT11/DGKQ/DNM2/STON1/DNM1L/STX1A	29
										BP	GO:2001244	positive regulation of intrinsic apoptotic signaling pathway	29/5295	62/18866	0.00129438	0.0157805	0.0127396	DDIT3/BAD/SOD1/FIS1/NACC2/RPS3/NUPR1/CAV1/STYXL1/SERINC3/BAX/MSX1/FBH1/BBC3/RPS7/PLAGL2/BECN1/RPL11/SIRT1/BCL2/RACK1/BCLAF1/DNM1L/RPL26/MIR27B/IL20RA/BCAP31/RAD9A/FBXW7	29
										BP	GO:0051403	stress-activated MAPK cascade	104/5295	286/18866	0.00129461	0.0157805	0.0127396	HRAS/FOXO1/ROR2/SH3RF2/UBA52/RIPK1/MDFIC/EDA2R/PJA2/TRAF2/MINK1/ZMYND11/VANGL2/DUSP19/SFRP1/MUL1/APP/MAP3K20/MAP3K3/SEMA4C/RPS3/PAFAH1B1/MAPK1/TAOK3/FZD7/PINK1/CCM2/DUSP3/MAP3K4/TRPV4/EGFR/PTK2B/RPS27A/PKN1/TRAF6/MAP2K4/PRKN/TIRAP/ZNF622/PBK/FZD10/TLR3/BTRC/NBR1/NFKB1/PHLPP1/MAPK8IP2/CRKL/CYLD/TPD52L1/MAP3K7/MAP4K5/DAB2IP/ZEB2/PER1/SEMA3A/ARL6IP5/MAP2K2/TGFB2/SIRPA/TRAF4/RELL1/HIPK3/FZD5/DACT1/ZF…	104
										BP	GO:0002064	epithelial cell development	83/5295	221/18866	0.00131887	0.0160199	0.0129329	HRH2/FRMD6/PDE4D/BAD/RARB/IL6ST/PGR/VCL/YAP1/MAGI2/TP63/FLNA/SOD1/VEZF1/ADD1/IQGAP1/PAFAH1B1/CCM2/ROCK2/MSN/TPRN/GPX1/SIDT2/CLIC4/PALLD/FEM1B/ABI2/MET/NOTCH1/DLL1/LAMB2/FNDC3A/DNASE1L2/CTNNB1/MYADM/CLDN3/NOTCH2/FGFR1/ARID4A/GRXCR2/RAP1B/FOSL2/HEG1/RAP1A/TJP2/SEC24B/ROCK1/CLOCK/PSAP/TBC1D20/RAPGEF2/TFCP2L1/ATRX/RILPL2/PDE2A/B4GALT1/F11R/TNFRSF1A/ARNTL/RDX/PTPRS/SLC4A7/SCRIB/NKX2-2/GSTM3/IL1B/FAT1/…	83
										BP	GO:0032007	negative regulation of TOR signaling	23/5295	46/18866	0.00131922	0.0160199	0.0129329	EPM2A/TMEM127/SH3BP4/UBR2/MTM1/UBR1/NPRL2/PDCD6/DEPDC5/ITFG2/RNF152/KPTN/SZT2/ATM/SIRT1/NPRL3/ARNTL/STK11/TBC1D7/AKT1S1/CASTOR2/PRKAA2/CASTOR1	23
										BP	GO:0006354	DNA-templated transcription, elongation	48/5295	116/18866	0.00136166	0.0164731	0.0132987	ELOB/POLR2H/POLR2L/POLR2J/NELFE/POLR2I/ELOC/ZMYND11/TCEA2/POLR2A/LDB1/ALYREF/TSFM/KAT7/EZH2/SUPT6H/ADRM1/ENY2/SCAF8/POLR1C/POLR2G/POLR2C/ELOF1/POLR1H/NELFB/TAF1B/IWS1/CCNK/ELP4/ERCC3/AFF4/POLR2B/CTR9/TAF1D/POLR2E/RTF1/CCNT1/CTDP1/ELOA/POLR2K/CDK9/ERCC6/GTF2H3/SUPT16H/SETD2/MNAT1/GTF2H5/CCNT2	48
										BP	GO:0030518	intracellular steroid hormone receptor signaling pathway	48/5295	116/18866	0.00136166	0.0164731	0.0132987	RBFOX2/PGR/YAP1/TP63/NEDD4/SFRP1/CALCOCO1/KANK2/CYP7B1/NCOA4/PPARGC1B/UFL1/KDM5D/EP300/NR3C2/ZNF366/NR3C1/EGLN2/JAK2/ISL1/UFSP2/UFM1/CRY2/DAB2/CNOT1/PER1/PRMT2/CLOCK/AXIN1/NCOR2/LATS1/FOXH1/SIRT1/MED1/HDAC6/TRIP4/ZBTB7A/ARNTL/ARID1A/RUNX1/TCF21/TMF1/NCOR1/KMT2D/TRIM68/ESR2/ESR1/SAFB	48
										BP	GO:1902806	regulation of cell cycle G1/S phase transition	78/5295	206/18866	0.0013889	0.016771	0.0135393	ATP2B4/RIPK1/CDKN2D/CDC45/FGF10/CDC25C/E2F1/NACC2/TNKS1BP1/RPTOR/ZNF655/KANK2/DDX3X/PSME2/LSM11/EGFR/INO80/FAM107A/GIGYF2/EZH2/BAX/FBXO7/RBL2/CDKN2C/CDK2AP2/EP300/CCNB1/CTDSP2/CDK1/AURKA/PCBP4/PLRG1/PML/PLAGL1/GTSE1/CNOT1/RB1/PIDD1/PRMT2/MIR30C2/TFDP2/KIF14/PCNA/CDKN2A/CHEK2/TRIAP1/ATM/CDC6/KLF4/DACT1/FBXO31/CNOT6L/PLCB1/KMT2E/STXBP4/DCUN1D3/PTEN/ANKRD17/E2F8/CUL4A/RDX/BCL2/SENP2/TERT/TAF1/BTG2/C…	78
										BP	GO:1901888	regulation of cell junction assembly	76/5295	200/18866	0.00141427	0.0170454	0.0137608	EEF2K/AMIGO1/VCL/FLRT3/FZD1/GJA1/BCAS3/NTN1/SMAD3/SFRP1/CLASP1/APP/MACF1/MYO1C/LDB1/CAV1/TPBG/IQGAP1/CLSTN1/ROCK2/DUSP3/FAM107A/NTRK3/FLRT2/NECTIN1/SLITRK2/ADGRL3/CLDN3/TEK/LRFN4/LRFN1/BHLHB9/PRKCH/DLG5/RAP1B/ITGB1BP1/WNT3A/PEAK1/RAP1A/DLC1/KDR/SLK/RHOD/ROCK1/FLOT1/CUX2/ARHGAP6/FMN1/CLASP2/RAPGEF2/ABL1/NLGN3/FZD5/SNAI2/GPM6B/EPHA7/LRP1/SLC9A1/F11R/ACE/EPHA3/NTRK2/CORO1C/DMTN/PTEN/RAB17/PHLDB2/PTP…	76
										BP	GO:0046825	regulation of protein export from nucleus	21/5295	41/18866	0.00143103	0.0171831	0.0138719	TXN/CDK5/PTPN14/ANP32B/RANGAP1/SUPT6H/GTSE1/DNAJC27/PTPN11/SIRT7/IWS1/SP100/TCF7L2/AKAP8L/CTDSPL2/IL1B/EMD/MDM2/BAG3/SETD2/RIOK2	21
										BP	GO:0050434	positive regulation of viral transcription	21/5295	41/18866	0.00143103	0.0171831	0.0138719	POLR2H/POLR2L/POLR2J/NELFE/POLR2I/MDFIC/POLR2A/EP300/POLR2G/SP1/POLR2C/NELFB/CHD1/POLR2B/POLR2E/CCNT1/CTDP1/TFAP4/POLR2K/CDK9/RRP1B	21
										BP	GO:0010976	positive regulation of neuron projection development	105/5295	290/18866	0.00145219	0.0173486	0.0140055	NME1/EEF2K/METRN/PAK3/ROR2/AMIGO1/PLXNB2/ILK/MAGI2/FZD1/NFE2L2/NTN1/ARSB/MUL1/MACF1/TMEM30A/IQGAP1/ZNF804A/PAFAH1B1/SCARB2/DPYSL3/STYXL1/DDX56/ROBO1/NPTN/SYT2/NTRK3/TENM3/EZH2/PSEN1/IST1/ROR1/ITGA6/TRAK1/LPAR1/ITGA3/CFLAR/PTK2B/NDEL1/PLXNA2/PRKN/EP300/ITSN1/C21orf91/ATP1B2/ZDHHC15/BHLHB9/FGFR1/CX3CL1/SRF/DLG5/DAB2IP/ZEB2/MDK/CNTN1/CDKL5/RUFY3/CREB3L2/ITSN2/MTOR/GDI1/WNT3A/COBL/RAP1A/CUX2/TMEM106B…	105
										BP	GO:0007064	mitotic sister chromatid cohesion	15/5295	26/18866	0.0014529	0.0173486	0.0140055	CHTF8/NAA10/CDC20/CDCA5/NSMCE2/SGO1/SMC1A/SLF2/RB1/MAU2/TNKS/ATRX/BOD1/DSCC1/SMC5	15
										BP	GO:1904353	regulation of telomere capping	15/5295	26/18866	0.0014529	0.0173486	0.0140055	SMG6/NABP2/AURKB/TERF2/MAPK1/MAP3K4/NEK2/ATM/TNKS/NEK7/PNKP/TNKS2/ERCC4/MAPK15/RAD50	15
										BP	GO:0046148	pigment biosynthetic process	27/5295	57/18866	0.00148555	0.0177055	0.0142937	NFE2L1/SRRD/RPE65/SLC25A39/CDH3/SLC11A2/PGRMC1/ALAD/TSPO/HPRT1/UROS/ATP5IF1/ZEB2/APRT/CTNS/TMEM14C/RAPGEF2/GIPC1/UROD/HMBS/IREB2/COX10/ALAS1/GPR143/TRPC1/PPOX/SLC25A38	27
										BP	GO:0071349	cellular response to interleukin-12	24/5295	49/18866	0.00150652	0.0178892	0.014442	BOLA2B/PPIA/TALDO1/SOD1/JAK1/PSME2/MSN/CNN2/AIP/CFL1/GSTO1/JAK2/MTAP/RAP1B/SIRPA/SNRPA1/LMNB1/PITPNA/RPLP0/SOD2/PLCB1/MIF/LCP1/CD47	24
										BP	GO:1990090	cellular response to nerve growth factor stimulus	24/5295	49/18866	0.00150652	0.0178892	0.014442	EEF2K/MAGI2/E2F1/APP/DYNC1LI2/SORT1/MICALL1/NTRK3/ARPC3/KAT2A/CDC5L/USP8/RAP1A/NTF3/RAPGEF2/KIDINS220/NTRK2/CREB1/PTEN/KIF1B/RAB35/NTF4/CRK/HSPA5	24
										BP	GO:0000723	telomere maintenance	63/5295	161/18866	0.00151442	0.017917	0.0144644	SMG6/TFIP11/TEP1/RPA3/NABP2/AURKB/POLE4/RFC2/POLD2/TERF2/RFC4/TNKS1BP1/RPA1/MAPK1/MAP3K4/NAF1/POLA2/NSMCE2/CCNE1/CTC1/TELO2/CTNNB1/NHP2/PML/NOP10/TINF2/NEK2/YLPM1/WRN/EXO1/PCNA/RAD51/FEN1/SIRT6/ATM/LTO1/TNKS/CCNE2/PIF1/ATRX/PARP3/NEK7/SP100/H4C4/PNKP/TNKS2/GNL3L/TERT/DCLRE1C/UPF1/RIF1/CCT7/PPP1R10/ERCC4/BLM/TENT4B/SMC5/PINX1/MAPK15/RAD50/SLX4/CCT3/TERF2IP	63
										BP	GO:0010970	transport along microtubule	63/5295	161/18866	0.00151442	0.017917	0.0144644	SSNA1/DYNC2I2/AP3B1/SYNE2/DYNLT2B/LCA5/SOD1/DST/FYCO1/APP/TERF2/UXT/KIF13A/BLOC1S1/PAFAH1B1/SUN2/SPG11/DYNC2H1/CEP131/TRAK1/DYNLL1/RAB27B/NDEL1/TRAK2/PURA/DYNLRB1/LAMP1/IFT43/CNIH2/WDR35/MAP1A/KIF5B/PCM1/KIF4A/AP3M1/AP3S2/KIF23/ARHGAP21/KIF1C/TRAF3IP1/IFT27/TNPO1/DYNC1H1/BLOC1S6/TRIP11/TTC30B/SSX2IP/KIF1B/RHOT2/PRKCZ/BICD2/NDE1/STK11/RAB1A/HSPB11/DYNC1I2/TTC30A/WDR19/DYNLL2/BAG3/TTC21A/COPG2/BORC…	63
										BP	GO:0031532	actin cytoskeleton reorganization	44/5295	105/18866	0.00156503	0.018458	0.0149012	HRAS/PARVA/CDK5/FLNA/BCAS3/PLEK2/FGF10/MINK1/PHPT1/EFS/FER/TRPV4/THSD7B/NTRK3/NEDD9/PTK2B/EPS8/IQGAP2/CLDN3/TEK/NOTCH2/MDK/RHOD/NTF3/MKLN1/CDC42BPB/PARVB/WHAMM/ABL1/MYH9/F11R/PTPN1/DMTN/KIT/MICALL2/SYDE1/ANXA1/RICTOR/BAIAP2L1/CSF1R/CDC42BPG/S1PR1/NRK/GAB1	44
										BP	GO:0031098	stress-activated protein kinase signaling cascade	108/5295	300/18866	0.00156589	0.018458	0.0149012	HRAS/FOXO1/PAK3/ROR2/SH3RF2/UBA52/RIPK1/MDFIC/EDA2R/PJA2/TRAF2/MINK1/ZMYND11/VANGL2/DUSP19/SFRP1/MUL1/APP/MAP3K20/MAP3K3/SEMA4C/RPS3/PAFAH1B1/MAPK1/TAOK3/FZD7/PINK1/CCM2/PAK5/DUSP3/MAP3K4/TRPV4/EGFR/KAT7/PTK2B/RPS27A/PKN1/TRAF6/MAP2K4/PRKN/TIRAP/ZNF622/PBK/FZD10/TLR3/BTRC/NBR1/NFKB1/PHLPP1/MAPK8IP2/CRKL/CYLD/TPD52L1/MAP3K7/MAP4K5/DAB2IP/ZEB2/PER1/SEMA3A/ARL6IP5/MAP2K2/TGFB2/SIRPA/TRAF4/RELL1/HIPK…	108
										BP	GO:0051784	negative regulation of nuclear division	28/5295	60/18866	0.00162652	0.0191377	0.0154499	PTTG1/NAA10/MAD2L2/AURKAIP1/AURKB/LCMT1/USP44/TRIP13/CDC20/CDT1/CHEK1/CCNB1/PLK1/BUB1/CENPF/PRKAR1A/TOM1L1/FBXO43/ATM/APC/TNKS/BUB1B/TTK/ATRX/NDC80/MAD2L1/SPDL1/TOM1L2	28
										BP	GO:1903008	organelle disassembly	46/5295	111/18866	0.00163275	0.0191759	0.0154807	MFN2/FIS1/TOMM7/VPS13D/MUL1/PINK1/KIF9/GBF1/MCTS1/TSPO/FBXO7/GABARAPL1/UFL1/PPARGC1A/PRKN/SPATA18/VPS13C/CDK1/UFM1/ATP5IF1/PARL/KIF5B/HUWE1/BECN1/KLC1/AMBRA1/FZD5/SLC25A46/ATG2B/BNIP3L/WIPI1/ATG2A/MAP1LC3B/HTRA2/HDAC6/ATG5/CLEC16A/STING1/MAP1LC3A/MTIF3/DYRK3/USP30/DNM1L/SMURF1/MRRF/FBXW7	46
										BP	GO:0035329	hippo signaling	22/5295	44/18866	0.00166863	0.0195615	0.015792	YAP1/TEAD1/PJA2/WWC3/DCHS1/AMOTL2/FAT4/WWTR1/TEAD3/AJUBA/MOB3B/SCHIP1/DLG5/LATS2/VGLL4/MOB1A/TJP2/LATS1/DVL2/AMOT/WWC2/MOB1B	22
										BP	GO:0043487	regulation of RNA stability	74/5295	195/18866	0.00168943	0.0197164	0.0159171	PSMD4/PSMB3/PSMB1/PSMB4/PSMA7/EXOSC4/PSMB7/PSMD13/UBA52/EXOSC7/RNASEL/FASTK/DDX49/E2F1/FTO/METTL14/TBRG4/PSME2/ROCK2/NAF1/GIGYF2/PSMA2/THRAP3/PSMC3/TENT2/EXOSC5/RPS27A/TIRAP/PCBP4/PSMC5/PSMD5/PSMB5/PSMA3/AXIN2/FXR2/MTOR/DIS3/PSMB6/ROCK1/TNFSF13/PSMD9/PSMA1/PSMA5/TNPO1/ZFP36L1/CARHSP1/TENT5B/PRKCA/RC3H1/CNOT6L/ZFP36L2/ALKBH5/FMR1/NUP214/SYNCRIP/CPEB3/ZC3H14/TRDMT1/UPF1/TENT5C/RBM10/ZFP36/TENT4B/PU…	74
										BP	GO:0033059	cellular pigmentation	25/5295	52/18866	0.00169103	0.0197164	0.0159171	AP3B1/CDH3/KIF13A/BLOC1S1/BBS2/AP1G1/TRAPPC6A/LYST/RAB27B/ZEB2/SHROOM2/ANKRD27/BLOC1S6/RAB38/RAB17/RAB27A/VPS33B/BCL2/HPS4/GPR143/RAB1A/HPS1/CD63/RAB32/BBS7	25
										BP	GO:0060425	lung morphogenesis	25/5295	52/18866	0.00169103	0.0197164	0.0159171	SPRY2/AP3B1/CELSR1/YAP1/FGF10/VANGL2/TGFBR2/MAPK1/SPRY1/TNC/CTNNB1/FOXP2/SRF/DLG5/SEC24B/NFIB/FOXF1/HHIP/RSPO2/CTSZ/FGFR2/STK40/DAG1/TCF21/SOX9	25
										BP	GO:0036465	synaptic vesicle recycling	33/5295	74/18866	0.0017122	0.0199272	0.0160872	AP3B1/CDK5/NLGN4Y/PIP5K1C/PPP3CB/LRRK2/SYT2/PLD2/RAB27B/SLC2A4/FCHO2/ITSN1/CANX/KIAA1109/ITSN2/WNT3A/OPHN1/ROCK1/DNM3/NLGN3/SYNJ1/VAMP4/PACSIN1/BTBD9/CYFIP1/BTBD8/SCRIB/SYT11/DGKQ/DNM2/STON1/DNM1L/STX1A	33
										BP	GO:0071824	protein-DNA complex subunit organization	102/5295	282/18866	0.00174482	0.0202701	0.0163641	ZNHIT1/TSPYL1/UBA52/RPA3/CENPM/XPC/CDC45/H2AX/CENPA/MCM7/ANP32B/RPA1/PIAS1/IPO4/RUVBL1/CENPW/ASF1B/SWI5/INO80/CDT1/SRCAP/CENPU/PSMC3/TCF4/CENPC/RBX1/RPS27A/HJURP/SMARCC2/SUPT6H/KAT6B/CENPH/DLGAP5/CABIN1/PSMC5/OIP5/MIS12/NAP1L1/TSPY26P/CENPI/RB1/DMAP1/SOX12/CENPX/CENPF/RPL23/TSPYL5/NASP/RAD51/PIH1D1/HMGB2/CTCF/H1-10/CENPV/CENPE/TSPYL4/ATRX/TAF1B/CHAF1B/ERCC3/HP1BP3/CENPK/MCM2/NAP1L5/MCM3AP/H4C4/VP…	102
										BP	GO:0043405	regulation of MAP kinase activity	121/5295	342/18866	0.00175633	0.0203671	0.0164424	HRAS/SPRY2/PAK3/ROR2/LAMTOR2/UBA52/RIPK1/ILK/IRAK3/MDFIC/SOD1/TRAF2/PDGFC/FGF10/NRG1/VANGL2/DUSP19/SFRP1/MUL1/MAP3K20/MAP3K3/RPS3/CAV1/IQGAP1/KSR1/PDE5A/MAPK1/TAOK3/SPRY3/SPRY1/DUSP3/MAP3K4/LRRK2/ROBO1/EGFR/NTRK3/DUSP16/EZH2/PSEN1/LPAR1/PTK2B/RPS27A/PKN1/TRAF6/AJUBA/MAP2K4/ITGA1/PBK/FZD10/SPRED1/CDK1/PDGFD/JAK2/CRKL/FGFR1/TPD52L1/MAP3K7/MAP4K5/DAB2IP/ZEB2/PRDX2/MAP2K2/INSR/MAP3K1/AKAP13/NTF3/KITL…	121
										BP	GO:1901992	positive regulation of mitotic cell cycle phase transition	40/5295	94/18866	0.00177426	0.0203921	0.0164625	ANAPC11/PBX1/CDC45/FGF10/CDC25C/APP/RPTOR/VPS4B/DDX3X/LSM11/CDCA5/EGFR/SIN3A/CDT1/NSMCE2/MECP2/DLGAP5/CCNB1/CDK1/PLRG1/RB1/ESPL1/DTL/CDC6/UBE2C/PLCB1/KMT2E/CUL3/CDC23/TMOD3/ANKRD17/CUL4A/RDX/TERT/ANXA1/LSM10/MDM2/ADAM17/CDC25B/WNT10B	40
										BP	GO:0006895	Golgi to endosome transport	11/5295	17/18866	0.00178383	0.0203921	0.0164625	DOP1A/CORO7/SORT1/GBF1/EPS15/AP4M1/VPS13C/WIPI1/DOP1B/MON2/KLHL20	11
										BP	GO:0009299	mRNA transcription	11/5295	17/18866	0.00178383	0.0203921	0.0164625	FLNA/STAT3/PPARD/SUPT6H/SRF/HSF1/HIPK3/TFCP2/MED1/ZBTB1/ATF4	11
										BP	GO:0035855	megakaryocyte development	11/5295	17/18866	0.00178383	0.0203921	0.0164625	EP300/MEIS1/ABI1/SRF/PTPN11/WASF2/MED1/KIT/SH2B3/ZFPM1/TAL1	11
										BP	GO:0045722	positive regulation of gluconeogenesis	11/5295	17/18866	0.00178383	0.0203921	0.0164625	FOXO1/PPARA/KAT2B/PPARGC1A/KAT2A/WDR5/SIRT1/ARPP19/DDB1/PPP4R3B/DGAT2	11
										BP	GO:0051580	regulation of neurotransmitter uptake	11/5295	17/18866	0.00178383	0.0203921	0.0164625	ITGB3/DRD1/ITGB1/PER2/PRKN/NOS1/ARL6IP5/FLOT1/GPM6B/GDNF/RAB3B	11
										BP	GO:0072673	lamellipodium morphogenesis	11/5295	17/18866	0.00178383	0.0203921	0.0164625	KANK1/SNX1/ARPIN/RREB1/ARHGEF7/PDPN/ABI1/SNX2/CD44/WASF2/CORO1C	11
										BP	GO:1904380	endoplasmic reticulum mannose trimming	11/5295	17/18866	0.00178383	0.0203921	0.0164625	RNF185/OS9/UGGT1/TRIM13/UGGT2/AMFR/SYVN1/SEL1L/EDEM1/EDEM2/DERL2	11
										BP	GO:0032469	endoplasmic reticulum calcium ion homeostasis	14/5295	24/18866	0.00180848	0.0206326	0.0166567	FIS1/APP/HERPUD1/PSEN1/BAX/ATP2A2/PML/WFS1/TMBIM6/ITPR1/GRINA/BCL2/CCDC47/BCAP31	14
										BP	GO:0030866	cortical actin cytoskeleton organization	20/5295	39/18866	0.00181129	0.0206326	0.0166567	TLN1/CDK5/ROCK2/STRIP1/EHD2/AKAP11/ANLN/NCKAP1/FHOD3/KIF23/PDCD6IP/ROCK1/EPB41L3/RACGAP1/EPB41L1/EPB41L2/RHOQ/EPB41/RTKN/LLGL2	20
										BP	GO:0007094	mitotic spindle assembly checkpoint	18/5295	34/18866	0.00190972	0.0214502	0.0173168	MAD2L2/AURKB/LCMT1/USP44/TRIP13/CDC20/CDT1/CCNB1/PLK1/BUB1/CENPF/ATM/APC/BUB1B/TTK/NDC80/MAD2L1/SPDL1	18
										BP	GO:0009452	7-methylguanosine RNA capping	18/5295	34/18866	0.00190972	0.0214502	0.0173168	POLR2H/POLR2L/POLR2J/POLR2I/POLR2A/RNMT/CMTR2/NCBP3/POLR2G/POLR2C/ERCC3/POLR2B/POLR2E/CMTR1/POLR2K/GTF2H3/MNAT1/GTF2H5	18
										BP	GO:0031577	spindle checkpoint	18/5295	34/18866	0.00190972	0.0214502	0.0173168	MAD2L2/AURKB/LCMT1/USP44/TRIP13/CDC20/CDT1/CCNB1/PLK1/BUB1/CENPF/ATM/APC/BUB1B/TTK/NDC80/MAD2L1/SPDL1	18
										BP	GO:0036260	RNA capping	18/5295	34/18866	0.00190972	0.0214502	0.0173168	POLR2H/POLR2L/POLR2J/POLR2I/POLR2A/RNMT/CMTR2/NCBP3/POLR2G/POLR2C/ERCC3/POLR2B/POLR2E/CMTR1/POLR2K/GTF2H3/MNAT1/GTF2H5	18
										BP	GO:0071173	spindle assembly checkpoint	18/5295	34/18866	0.00190972	0.0214502	0.0173168	MAD2L2/AURKB/LCMT1/USP44/TRIP13/CDC20/CDT1/CCNB1/PLK1/BUB1/CENPF/ATM/APC/BUB1B/TTK/NDC80/MAD2L1/SPDL1	18
										BP	GO:0071174	mitotic spindle checkpoint	18/5295	34/18866	0.00190972	0.0214502	0.0173168	MAD2L2/AURKB/LCMT1/USP44/TRIP13/CDC20/CDT1/CCNB1/PLK1/BUB1/CENPF/ATM/APC/BUB1B/TTK/NDC80/MAD2L1/SPDL1	18
										BP	GO:1904030	negative regulation of cyclin-dependent protein kinase activity	18/5295	34/18866	0.00190972	0.0214502	0.0173168	MYOCD/CDKN2D/NR2F2/FBXO7/KAT2B/CDKN2C/PLK1/LATS2/CDKN2A/APC/LATS1/TNFAIP3/PTEN/TFAP4/CDKN1B/INCA1/CAMK2N1/CDK5RAP1	18
										BP	GO:2000780	negative regulation of double-strand break repair	18/5295	34/18866	0.00190972	0.0214502	0.0173168	MAD2L2/TFIP11/RMI2/FBH1/NUDT16L1/POLQ/TP53BP1/HELB/HSF1/CGAS/AUNIP/TRIP12/SMCHD1/RNF169/ERCC6/RIF1/PARPBP/OTUB1	18
										BP	GO:0060441	epithelial tube branching involved in lung morphogenesis	16/5295	29/18866	0.00192643	0.0216002	0.0174379	SPRY2/CELSR1/YAP1/FGF10/VANGL2/SPRY1/TNC/CTNNB1/DLG5/FOXF1/HHIP/RSPO2/CTSZ/FGFR2/DAG1/SOX9	16
										BP	GO:0007179	transforming growth factor beta receptor signaling pathway	76/5295	202/18866	0.00193802	0.0216923	0.0175122	MYOCD/SPRY2/FAM89B/UBA52/SMAD4/TGFBR3/SMAD3/GCNT2/TGFBR2/FERMT2/CAV1/ARHGEF18/CAV2/GLG1/FERMT1/SPRY1/SMAD1/FMOD/TGFBRAP1/ITGA3/RPS27A/RNF111/EP300/SPRED1/ZEB1/PML/STUB1/ZFYVE9/DAB2/BCL9L/SMAD2/MAP3K7/PARD6A/SLC2A10/TGFB2/SKI/PXN/CREBBP/SPRED2/PTPRK/GIPC1/AMHR2/SMAD9/TGFBR3L/FOXH1/F11R/SNX25/SIRT1/SMURF2/CREB1/ZBTB7A/PRKCZ/ACVR1/EMILIN1/ITGB5/WFIKKN2/ZNF451/MTMR4/STK11/DNM2/BMPR1A/TAB1/SNX6/CHST11…	76
										BP	GO:0030038	contractile actin filament bundle assembly	44/5295	106/18866	0.00195845	0.0218123	0.0176091	SORBS1/SH3PXD2B/PIK3R1/SMAD3/STMN1/SFRP1/CLASP1/ARHGEF18/ROCK2/CGNL1/CCDC88A/TPM1/MET/LPAR1/PTK2B/ARHGEF10/CORO2B/SRF/ITGB1BP1/MTOR/DLC1/PXN/ROCK1/ARHGAP6/CLASP2/ABL1/ARHGEF10L/ASAP3/WASF2/SERPINF2/SLC9A1/F11R/CUL3/TNFAIP1/PHLDB2/ITGB5/TACSTD2/FAM171A1/KCTD13/CD47/ALMS1/TGFB3/S1PR1/S100A10	44
										BP	GO:0043149	stress fiber assembly	44/5295	106/18866	0.00195845	0.0218123	0.0176091	SORBS1/SH3PXD2B/PIK3R1/SMAD3/STMN1/SFRP1/CLASP1/ARHGEF18/ROCK2/CGNL1/CCDC88A/TPM1/MET/LPAR1/PTK2B/ARHGEF10/CORO2B/SRF/ITGB1BP1/MTOR/DLC1/PXN/ROCK1/ARHGAP6/CLASP2/ABL1/ARHGEF10L/ASAP3/WASF2/SERPINF2/SLC9A1/F11R/CUL3/TNFAIP1/PHLDB2/ITGB5/TACSTD2/FAM171A1/KCTD13/CD47/ALMS1/TGFB3/S1PR1/S100A10	44
										BP	GO:0099504	synaptic vesicle cycle	75/5295	199/18866	0.00195891	0.0218123	0.0176091	AP3B1/SNAP23/CDK5/MAGI2/DRD1/NLGN4Y/SYT10/PIP5K1C/ADRA1A/RIMS3/FBXL20/RAB3GAP1/PPP3CB/LRRK2/SYT2/PLD2/PSEN1/RAB27B/SLC2A4/SLC18A2/FCHO2/ATP2A2/CTNNB1/ITSN1/CANX/KIAA1109/RAP1B/PRKCB/ITSN2/WNT3A/OPHN1/RAP1A/P2RX1/NCS1/ROCK1/HTR1B/GRIK5/DNM3/DVL1/PPFIA3/GIPC1/NLGN3/SYNJ1/VAMP4/BLOC1S6/PACSIN1/DOC2B/BTBD9/STX4/CSPG5/PTEN/CYFIP1/BTBD8/FMR1/ERC2/SCRIB/GIT1/PREPL/SYT11/BACE1/ADORA2B/DGKQ/CACNB2/P2RX7/D…	75
										BP	GO:0006650	glycerophospholipid metabolic process	121/5295	343/18866	0.00197416	0.0219063	0.017685	PGP/PITPNM3/CSNK2B/MTMR10/PIK3R1/DPM3/GPLD1/PLEKHA1/PCYT1B/MBOAT1/PIK3R2/AGPAT2/PIP5K1C/PGAP1/PIK3C3/SERINC1/MPPE1/PAFAH1B1/PIGQ/TTC7A/DPM2/INPP5F/LPCAT2/PIGB/SERINC3/MTM1/PLD2/LPCAT3/PLAAT5/PYURF/CDS2/SOCS6/ABHD16A/PLEKHA2/MECP2/AJUBA/TMEM86B/MTMR8/AGPAT1/PIGV/PTDSS2/TAZ/PGAP4/PIP4K2C/PLCH2/MTMR9/MTMR6/CEPT1/PLB1/ITPKB/AGPAT4/DGKH/PLA2G12A/PLAAT3/PITPNM2/OSBPL5/ZP3/PI4KA/PIGO/PIGK/STOML2/CPNE7/A…	121
										BP	GO:0010721	negative regulation of cell development	121/5295	343/18866	0.00197416	0.0219063	0.017685	KANK1/DIXDC1/LRP4/GLI3/PBX1/DAAM2/CDK5/SMAD4/HMG20A/NTN1/NRG1/ADGRG1/DGUOK/ZHX2/APP/PPARA/SEMA4C/PAFAH1B1/NPR2/INPP5F/LRRK2/DPYSL3/TRPV4/SEMA4B/CD38/NTRK3/PSEN1/STAT3/TSPO/NOTCH1/DLL1/MBD1/PTPN9/LPAR1/BMERB1/TRPC6/TRAK2/ACTN4/SPART/CTNNB1/TMEM98/MEIS1/REST/ATP1B2/ASAP1/DENND5A/ISL1/EIF4ENIF1/ACP4/MIB1/CX3CL1/RGMA/ITGB1BP1/GORASP1/PCM1/SEMA3A/RUFY3/PTPRG/GDI1/WNT3A/NR2F1/SKI/RTN4/DNM3/SLIT2/ASPM/R…	121
										BP	GO:0046822	regulation of nucleocytoplasmic transport	46/5295	112/18866	0.00202732	0.0224575	0.01813	TXN/GLI3/PIK3R1/CDK5/ANGPT1/MDFIC/NEDD4/FLNA/PIK3R2/PTPN14/SMAD3/ANP32B/PPP1R12A/FERMT1/MAPK1/CHP1/PSEN1/RANGAP1/SUPT6H/CDH1/CDK1/SUFU/JAK2/UFM1/GTSE1/DMAP1/DNAJC27/NUTF2/PTPN11/SIRT7/IWS1/SP100/NRDE2/TCF7L2/NF1/NUP214/AKAP8L/CTDSPL2/IL1B/EMD/RAB23/MDM2/BAG3/SETD2/RIOK2/NUP153	46
										BP	GO:1901532	regulation of hematopoietic progenitor cell differentiation	37/5295	86/18866	0.00204933	0.0226623	0.0182953	PSMD4/PSMB3/PSMB1/PSMB4/PSMA7/PSMB7/PSMD13/YAP1/FOXC1/NFE2L2/LDB1/PSME2/TCF12/PSMA2/NOTCH1/PSMC3/PSMC5/PSMD5/SOS1/PSMB5/PSMA3/PSMB6/PSMD9/KITLG/PSMA1/PSMA5/GATA3/ABL1/NUDT21/TP73/KMT2A/ZBTB1/RUNX1/PSMA4/PSME1/EIF2AK2/TAL1	37
										BP	GO:0043414	macromolecule methylation	113/5295	318/18866	0.00206342	0.022779	0.0183895	BUD23/HSD17B10/SNRPB/NELFE/NSUN5/TRMT112/SATB1/PRDM5/SMAD4/PRDM11/MBD3/LCMT1/FBL/TRMT61A/RNMT/METTL14/ANTKMT/NTMT1/PRORP/ICMT/MTO1/PRDM12/METTL1/TYW3/TRMT1/DIMT1/SETD7/EZH2/CMTR2/NSUN5P1/MBD1/MPHOSPH8/MECP2/EMG1/SUPT6H/ALKBH8/PRMT9/ZC3H13/CTNNB1/EZH1/EEF1AKMT3/PPM1D/ARID4A/DMAP1/COPRS/LCMT2/SNRPD3/PRMT2/CSKMT/ETFBKMT/ASH1L/PIH1D1/CREBBP/CTCF/WDR5/ZCCHC4/GATA3/SIRT7/NSUN5P2/WDR4/METTL15P1/TRMT1L/F…	113
										BP	GO:0006661	phosphatidylinositol biosynthetic process	48/5295	118/18866	0.00208203	0.0229059	0.0184919	PITPNM3/PIK3R1/DPM3/PLEKHA1/PIK3R2/PIP5K1C/PGAP1/PIK3C3/MPPE1/PIGQ/DPM2/INPP5F/PIGB/MTM1/PYURF/PLEKHA2/MTMR8/PIGV/PGAP4/PIP4K2C/MTMR9/MTMR6/PITPNM2/ZP3/PI4KA/PIGO/PIGK/ATM/PIGS/PLEKHA3/SYNJ1/PIK3C2A/PIP5K1B/FGF2/PTEN/PIGN/PIGG/PIGM/MTMR4/MTMR12/MTMR3/PIK3C2B/MTMR2/PTPN13/ARF3/GPAA1/PIGU/MTMR1	48
										BP	GO:2000736	regulation of stem cell differentiation	48/5295	118/18866	0.00208203	0.0229059	0.0184919	PSMD4/PSMB3/PSMB1/PSMB4/PSMA7/PSMB7/PSMD13/YAP1/SOX5/FOXC1/NFE2L2/LDB1/PSME2/TCF12/PSMA2/STAT3/NOTCH1/PSMC3/PSMC5/REST/PSMD5/PSMB5/PSMA3/WNT3A/TGFB2/PSMB6/NELFB/PSMD9/PSMA1/PSMA5/GATA3/ABL1/TRIM6/NUDT21/TP73/ZFP36L2/KMT2A/SEMA3C/RUNX1/PRICKLE1/TACSTD2/PSMA4/GDNF/PSME1/OCIAD1/EIF2AK2/SOX9/TAL1	48
										BP	GO:0055057	neuroblast division	10/5295	15/18866	0.00210122	0.0230775	0.0186305	SOX5/TEAD3/NUMB/FGFR1/WNT3A/ASPM/FGFR2/ARHGEF2/AKNA/DOCK7	10
										BP	GO:0006509	membrane protein ectodomain proteolysis	21/5295	42/18866	0.00211228	0.0231595	0.0186967	SNX33/GPLD1/NCSTN/ERAP1/TIMP3/SH3D19/PSEN1/SNX9/SPPL2A/ROCK1/ADAM10/MYH9/LRIG2/DAG1/BACE1/IL1B/P2RX7/PTPN3/ADAM19/ADAM17/SPPL2B	21
										BP	GO:0002244	hematopoietic progenitor cell differentiation	66/5295	172/18866	0.00211706	0.0231653	0.0187014	PSMD4/PSMB3/BVES/PSMB1/PSMB4/PSMA7/PSMB7/PSMD13/YAP1/FOXC1/NFE2L2/SFRP1/LDB1/PSME2/SIN3A/TCF12/PSMA2/PSEN1/NOTCH1/PSMC3/UFL1/TENT2/PSMC5/REST/PSMD5/CHD2/SOS1/PSMB5/CIAO3/PSMA3/SRF/DHTKD1/ANLN/TOP2A/JAM3/RBM47/KDR/PSMB6/PSMD9/KITLG/PSMA1/PYGO1/SBDS/SLC7A6OS/PSMA5/GATA3/ABL1/NUDT21/ESCO2/PRRC2C/TP73/ACE/KMT2A/BCL2/KIT/ZBTB1/RUNX1/TMEM91/SIPA1L3/PSMA4/CSF1R/PSME1/EIF2AK2/LIG4/TAL1/RRS1	66
										BP	GO:1903845	negative regulation of cellular response to transforming growth factor beta stimulus	38/5295	89/18866	0.00212001	0.0231653	0.0187014	SPRY2/FAM89B/UBA52/TGFBR3/SMAD3/TGFBR2/CAV1/CAV2/GLG1/SPRY1/CFLAR/RPS27A/SPRED1/STUB1/BCL9L/SMAD2/SLC2A10/SKI/SPRED2/SNX25/SIRT1/SMURF2/ZBTB7A/EMILIN1/WFIKKN2/ZNF451/MTMR4/DNM2/SNX6/CHST11/ADAM17/DAND5/TGFB1I1/SMURF1/CD109/TGFB3/HSPA5/LTBP1	38
										BP	GO:0009119	ribonucleoside metabolic process	32/5295	72/18866	0.00213395	0.0232037	0.0187324	NME1/GUK1/NME3/DGUOK/ACP3/LRRK2/APOBEC3C/AK3/NT5C2/HPRT1/NT5E/MTAP/APRT/GTPBP1/GMPR2/TJP2/ADAL/APOBEC3B/PRTFDC1/ADA2/RHOQ/NME2/CDADC1/AMD1/AK4/RAB23/NT5C1B/APOBEC3G/APOBEC3D/APOBEC3F/LRGUK/IMPDH2	32
										BP	GO:0010718	positive regulation of epithelial to mesenchymal transition	24/5295	50/18866	0.00213434	0.0232037	0.0187324	SMAD4/FOXC1/SMAD3/GCNT2/TGFBR2/WWTR1/EZH2/NOTCH1/CTNNB1/PDPN/ISL1/DAB2/BCL9L/SMAD2/AXIN2/MDK/MTOR/TGFB2/TCF7L2/ACVR1/IL1B/TGFB1I1/TGFB3/SERPINB3	24
										BP	GO:0070671	response to interleukin-12	24/5295	50/18866	0.00213434	0.0232037	0.0187324	BOLA2B/PPIA/TALDO1/SOD1/JAK1/PSME2/MSN/CNN2/AIP/CFL1/GSTO1/JAK2/MTAP/RAP1B/SIRPA/SNRPA1/LMNB1/PITPNA/RPLP0/SOD2/PLCB1/MIF/LCP1/CD47	24
										BP	GO:0060562	epithelial tube morphogenesis	117/5295	331/18866	0.00214341	0.023263	0.0187803	GLI3/SPRY2/PBX1/CSNK2B/PLXNB2/PGR/CELSR1/YAP1/ILK/SMAD4/FZD1/NTN1/SMAD3/FGF10/VANGL2/DCHS1/SFRP1/TGFBR2/SEMA4C/EDNRA/CC2D2A/SPRY1/CCM2/LUZP1/TNC/FAT4/MED12/CLIC4/PSEN1/PHACTR4/MET/FKBPL/NOTCH1/DLL1/LAMA5/CTNNBIP1/CFL1/EYA1/TRAF6/BTRC/CTNNB1/LRP6/PML/RPS7/LMO4/SUFU/NOTCH2/HOXD11/CXCR2/MIB1/SRF/KAT2A/DLG5/ZEB2/MDK/TULP3/WNT3A/TGFB2/COBL/SKI/DLC1/KDR/RHOB/SEC24B/SIRT6/DVL1/SLIT2/BCL10/FMN1/GATA3/ABL…	117
										BP	GO:0007409	axonogenesis	164/5295	482/18866	0.00217765	0.0235615	0.0190212	LRP4/METRN/GLI3/NEO1/PAK3/AMIGO1/PLXNB2/VCL/PIK3R1/CDK5/ILK/FLRT3/SMAD4/NTN1/STMN1/VANGL2/BOC/APP/MACF1/SEMA4C/NTN4/PAFAH1B1/MYCBP2/ITGB1/MAPK1/RAB8A/PPP3CB/SPG11/ROBO1/APBB2/NPTN/SIN3A/SEMA4B/PALLD/NTRK3/ZSWIM8/PSEN1/IST1/EFNA3/NOTCH1/LAMA5/TRAK1/LAMB2/B4GALT6/RNF165/ZSWIM5/NDEL1/WDR36/PLXNA2/FLRT2/NUMB/TRAK2/NECTIN1/SPART/SLITRK2/NOTCH2/ISL1/EFNA2/MAP1A/SOS1/SPTBN1/EPHA5/B4GALT5/C9orf72/KIF5B/S…	164
										BP	GO:0043401	steroid hormone mediated signaling pathway	55/5295	139/18866	0.00217823	0.0235615	0.0190212	RBFOX2/PGR/YAP1/TP63/NEDD4/SFRP1/PPARA/CALCOCO1/KANK2/CYP7B1/NCOA4/PPARGC1B/PPARD/UFL1/KDM5D/EP300/NR3C2/ZNF366/NR3C1/EGLN2/JAK2/ISL1/UFSP2/UFM1/CRY2/DAB2/CNOT1/CREBRF/PER1/PRMT2/ESRRG/AKAP13/CLOCK/AXIN1/NCOR2/LATS1/OR51E2/FOXH1/SIRT1/MED1/HDAC6/TRIP4/ZBTB7A/ARNTL/ARID1A/RUNX1/TCF21/TMF1/NCOR1/KMT2D/TRIM68/ESR2/ESR1/RXRB/SAFB	55
										BP	GO:0003170	heart valve development	28/5295	61/18866	0.00221088	0.0238346	0.0192417	SMAD4/DCHS1/TGFBR2/ROCK2/ROBO1/NOTCH1/NOTCH2/SCX/RB1/MTOR/TGFB2/HECTD1/ROCK1/SLIT2/GATA3/ZBTB14/SNAI2/BMPR2/PDE2A/TNFRSF1A/ACVR1/EMILIN1/BMPR1A/MDM2/ADAMTS9/HEY2/SOX9/ZFPM1	28
										BP	GO:0042278	purine nucleoside metabolic process	28/5295	61/18866	0.00221088	0.0238346	0.0192417	NME1/GUK1/NME3/DGUOK/MACROD1/ACP3/LRRK2/AK3/NT5C2/HPRT1/NT5E/MTAP/APRT/GTPBP1/GMPR2/TJP2/ADAL/PRTFDC1/ADA2/MACROD2/RHOQ/NME2/AMD1/AK4/RAB23/NT5C1B/LRGUK/IMPDH2	28
										BP	GO:0071383	cellular response to steroid hormone stimulus	77/5295	206/18866	0.0022317	0.0240122	0.0193851	FOXO1/RBFOX2/PGR/FBXO32/YAP1/TP63/NEDD4/SFRP1/PPARA/CALCOCO1/KANK2/CYP7B1/NCOA4/EGFR/FAM107A/PPARGC1B/PPARD/UFL1/KDM5D/CFLAR/CBX3/EP300/KLF9/NR3C2/ZNF366/NR3C1/REST/EGLN2/JAK2/ISL1/UFSP2/UFM1/CRY2/DAB2/CASP9/CNOT1/CREBRF/PER1/PRMT2/USP8/ESRRG/AKAP13/CLOCK/ZFP36L1/AXIN1/NCOR2/LATS1/OR51E2/ZFP36L2/FOXH1/SIRT1/MED1/HDAC6/TRIP4/ZBTB7A/ARNTL/ARID1A/RUNX1/ATP1A1/SMYD3/TFAP4/TCF21/ANXA1/NPC1/TMF1/ZFP36/…	77
										BP	GO:0033143	regulation of intracellular steroid hormone receptor signaling pathway	33/5295	75/18866	0.00224428	0.0240122	0.0193851	YAP1/TP63/SFRP1/KANK2/CYP7B1/UFL1/KDM5D/EP300/ZNF366/ISL1/UFSP2/UFM1/CRY2/DAB2/CNOT1/PER1/PRMT2/CLOCK/AXIN1/NCOR2/LATS1/FOXH1/SIRT1/MED1/HDAC6/ZBTB7A/ARNTL/RUNX1/TCF21/NCOR1/KMT2D/TRIM68/ESR1	33
										BP	GO:0010499	proteasomal ubiquitin-independent protein catabolic process	13/5295	22/18866	0.00224601	0.0240122	0.0193851	PSMB3/PSMB1/PSMB4/PSMA7/PSMB7/NFE2L2/PSMA2/PSMB5/PSMA3/PSMB6/PSMA1/PSMA5/PSMA4	13
										BP	GO:0051383	kinetochore organization	13/5295	22/18866	0.00224601	0.0240122	0.0193851	CENPA/CENPW/NUF2/CDT1/CENPC/CENPH/DLGAP5/MIS12/CENPX/CENPF/CENPE/CENPK/NDC80	13
										BP	GO:0071459	protein localization to chromosome, centromeric region	13/5295	22/18866	0.00224601	0.0240122	0.0193851	AURKB/CENPA/CDT1/CDK1/MIS12/RB1/CTCF/TTK/BOD1/CHAMP1/KNL1/NDC80/SPDL1	13
										BP	GO:2000785	regulation of autophagosome assembly	19/5295	37/18866	0.00229461	0.0244911	0.0197717	SH3GLB1/NUPR1/RAB3GAP1/PINK1/LRRK2/MTM1/ELAPOR1/NPRL2/ADPRH/UBQLN2/PIP4K2C/C9orf72/FEZ2/NPRL3/SEC22B/MTMR3/SMCR8/LRSAM1/CHMP4A	19
										BP	GO:0060443	mammary gland morphogenesis	22/5295	45/18866	0.00240828	0.0255764	0.0206479	GLI3/STAT6/PGR/NTN1/FGF10/TGFBR2/CAV1/BAX/BTRC/LRP6/PML/CAPN1/GLI2/SOSTDC1/CSF1/MED1/FGFR2/LRP5/SCRIB/DDR1/CSF1R/ESR1	22
										BP	GO:0046488	phosphatidylinositol metabolic process	70/5295	185/18866	0.00241155	0.0255764	0.0206479	PITPNM3/MTMR10/PIK3R1/DPM3/GPLD1/PLEKHA1/PIK3R2/PIP5K1C/PGAP1/PIK3C3/MPPE1/PIGQ/TTC7A/DPM2/INPP5F/PIGB/MTM1/PYURF/SOCS6/PLEKHA2/MTMR8/PIGV/PGAP4/PIP4K2C/PLCH2/MTMR9/MTMR6/ITPKB/PLA2G12A/PLAAT3/PITPNM2/ZP3/PI4KA/PIGO/PIGK/ATM/PIGS/PLEKHA3/PLCD4/SYNJ1/PIK3C2A/PIP5K1B/PLA2G4A/SOCS5/EFR3A/PLCB1/PLA2G4F/FGF2/PTEN/PIGN/PIGG/INPP5A/PIGM/MTMR4/MTMR12/SOCS3/MTMR3/PIK3C2B/MTMR2/INPP1/PTPN13/INPP5B/CSF1R/AR…	70
										BP	GO:0006506	GPI anchor biosynthetic process	17/5295	32/18866	0.00241686	0.0255764	0.0206479	DPM3/PGAP1/MPPE1/PIGQ/DPM2/PIGB/PYURF/PIGV/PGAP4/PIGO/PIGK/PIGS/PIGN/PIGG/PIGM/GPAA1/PIGU	17
										BP	GO:1901889	negative regulation of cell junction assembly	17/5295	32/18866	0.00241686	0.0255764	0.0206479	BCAS3/ROCK2/FAM107A/ITGB1BP1/DLC1/ROCK1/ARHGAP6/CLASP2/EPHA7/LRP1/ACE/CORO1C/DMTN/PTEN/PHLDB2/IL1B/TLR2	17
										BP	GO:1903025	regulation of RNA polymerase II regulatory region sequence-specific DNA binding	9/5295	13/18866	0.00242014	0.0255764	0.0206479	DDIT3/ZNF593/LAMTOR5/EP300/ZBTB7C/TAF1/HAND1/TMSB4X/FBXW7	9
										BP	GO:1904424	regulation of GTP binding	9/5295	13/18866	0.00242014	0.0255764	0.0206479	STMN1/CLN5/CCPG1/MET/GPSM1/ARHGEF7/C9orf72/PBXIP1/CSNK1A1	9
										BP	GO:0090288	negative regulation of cellular response to growth factor stimulus	69/5295	182/18866	0.00243463	0.0256874	0.0207374	ATP2B4/ADGRA2/SPRY2/FAM89B/UBA52/NEDD4/FZD1/TGFBR3/SMAD3/SFRP1/TGFBR2/CAV1/CAV2/GLG1/CHRDL1/SPRY3/SPRY1/NOTCH1/CFLAR/RPS27A/PDCD6/SPRED1/SPART/STUB1/MIR573/BCL9L/SMAD2/DAB2IP/SLC2A10/SKI/SPRED2/SLIT2/GATA3/ABL1/SULF2/SOSTDC1/PTPN1/SNX25/SIRT1/SMURF2/FGF2/ZBTB7A/NGFR/CTDSPL2/EMILIN1/SORL1/WFIKKN2/ZNF451/MTMR4/BMPER/SEMA6A/CADM4/MMRN2/DNM2/SNX6/CHST11/ADAM17/DAND5/TGFB1I1/RBPMS2/SMURF1/CD109/TGFB3/…	69
										BP	GO:0016358	dendrite development	90/5295	247/18866	0.00245102	0.025818	0.0208429	EEF2K/LRP4/PQBP1/RBFOX2/PAK3/CDK5/ILK/NEDD4/NTN1/MINK1/MEF2A/APP/IQGAP1/SLC11A2/PAFAH1B1/CDC20/ITGB1/LRRK2/ACSL4/EZH2/ARID1B/PSEN1/ABI2/TRAK1/LPAR1/CFL1/MECP2/HPRT1/TRPC6/TRAK2/CELSR2/ARHGAP44/ITSN1/C21orf91/MAPK8IP2/CRKL/ASAP1/ZDHHC15/BHLHB9/MAP1A/SRCIN1/ABI1/BTBD3/DLG5/DAB2IP/GORASP1/SEMA3A/CDKL5/MTOR/COBL/DNM3/CUX2/TMEM106B/ADAM10/DVL1/RAPGEF2/KIDINS220/SHANK2/ANKRD27/NLGN3/KLF7/PRKG1/SLC25A46…	90
										BP	GO:0010332	response to gamma radiation	26/5295	56/18866	0.00257074	0.0270099	0.0218051	HRAS/YAP1/H2AX/MAP3K20/GPX1/BAX/TMEM109/PML/WRN/XRCC2/HSF1/TSPYL5/RAD51/CHEK2/ATM/GATA3/TRIM13/DCUN1D3/BCL2/ERCC6/MDM2/RPL26/EGR1/GTF2H5/LIG4/HSPA5	26
										BP	GO:0010811	positive regulation of cell-substrate adhesion	49/5295	122/18866	0.00257257	0.0270099	0.0218051	DOCK1/ILK/FLNA/SMAD3/SFRP1/RSU1/IQGAP1/FERMT1/NEDD9/ITGA6/PRKCE/ITGA3/NID1/PTK2B/PLEKHA2/ARL2/RREB1/MYADM/ARHGEF7/JAK2/CRKL/TEK/CX3CL1/ITGB1BP1/MDK/DOCK5/KDR/ROCK1/ITGA5/RAC3/FMN1/ABL1/EMP2/FOXF1/NDNF/CCL28/CSF1/DMTN/CSPG5/PRKCZ/EMILIN1/DAG1/DNM2/UTRN/CRK/GFUS/S100A10/RIN2/EGFLAM	49
										BP	GO:0030203	glycosaminoglycan metabolic process	61/5295	158/18866	0.00258044	0.0270484	0.0218362	GALNT5/ANGPT1/FOXC1/ARSB/GCNT2/GALNS/SLC35D1/B4GALT2/FUCA1/B3GNT4/GLCE/DSE/CHSY1/HS3ST3A1/CHST3/CHP1/B3GALT6/ITIH5/FMOD/B4GALT6/B3GAT3/NFKB1/IDS/B4GALT5/OGN/GLB1/SPOCK3/HMMR/CD44/UST/HSPG2/B4GALT7/CSPG4/GNS/XYLT2/NDNF/SLC9A1/B4GALT1/CHST15/EXT2/FGF2/LYVE1/HGSNAT/HS3ST3B1/CSPG5/HEXA/GPC2/CLN6/EXT1/EGF/SGSH/IL1B/HS6ST1/XYLT1/CHST11/LYG1/NAGLU/B3GNT2/CHST2/EGFLAM/ABCC5	61
										BP	GO:0032434	regulation of proteasomal ubiquitin-dependent protein catabolic process	52/5295	131/18866	0.00261084	0.0272755	0.0220196	HFE/SH3RF2/HSPBP1/RNF180/NFE2L2/FAM122A/CAV1/PIAS1/IL33/CDC20/DET1/LRRK2/UBXN1/HERPUD1/MTM1/PSEN1/UFL1/RBX1/PRKN/PBK/AURKA/N4BP1/PLK1/CBFA2T3/ARIH1/STUB1/UBQLN2/RNF217/MAP1A/DAB2/WAC/DNAJB2/ARAF/COMMD1/ZYG11B/SIRT6/DVL1/RPL11/CSNK1A1/GIPC1/GCLC/SOCS5/BAG5/CLEC16A/TAF1/RACK1/PRICKLE1/MDM2/SMARCC1/BCAP31/WNT10B/BBS7	52
										BP	GO:0030512	negative regulation of transforming growth factor beta receptor signaling pathway	37/5295	87/18866	0.00261482	0.0272755	0.0220196	SPRY2/FAM89B/UBA52/TGFBR3/SMAD3/TGFBR2/CAV1/CAV2/GLG1/SPRY1/RPS27A/SPRED1/STUB1/BCL9L/SMAD2/SLC2A10/SKI/SPRED2/SNX25/SIRT1/SMURF2/ZBTB7A/EMILIN1/WFIKKN2/ZNF451/MTMR4/DNM2/SNX6/CHST11/ADAM17/DAND5/TGFB1I1/SMURF1/CD109/TGFB3/HSPA5/LTBP1	37
										BP	GO:0060218	hematopoietic stem cell differentiation	37/5295	87/18866	0.00261482	0.0272755	0.0220196	PSMD4/PSMB3/PSMB1/PSMB4/PSMA7/PSMB7/PSMD13/YAP1/FOXC1/NFE2L2/SFRP1/LDB1/PSME2/TCF12/PSMA2/PSMC3/UFL1/PSMC5/PSMD5/CHD2/PSMB5/PSMA3/SRF/PSMB6/PSMD9/PSMA1/PSMA5/GATA3/ABL1/TP73/ACE/KMT2A/RUNX1/PSMA4/PSME1/EIF2AK2/TAL1	37
										BP	GO:0000154	rRNA modification	20/5295	40/18866	0.00267628	0.0277815	0.022428	BUD23/NSUN5/TRMT112/RPUSD1/TSR3/FBL/NAF1/DIMT1/NSUN5P1/EMG1/NHP2/NOP10/ZCCHC4/THUMPD1/NSUN5P2/METTL15P1/NSUN4/METTL5/MRM1/MTERF4	20
										BP	GO:0006623	protein targeting to vacuole	20/5295	40/18866	0.00267628	0.0277815	0.022428	M6PR/AP3B1/NEDD4/VPS13D/SORT1/NCOA4/SCARB2/AP4M1/VPS13C/AP3M1/LAMP2/RNF215/VPS37D/VPS37A/GCC2/VTI1A/SORL1/SMURF1/HGS/GOSR2	20
										BP	GO:0045740	positive regulation of DNA replication	20/5295	40/18866	0.00267628	0.0277815	0.022428	HRAS/UCN/EGFR/KAT7/INO80/CDT1/CTC1/MAP2K4/CDK1/FGFR1/BRPF3/BCAR3/PCNA/STOML2/ATRX/GLI2/TNFAIP1/E2F8/EGF/KCTD13	20
										BP	GO:0042789	mRNA transcription by RNA polymerase II	8/5295	11/18866	0.00268957	0.0277899	0.0224348	FLNA/STAT3/SUPT6H/SRF/TFCP2/MED1/ZBTB1/ATF4	8
										BP	GO:0072321	chaperone-mediated protein transport	8/5295	11/18866	0.00268957	0.0277899	0.0224348	TIMM8B/TIMM10/TIMM13/PEX19/TIMM9/TIMM8A/BAG3/CLIP3	8
										BP	GO:0043044	ATP-dependent chromatin remodeling	38/5295	90/18866	0.00269004	0.0277899	0.0224348	ZNHIT1/CENPM/INO80B/MBD3/CENPA/RUVBL1/CENPW/INO80/ARID1B/SRCAP/CENPU/CENPC/HJURP/SMARCC2/CENPH/OIP5/CHD8/CENPI/SMARCA2/DMAP1/CENPX/SMARCAD1/NASP/CHD3/CENPK/H4C4/VPS72/KNL1/ARID1A/ERCC6/PBRM1/SMARCC1/SMARCA5/CHD4/SPTY2D1/PTMA/CECR2/ACTR8	38
										BP	GO:0090092	regulation of transmembrane receptor protein serine/threonine kinase signaling pathway	92/5295	254/18866	0.00270678	0.027918	0.0225382	MYOCD/NEO1/HFE/SPRY2/FAM89B/CSNK2B/UBA52/ILK/MAGI2/SMAD4/FZD1/TGFBR3/SMAD3/FGF10/SFRP1/TGFBR2/CAV1/CAV2/GLG1/CHRDL1/FERMT1/SPRY1/WWTR1/NOTCH1/ITGA3/MSX1/RNF165/RPS27A/RNF111/EP300/SPRED1/SPART/FBXL15/ZEB1/JAK2/STUB1/NOTCH2/SPTBN1/DAB2/BCL9L/SMAD2/SLC2A10/TGFB2/SKI/CREBBP/SPRED2/ABL1/ZNF423/GIPC1/IGSF1/TTK/TGFBR3L/BMPR2/SOSTDC1/SNX25/INHA/SIRT1/SMURF2/ZBTB7A/FKBP8/ACVR2A/ACVR1/CTDSPL2/EMILIN1/SORL…	92
										BP	GO:1900151	regulation of nuclear-transcribed mRNA catabolic process, deadenylation-dependent decay	12/5295	20/18866	0.00278067	0.0286342	0.0231164	NANOS3/TNRC6B/POLR2G/CNOT1/ZFP36L1/ZFP36L2/CPEB3/BTG2/CNOT7/TNRC6C/ZFP36/TENT4B	12
										BP	GO:1902036	regulation of hematopoietic stem cell differentiation	32/5295	73/18866	0.00279048	0.0286894	0.023161	PSMD4/PSMB3/PSMB1/PSMB4/PSMA7/PSMB7/PSMD13/YAP1/FOXC1/NFE2L2/LDB1/PSME2/TCF12/PSMA2/PSMC3/PSMC5/PSMD5/PSMB5/PSMA3/PSMB6/PSMD9/PSMA1/PSMA5/GATA3/ABL1/TP73/KMT2A/RUNX1/PSMA4/PSME1/EIF2AK2/TAL1	32
										BP	GO:0007517	muscle organ development	140/5295	407/18866	0.0027981	0.0287218	0.0231872	BVES/PKP2/MYOCD/MYLK/SVIL/RIPK1/HLF/YAP1/CDK5/SMAD4/FZD1/FOXC1/GJA1/EVC/TGFBR3/SMAD3/NRG1/VANGL2/UBE4B/MEF2A/PPARA/TGFBR2/NUPR1/CAV1/CAV2/DMD/MAPK1/FZD7/UQCC2/NR2F2/GPX1/GTF3C5/MTM1/TCF12/LARGE1/TPM1/MAPK12/ZFHX3/NOTCH1/DLL1/LAMA5/MEF2D/FOXO4/ZNF609/MSX1/CFLAR/MYORG/EP300/AKIRIN1/ARID5B/CCNB1/CTNNB1/CDK1/MEIS1/HOXD10/MRTFB/TAZ/FOXP2/ISL1/CHD2/SGCB/FGFR1/SCX/DSP/HIVEP3/RB1/BCL9L/USP19/KAT2A/COPRS/…	140
										BP	GO:0043543	protein acylation	90/5295	248/18866	0.00280316	0.0287279	0.0231921	MYOCD/NAA10/FOXO1/MRGBP/HHAT/SMAD4/RUVBL2/TAF10/MBD3/LDB1/GLYR1/NUPR1/BLOC1S1/RUVBL1/ZDHHC5/OGDH/EPC1/DDX3X/SIN3A/KAT7/SRCAP/HINT2/KAT2B/ZDHHC2/CHEK1/PPARGC1A/ZDHHC7/MECP2/KAT5/KAT6B/EP300/NAA30/NMT1/GLUL/EPC2/ISL1/ZDHHC15/NOS1/KAT2A/DMAP1/MAP3K7/PER1/BRPF3/EID1/PIH1D1/KANSL1L/CREBBP/CTCF/CLOCK/NMT2/WDR5/GATA3/ESCO2/EP400/SNAI2/TADA2B/IWS1/ZDHHC11B/TAF6/DLST/ATF2/NAT9/MCM3AP/DSCC1/JADE2/SIRT1/ZDH…	90
										BP	GO:0050769	positive regulation of neurogenesis	164/5295	485/18866	0.00289301	0.0295922	0.0238898	NME1/EEF2K/METRN/GLI3/PAK3/ROR2/AMIGO1/RARB/IL6ST/PLXNB2/ILK/MAGI2/FZD1/FLNA/NFE2L2/NTN1/GPRC5B/ARSB/E2F1/MUL1/MACF1/TMEM30A/IQGAP1/ZNF804A/PAFAH1B1/SCARB2/DPYSL3/STYXL1/DDX56/ROBO1/NPTN/SIN3A/SYT2/TCF12/NTRK3/TENM3/EZH2/PSEN1/IST1/TSPO/ROR1/ITGA6/NOTCH1/TRAK1/LPAR1/UFL1/TCF4/ITGA3/ZNF609/CFLAR/PTK2B/NDEL1/PLXNA2/PRKN/BEND6/NUMB/EP300/TRPC6/ZNF488/CTNNB1/ZEB1/REST/ITSN1/C21orf91/IMPACT/ATP1B2/CRK…	164
										BP	GO:0000291	nuclear-transcribed mRNA catabolic process, exonucleolytic	18/5295	35/18866	0.00290975	0.0295922	0.0238898	LSM4/LSM7/EXOSC4/EXOSC7/LSM2/LSM5/LSM3/DCP1B/NT5C3B/EDC4/EXOSC5/POLR2G/TTC37/DIS3/HBS1L/CNOT7/DDX6/DCP1A	18
										BP	GO:0006369	termination of RNA polymerase II transcription	18/5295	35/18866	0.00290975	0.0295922	0.0238898	SNRPF/SNRPE/SNRPB/CSTF2T/SNRPG/SSU72/LSM11/SCAF8/SLBP/PABPN1/SNRPD3/WDR33/CSTF1/NUDT21/CPSF4/SETX/CLP1/LSM10	18
										BP	GO:0033144	negative regulation of intracellular steroid hormone receptor signaling pathway	18/5295	35/18866	0.00290975	0.0295922	0.0238898	TP63/SFRP1/KANK2/CYP7B1/ZNF366/ISL1/CRY2/DAB2/CNOT1/PER1/CLOCK/NCOR2/FOXH1/SIRT1/ZBTB7A/ARNTL/TCF21/NCOR1	18
										BP	GO:0002478	antigen processing and presentation of exogenous peptide antigen	67/5295	177/18866	0.00291048	0.0295922	0.0238898	PSMD4/PSMB3/PSMB1/PSMB4/PSMA7/PSMB7/PSMD13/SNAP23/DYNC1LI2/AP1G1/VAMP3/PSME2/SEC31A/PSMA2/CD207/KIF2C/SEC23A/PSMC3/DYNLL1/DCTN1/TRAF6/CLTA/AP1S1/PSMC5/KIF15/PSMD5/CANX/PSMB5/PSMA3/LNPEP/KIF4A/KLC1/KIF23/SEC24B/PSMB6/PSMD9/KIF11/PSMA1/VAMP8/PSMA5/CENPE/RACGAP1/KIF18A/DYNC1H1/IKBKG/AP2S1/SEC24C/PDIA3/KIF2A/ITGAV/DCTN3/ITGB5/KIF22/B2M/SEC22B/DYNC1I2/CTSV/DNM2/OSBPL1A/CAPZB/DYNLL2/SEC24D/PSMA4/PSME1/…	67
										BP	GO:2000060	positive regulation of ubiquitin-dependent protein catabolic process	42/5295	102/18866	0.00292631	0.0297062	0.0239818	SH3RF2/HSPBP1/RNF180/NFE2L2/FAM122A/CAV1/PIAS1/IL33/CDC20/DET1/LRRK2/HERPUD1/PSEN1/RBX1/PTK2B/PRKN/AURKA/PLK1/CBFA2T3/ARIH1/STUB1/UBQLN2/RNF217/DAB2/DNAJB2/ZYG11B/SIRT6/DVL1/CSNK1A1/GCLC/AXIN1/SOCS5/PTEN/TAF1/EGF/RACK1/PRICKLE1/MDM2/SMURF1/BCAP31/BBS7/FBXW7	42
										BP	GO:0051099	positive regulation of binding	66/5295	174/18866	0.00293823	0.0297802	0.0240416	NME1/TXN/MYOCD/ITGA2/HFE/EDF1/CDK5/FOXC1/STMN1/APP/CLN5/ADD1/CAV1/LRRK2/CDCA5/CDT1/DPH3/PSEN1/MET/LAMTOR5/GPSM1/TRAF6/PRKN/EP300/CTNNB1/IDE/JAK2/ISL1/RFNG/RB1/SPON1/HSF1/WNT3A/SKI/USP33/HMGB2/FLOT1/RPL11/MAU2/GATA3/RAPGEF2/ABL1/TRIM6/KLF4/DACT1/EIF3C/PLCL2/LRP1/MAPRE1/ACE/AMFR/PPP2CB/PLCL1/TICAM1/TCF7L2/FMR1/TERT/TAF1/STING1/EGF/B2M/CDK9/PAX6/EPB41/PINX1/S100A10	66
										BP	GO:0060249	anatomical structure homeostasis	159/5295	469/18866	0.00295841	0.0299267	0.0241599	SMG6/ITGB3/TFIP11/TEP1/RPA3/VCL/YAP1/CDK5/ANGPT1/FOXC1/GJA1/RPE65/NABP2/LCA5/SOD1/AURKB/POLE4/GPR137/RFC2/POLD2/ANKRD11/GCNT2/TERF2/RFC4/TNKS1BP1/CDH3/ADD1/RPA1/DMD/ITGB1/BBS2/MAPK1/PLEKHM1/MAP3K4/LRRK1/EGFR/WWTR1/NAF1/CD38/MTM1/LARGE1/GIGYF2/POLA2/TP53INP2/PPARGC1B/BAX/NSMCE2/CCNE1/MTF1/NOTCH1/EPAS1/CTC1/PTK2B/DCTN1/WDR36/TRAF6/PRKN/TELO2/CTNNB1/TPP1/NHP2/PML/CLDN3/ATP1B2/NOP10/TINF2/MAP1A/NEK2/…	159
										BP	GO:2001022	positive regulation of response to DNA damage stimulus	43/5295	105/18866	0.00297038	0.0299267	0.0241599	EYA4/MAD2L2/H2AX/FGF10/BABAM1/NACC2/PLA2R1/EID3/RPS3/EGFR/MSX1/FBH1/EYA1/SPRED1/HDAC10/SLF2/NSMCE1/FXR2/PCNA/ATM/SPRED2/PARP3/FOXM1/CBX8/MGMT/PNKP/PRRX1/SIRT1/FMR1/SMCHD1/ARID2/ERCC6/RIF1/EEF1E1/KMT5C/BCLAF1/GTF2I/BRCC3/ABRAXAS1/SPIRE2/RPL26/FAM168A/RAD9A	43
										BP	GO:0035272	exocrine system development	24/5295	51/18866	0.00297128	0.0299267	0.0241599	FOXC1/FGF10/RAB26/NTN4/EGFR/WLS/LAMA5/BTBD7/FGFR1/SEMA3A/INSR/TGFB2/TFCP2L1/SNAI2/NFIB/FGFR2/SEMA3C/DAG1/PAX6/CLCN2/SOX9/TGFB3/SRP54/TWSG1	24
										BP	GO:1903573	negative regulation of response to endoplasmic reticulum stress	24/5295	51/18866	0.00297128	0.0299267	0.0241599	OS9/DNAJC3/LRRK2/UBXN1/HERPUD1/UBE2J1/LPCAT3/UFL1/PRKN/HYOU1/WFS1/ALOX5/TMBIM6/ERLEC1/ATF6B/PTPN1/DNAJB9/SYVN1/GRINA/TXNDC12/PPP1R15B/RACK1/HSPA5/DERL2	24
										BP	GO:0000422	autophagy of mitochondrion	34/5295	79/18866	0.00302515	0.0303107	0.0244699	MFN2/FIS1/TOMM7/VPS13D/MUL1/PINK1/TSPO/FBXO7/GABARAPL1/PPARGC1A/PRKN/SPATA18/VPS13C/ATP5IF1/PARL/HUWE1/BECN1/AMBRA1/FZD5/SLC25A46/ATG2B/BNIP3L/WIPI1/ATG2A/MAP1LC3B/HTRA2/HDAC6/ATG5/CLEC16A/MAP1LC3A/USP30/DNM1L/SMURF1/FBXW7	34
										BP	GO:0061726	mitochondrion disassembly	34/5295	79/18866	0.00302515	0.0303107	0.0244699	MFN2/FIS1/TOMM7/VPS13D/MUL1/PINK1/TSPO/FBXO7/GABARAPL1/PPARGC1A/PRKN/SPATA18/VPS13C/ATP5IF1/PARL/HUWE1/BECN1/AMBRA1/FZD5/SLC25A46/ATG2B/BNIP3L/WIPI1/ATG2A/MAP1LC3B/HTRA2/HDAC6/ATG5/CLEC16A/MAP1LC3A/USP30/DNM1L/SMURF1/FBXW7	34
										BP	GO:0001953	negative regulation of cell-matrix adhesion	21/5295	43/18866	0.00304846	0.0303107	0.0244699	PIK3R1/BCAS3/AJAP1/HOXA7/FAM107A/RASA1/ITGB1BP1/DLC1/CDKN2A/ARHGAP6/CLASP2/LRP1/CORO1C/DMTN/PTEN/NF1/PHLDB2/ACER2/NEXMIF/BCL6/ADAM15	21
										BP	GO:1903146	regulation of autophagy of mitochondrion	21/5295	43/18866	0.00304846	0.0303107	0.0244699	MFN2/TOMM7/VPS13D/MUL1/PINK1/TSPO/FBXO7/PRKN/VPS13C/ATP5IF1/PARL/HUWE1/FZD5/BNIP3L/HTRA2/HDAC6/CLEC16A/USP30/DNM1L/SMURF1/FBXW7	21
										BP	GO:2001234	negative regulation of apoptotic signaling pathway	85/5295	233/18866	0.00305183	0.0303107	0.0244699	EYA4/RIPK1/PAM16/YAP1/CDKN2D/NDUFA13/NFE2L2/NDUFS3/TRAF2/FGF10/ZMYND11/PRELID1/BCL2L2/DDX3X/PINK1/PAK5/NANOS3/LRRK2/HERPUD1/GPX1/PSEN1/BAX/ITGA6/MPV17L/CFLAR/EYA1/PRKN/AATF/IVNS1ABP/CTNNB1/MAPK8IP2/HYOU1/WFS1/PARL/RB1/CX3CL1/DDIAS/PRDX2/BCL2L12/LGALS3/PIH1D1/HMGB2/RFFL/CD44/TMBIM6/TRIAP1/CTH/TNFRSF10B/BIRC6/CTNNA1/GCLC/SNAI2/GNAI2/BAG5/SOD2/TAF9B/PTTG1IP/TNFAIP3/PTPN1/SIRT1/UNC5B/SYVN1/GRINA/TCF7…	85
										BP	GO:0015740	C4-dicarboxylate transport	14/5295	25/18866	0.00305531	0.0303107	0.0244699	SLC25A10/ABAT/LRRC8A/LRRC8E/SLC25A12/SLC25A22/SLC1A5/SLC1A3/SLC13A3/SLC12A2/SLC1A6/LRRC8C/SLC1A4/SLC25A30	14
										BP	GO:0036010	protein localization to endosome	14/5295	25/18866	0.00305531	0.0303107	0.0244699	TMEM30A/ROCK2/MSN/MICALL1/PACSIN2/AKAP11/ZDHHC1/ABHD17C/RAB35/RDX/SORL1/EGF/SCRIB/WASHC2C	14
										BP	GO:0003401	axis elongation	16/5295	30/18866	0.00306121	0.0303107	0.0244699	SPRY2/YAP1/MAGI2/FGF10/VANGL2/SFRP1/SPRY1/TNC/MED12/LRP6/WNT3A/HOXD13/MED1/FGFR2/SOX9/ESR1	16
										BP	GO:0051642	centrosome localization	16/5295	30/18866	0.00306121	0.0303107	0.0244699	SYNE2/DYNC1LI2/PAFAH1B1/SUN2/NDEL1/PLXNA2/DLGAP5/AURKA/PARD3B/KIF5B/ASPM/NUBP1/BICD2/NDE1/MAD2L1/TBCCD1	16
										BP	GO:0071480	cellular response to gamma radiation	16/5295	30/18866	0.00306121	0.0303107	0.0244699	HRAS/YAP1/H2AX/MAP3K20/TMEM109/WRN/HSF1/TSPYL5/RAD51/CHEK2/ATM/MDM2/RPL26/EGR1/GTF2H5/HSPA5	16
										BP	GO:0071711	basement membrane organization	16/5295	30/18866	0.00306121	0.0303107	0.0244699	CLASP1/CAV1/NTN4/CAV2/ITGB1/FERMT1/LAMB2/NID1/NID2/FLRT2/LAMB3/CLASP2/PHLDB1/PHLDB2/DAG1/PXDN	16
										BP	GO:0008360	regulation of cell shape	60/5295	156/18866	0.00307714	0.0304216	0.0245594	BVES/PARVA/CDC42EP4/PLXNB2/WDR1/CDC42EP3/PALMD/FERMT2/ARHGEF18/MSN/TPM1/LPAR1/PTK2B/PLXNA2/RASA1/EPS8/PDPN/RHOBTB2/FGD4/RHOBTB3/RND3/ITGA7/ALDOA/DLC1/KDR/RHOB/RHOD/MKLN1/FBLIM1/EPB41L3/PARVB/RAC3/MYH9/S100A13/ARHGAP35/F11R/FGD6/DMTN/CYFIP1/MYH10/RDX/DAG1/KIT/RHOQ/C15orf62/RND2/GNA13/PHIP/ANXA1/TBCCD1/CRK/FAM171A1/SYNE3/EPB41/CSF1R/BRWD1/FGD5/CFAP410/ICAM1/WASF3	60
										BP	GO:0097191	extrinsic apoptotic signaling pathway	84/5295	230/18866	0.0031027	0.0306272	0.0247254	EYA4/BAD/RIPK1/PIK3R1/YAP1/NDUFA13/TRAF2/SMAD3/FGF10/ZMYND11/SFRP1/SIVA1/TIMP3/CAV1/IL33/BCL2L2/SORT1/DDX3X/PAK5/GPX1/FEM1B/BAX/ITGA6/CFLAR/EYA1/TLR3/WWOX/PML/MOAP1/JAK2/FGFR1/IL6R/CYLD/CASP9/CX3CL1/DAB2IP/PIDD1/PRDX2/BCL2L12/HIPK1/TGFB2/LGALS3/HMGB2/RFFL/KITLG/BCL10/TNFRSF10B/BIRC6/ITM2C/CTNNA1/GCLC/SNAI2/SRPX/RBCK1/SP100/CASP8AP2/TNFAIP3/STX4/PPP1CA/PDIA3/UNC5B/TCF7L2/ITGAV/TNFRSF1A/HTRA2/PTEN/…	84
										BP	GO:0001889	liver development	55/5295	141/18866	0.00314226	0.0309104	0.024954	GFER/ALDH1A2/HRAS/ITGA2/GLI3/HFE/CSNK2B/TGFBR3/SMAD3/TAF10/RPL30/FPGS/IGF2R/EGFR/ACO2/ASNS/EZH2/MET/NOTCH1/CFLAR/MPST/SEC63/ARID5B/AURKA/CEACAM1/NOTCH2/WDR35/MDK/PTCD2/WNT3A/COBL/UPF2/RAP1A/PCNA/RHBDD3/SULF2/TNFAIP3/MAN2A1/CUL3/MED1/NF1/E2F8/CDK5RAP3/ANXA1/PTPN3/AK4/DBP/RGN/PKD2/TYMS/SOX9/SP3/GNPNAT1/CLDN1/FBXW7	55
										BP	GO:1903844	regulation of cellular response to transforming growth factor beta stimulus	51/5295	129/18866	0.00314653	0.0309104	0.024954	MYOCD/SPRY2/FAM89B/UBA52/SMAD4/TGFBR3/SMAD3/TGFBR2/CAV1/CAV2/GLG1/FERMT1/SPRY1/ITGA3/CFLAR/RPS27A/RNF111/EP300/SPRED1/ZEB1/STUB1/DAB2/BCL9L/SMAD2/SLC2A10/SKI/CREBBP/SPRED2/GIPC1/TGFBR3L/SNX25/SIRT1/SMURF2/ZBTB7A/EMILIN1/WFIKKN2/ZNF451/MTMR4/STK11/DNM2/SNX6/CHST11/ADAM17/DAND5/TGFB1I1/SMURF1/CD109/TGFB3/HSPA5/LTBP1/LTBP4	51
										BP	GO:1902807	negative regulation of cell cycle G1/S phase transition	52/5295	132/18866	0.00315022	0.0309104	0.024954	RIPK1/CDKN2D/CDC25C/E2F1/NACC2/TNKS1BP1/ZNF655/KANK2/FAM107A/GIGYF2/EZH2/BAX/FBXO7/RBL2/CDKN2C/CDK2AP2/EP300/CCNB1/CTDSP2/CDK1/AURKA/PCBP4/PML/PLAGL1/GTSE1/CNOT1/RB1/PIDD1/PRMT2/MIR30C2/TFDP2/PCNA/CDKN2A/CHEK2/TRIAP1/ATM/KLF4/DACT1/FBXO31/CNOT6L/DCUN1D3/PTEN/E2F8/BCL2/BTG2/CNOT7/PRMT1/CDKN1B/MDM2/RPL26/PKD2/RFWD3	52
										BP	GO:0003158	endothelium development	53/5295	135/18866	0.00315059	0.0309104	0.024954	EDF1/PDE4D/CSNK2B/VCL/SMAD4/GJA1/NRG1/SLC40A1/VEZF1/ADD1/FOXJ2/CCM2/ROCK2/MSN/NR2F2/GPX1/CLIC4/MET/NOTCH1/DLL1/CTNNB1/ZEB1/MYADM/PDPN/CLDN3/CEACAM1/RAP1B/HEG1/RAP1A/TJP2/KDR/RHOB/ROCK1/RAPGEF2/BMPR2/PDE2A/F11R/APOLD1/TNFRSF1A/RDX/PTPRS/ACVR1/KDM6B/GSTM3/IL1B/ETV2/ARHGEF26/NOTCH4/BMP6/HEY2/S1PR1/CLDN1/ICAM1	53
										BP	GO:0030099	myeloid cell differentiation	147/5295	431/18866	0.00322083	0.0315514	0.0254715	NME1/ACTN1/STAT5B/RBFOX2/MEIS2/ROR2/RIPK1/NFE2L1/PIK3R1/RPS19/WDR1/TGFBR3/GPR137/MPL/SFRP1/APP/TGFBR2/HOXA7/LDB1/ADD1/SLC11A2/PAFAH1B1/FAXDC2/MITF/TSPAN2/LRRK1/SIN3A/KAT7/PPARGC1B/PSEN1/STAT3/CDIN1/KAT2B/DLL1/CTNNBIP1/UFL1/EPAS1/PTK2B/PIR/TNRC6B/TRAF6/TIRAP/EP300/TLR3/CTNNB1/RPS14/MEIS1/CBFA2T3/PML/JAK2/CEACAM1/NOTCH2/AGO1/EFNA2/FAM210B/ARID4A/EIF6/ATP5IF1/AGO3/ANKRD54/ABI1/CASP9/RB1/ITPKB/SRF/PR…	147
										BP	GO:0006469	negative regulation of protein kinase activity	89/5295	246/18866	0.00325664	0.0318089	0.0256793	MYOCD/SPRY2/ILK/IRAK3/CDKN2D/DNAJC3/SLC8A1/DUSP19/SFRP1/CAV1/RPTOR/TAOK3/SPRY3/SPRY1/DBNDD2/RTRAF/DUSP3/NR2F2/WWTR1/CHP1/DUSP16/PSEN1/FBXO7/KAT2B/PRKRIP1/CDKN2C/PKN1/SPRED1/PRKAR2A/PLK1/LRP6/IMPACT/CEACAM1/ACP4/SRCIN1/INKA2/RB1/LATS2/DAB2IP/ITGB1BP1/WNK1/PRKAR1A/HEG1/CDKN2A/DVL1/APC/SPRED2/ABL1/HIPK3/TARBP2/SH3BP5/SOCS5/LATS1/TNFAIP3/PTPN1/CORO1C/SIRT1/CAMK2N2/PTEN/NF1/PTPRB/CDK5RAP3/DUSP9/LRP5/S…	89
										BP	GO:0008154	actin polymerization or depolymerization	81/5295	221/18866	0.003257	0.0318089	0.0256793	KANK1/TMSB10/CDC42EP4/KANK4/PAK3/ARPC5L/SVIL/ARPC4/WDR1/MICAL3/CDC42EP3/MLST8/LIMA1/CAP1/MYO1C/ADD1/CORO7/FER/PSTPIP2/KIRREL1/FAM107A/TTC17/MSRB2/ABI2/ARPIN/ARPC3/PRKCE/PTK2B/CFL1/CAP2/RASA1/EPS8/PFN4/MYADM/WASHC1/IQGAP2/JAK2/JMY/VILL/ARPC1A/SPTBN1/SNX9/ABI1/NCKAP1/FHOD3/MTOR/DSTN/LMOD1/COBL/SSH1/DIAPH3/SLIT2/ARHGAP6/FMN1/WHAMM/WASF2/LATS1/ARHGAP35/FCHSD2/PLEKHH2/ARFIP1/DMTN/TMOD3/CYFIP1/CFL2/WAS…	81
										BP	GO:0046328	regulation of JNK cascade	69/5295	184/18866	0.00333046	0.032477	0.0262187	HRAS/ROR2/SH3RF2/RIPK1/MDFIC/EDA2R/PJA2/TRAF2/MINK1/ZMYND11/VANGL2/DUSP19/SFRP1/MUL1/APP/MAP3K20/RPS3/PAFAH1B1/TAOK3/FZD7/PINK1/DUSP3/MAP3K4/TRPV4/EGFR/PTK2B/PKN1/TRAF6/MAP2K4/PRKN/TIRAP/ZNF622/FZD10/TLR3/PHLPP1/MAPK8IP2/CYLD/TPD52L1/MAP3K7/MAP4K5/DAB2IP/ZEB2/PER1/SEMA3A/SIRPA/TRAF4/HIPK3/FZD5/DACT1/AXIN1/SERPINF2/PLCB1/COPS5/PTPN1/DVL2/TLR4/MECOM/HACD3/MAP3K2/SPAG9/ERCC6/IL1B/SASH1/NCOR1/MAP3K11…	69
										BP	GO:0032886	regulation of microtubule-based process	87/5295	240/18866	0.00337405	0.0328523	0.0265217	DIXDC1/POC1A/DYNLT2B/CHMP3/TACC3/KLHL42/RANBP1/STMN1/CHMP2A/RASSF7/CLASP1/MAP10/CHMP1B/MACF1/RPS3/PAFAH1B1/VPS4B/BBS2/ROCK2/SPAG5/TRPV4/CEP131/FAM107A/SKA3/CEP120/MET/KAT2B/CHEK1/TPX2/DCTN1/MCPH1/BMERB1/MECP2/CDK2AP2/MAPRE2/SKA1/ARL2/CTNNB1/AURKA/PLK1/LAMP1/CNIH2/MAP1A/CYLD/NEK2/KAT2A/DYRK1A/WNT3A/PSRC1/TRAF3IP1/PDCD6IP/ROCK1/SLAIN2/KIF11/APC/CLASP2/ABL1/TTBK2/KIF18A/DYNC1H1/CFAP298/PARP3/MAPRE1/…	87
										BP	GO:1901215	negative regulation of neuron death	78/5295	212/18866	0.00341305	0.0331709	0.0267789	HRAS/CDK5/ANGPT1/ILK/FZD1/SOD1/TRAF2/PPARA/NENF/PINK1/LRRK2/UCN/NMNAT1/STAMBP/PSEN1/STAT3/BAX/FBXO7/PTK2B/PPARGC1A/MECP2/MAP2K4/PRKN/RASA1/REL/CTNNB1/REST/ITSN1/JAK2/HYOU1/ISL1/BHLHB9/ALKBH1/WFS1/CX3CL1/XRCC2/MDK/AXL/HSF1/MEAK7/WNT3A/KIF14/ROCK1/NTF3/AMBRA1/GCLC/PPT1/IKBKG/LRP1/NDNF/SOD2/NTRK2/SIRT1/UNC5B/CSF1/HTRA2/CREB1/NCOA7/BCL2/TERT/NTF4/SORL1/BTG2/RACK1/ATF4/CX3CR1/SNX6/DRAXIN/SYNGAP1/GDNF/…	78
										BP	GO:0051895	negative regulation of focal adhesion assembly	11/5295	18/18866	0.00342738	0.0331709	0.0267789	BCAS3/FAM107A/ITGB1BP1/DLC1/ARHGAP6/CLASP2/LRP1/CORO1C/DMTN/PTEN/PHLDB2	11
										BP	GO:0150118	negative regulation of cell-substrate junction organization	11/5295	18/18866	0.00342738	0.0331709	0.0267789	BCAS3/FAM107A/ITGB1BP1/DLC1/ARHGAP6/CLASP2/LRP1/CORO1C/DMTN/PTEN/PHLDB2	11
										BP	GO:1900153	positive regulation of nuclear-transcribed mRNA catabolic process, deadenylation-dependent decay	11/5295	18/18866	0.00342738	0.0331709	0.0267789	NANOS3/TNRC6B/POLR2G/CNOT1/ZFP36L1/ZFP36L2/CPEB3/BTG2/CNOT7/TNRC6C/ZFP36	11
										BP	GO:0006022	aminoglycan metabolic process	65/5295	172/18866	0.00347986	0.0336282	0.0271481	GALNT5/ANGPT1/FOXC1/ARSB/GCNT2/GALNS/SLC35D1/B3GALT2/B4GALT2/FUCA1/B3GNT4/GLCE/DSE/B3GNT9/CHSY1/HS3ST3A1/CHST3/CHP1/B3GALT6/ITIH5/CTBS/FMOD/B4GALT6/B3GAT3/NFKB1/IDS/B4GALT5/OGN/GLB1/SPOCK3/HMMR/CD44/UST/B3GALNT1/HSPG2/B4GALT7/CSPG4/GNS/XYLT2/NDNF/SLC9A1/B4GALT1/CHST15/EXT2/FGF2/LYVE1/HGSNAT/HS3ST3B1/CSPG5/HEXA/GPC2/CLN6/EXT1/EGF/SGSH/IL1B/HS6ST1/XYLT1/CHST11/LYG1/NAGLU/B3GNT2/CHST2/EGFLAM/ABCC5	65
										BP	GO:0032481	positive regulation of type I interferon production	32/5295	74/18866	0.00361203	0.0348405	0.0281268	POLR2H/PQBP1/POLR2L/STAT6/DDX3X/EP300/TLR3/POLR1C/CTNNB1/NFKB1/HMGB2/CREBBP/POLR3K/FLOT1/CGAS/IRF3/PTPN11/IFI16/TLR4/TICAM1/POLR2E/STING1/POLR2K/IRF7/IRF5/POLR3B/TLR2/RIOK3/ZBTB20/SETD2/LRRFIP1/MYD88	32
										BP	GO:0048709	oligodendrocyte differentiation	42/5295	103/18866	0.0036203	0.0348405	0.0281268	GLI3/NSUN5/TRPC4/DAAM2/WDR1/CDK5/NCSTN/NRG1/PRDM8/CD9/TSPAN2/MED12/NOTCH1/LPAR1/B4GALT6/CDKN2C/SOX13/ZNF488/CTNNB1/TMEM98/HDAC10/SLC45A3/B4GALT5/MDK/MTOR/ASPA/NLGN3/EIF2B3/TP73/NTRK2/PTEN/NF1/GPR17/DAG1/EIF2B4/NKX2-2/TLR2/PAX6/NKX6-1/SOX9/SOX8/WASF3	42
										BP	GO:0051054	positive regulation of DNA metabolic process	74/5295	200/18866	0.00362155	0.0348405	0.0281268	PARM1/EYA4/CHTF8/STAT6/MAD2L2/PAK3/CHTF18/NABP2/AURKB/H2AX/FGF10/RFC2/BABAM1/RFC4/ANXA3/RPS3/MAPK1/MAP3K4/ST20/EGFR/NAF1/BAX/PTK2B/PPARGC1A/EYA1/MECP2/CTNNB1/PML/HDAC10/TP53BP1/NEK2/WRN/SLF2/HSF1/OTUD4/PCNA/RAD51/TNFSF13/SIRT6/ATM/TNKS/KLF4/ATRX/CD40/PARP3/NEK7/FOXM1/CBX8/MGMT/PNKP/DSCC1/PRRX1/ENDOG/SIRT1/TNKS2/FGF2/HMCES/SMCHD1/ARID2/ERCC6/RIF1/CCT7/KMT5C/PPP1R10/GTF2I/BRCC3/ABRAXAS1/SPIRE2/MAPK…	74
										BP	GO:1905269	positive regulation of chromatin organization	43/5295	106/18866	0.00366106	0.035168	0.0283912	NELFE/SMAD4/C6orf89/RUVBL2/GLYR1/PINK1/LRRK2/PRDM12/SIN3A/KAT7/MIER1/PPARGC1A/MPHOSPH8/MECP2/CCNB1/CTNNB1/ISL1/NOS1/KAT2A/RNF40/PIH1D1/SIRT6/ATM/WDR5/GATA3/SNAI2/TADA2B/KMT2E/CTR9/SIRT1/KMT2A/RTF1/ZNF304/FMR1/AKAP8L/RESF1/CDK9/PHF19/IL1B/RIF1/BCL6/TAL1/DNMT3B	43
										BP	GO:0043928	exonucleolytic catabolism of deadenylated mRNA	17/5295	33/18866	0.00369378	0.0352717	0.0284749	LSM4/LSM7/EXOSC4/EXOSC7/LSM2/LSM5/LSM3/DCP1B/NT5C3B/EDC4/EXOSC5/TTC37/DIS3/HBS1L/CNOT7/DDX6/DCP1A	17
										BP	GO:0044319	wound healing, spreading of cells	17/5295	33/18866	0.00369378	0.0352717	0.0284749	FLNA/CLASP1/AJUBA/RREB1/PDPN/CEACAM1/MTOR/CD44/ITGA5/ARHGAP24/CLASP2/ARHGAP35/PTEN/PHLDB2/MRTFA/DDR1/ADAM17	17
										BP	GO:0045736	negative regulation of cyclin-dependent protein serine/threonine kinase activity	17/5295	33/18866	0.00369378	0.0352717	0.0284749	MYOCD/CDKN2D/NR2F2/FBXO7/KAT2B/CDKN2C/PLK1/LATS2/CDKN2A/APC/LATS1/TNFAIP3/PTEN/TFAP4/CDKN1B/INCA1/CDK5RAP1	17
										BP	GO:0090505	epiboly involved in wound healing	17/5295	33/18866	0.00369378	0.0352717	0.0284749	FLNA/CLASP1/AJUBA/RREB1/PDPN/CEACAM1/MTOR/CD44/ITGA5/ARHGAP24/CLASP2/ARHGAP35/PTEN/PHLDB2/MRTFA/DDR1/ADAM17	17
										BP	GO:0006275	regulation of DNA replication	45/5295	112/18866	0.00372398	0.0355074	0.0286652	HRAS/CHTF8/CHTF18/RFC2/TERF2/RFC4/ZBTB38/UCN/EGFR/KAT7/CCDC88A/INO80/CDT1/RAD17/FBH1/CTC1/MAP2K4/CDK1/WDR18/FGFR1/BRPF3/BCAR3/CCNA2/PCNA/STOML2/CHEK2/CDC6/ESCO2/ATRX/GLI2/DONSON/METTL4/DSCC1/TNFAIP1/ANKRD17/E2F8/SENP2/EGF/TICRR/ORC3/MSH3/BLM/BCL6/KCTD13/USP37	45
										BP	GO:0035196	production of miRNAs involved in gene silencing by miRNA	23/5295	49/18866	0.00374736	0.0356776	0.0288025	RIPK1/SMAD3/SMAD1/EGFR/STAT3/TUT4/AGO1/SNIP1/AGO3/SMAD2/ZC3H7A/MAP2K2/TARBP2/ZC3H7B/NCOR2/PUS10/AGO4/DGCR8/PUM2/SRRT/PUM1/NCOR1/ESR1	23
										BP	GO:0017015	regulation of transforming growth factor beta receptor signaling pathway	50/5295	127/18866	0.00378825	0.0359604	0.0290309	MYOCD/SPRY2/FAM89B/UBA52/SMAD4/TGFBR3/SMAD3/TGFBR2/CAV1/CAV2/GLG1/FERMT1/SPRY1/ITGA3/RPS27A/RNF111/EP300/SPRED1/ZEB1/STUB1/DAB2/BCL9L/SMAD2/SLC2A10/SKI/CREBBP/SPRED2/GIPC1/TGFBR3L/SNX25/SIRT1/SMURF2/ZBTB7A/EMILIN1/WFIKKN2/ZNF451/MTMR4/STK11/DNM2/SNX6/CHST11/ADAM17/DAND5/TGFB1I1/SMURF1/CD109/TGFB3/HSPA5/LTBP1/LTBP4	50
										BP	GO:0051053	negative regulation of DNA metabolic process	50/5295	127/18866	0.00378825	0.0359604	0.0290309	SMG6/MAD2L2/TFIP11/PAM16/GJA1/TERF2/RPS3/CERS1/RMI2/NMNAT1/FBH1/CTC1/NUDT16L1/POLQ/TINF2/TP53BP1/HELB/HSF1/CGAS/AUNIP/ATM/H1-10/TNKS/GATA3/DFFA/PIF1/BMPR2/PARP3/TRIP12/TNKS2/KMT2A/GNL3L/SMCHD1/RNF169/ERCC6/RIF1/ERCC4/MSH3/BLM/PARPBP/TENT4B/PINX1/BCL6/H1-2/RGN/RAD50/SLX4/OTUB1/H1-9P/TERF2IP	50
										BP	GO:0042451	purine nucleoside biosynthetic process	13/5295	23/18866	0.00384701	0.036304	0.0293083	NME1/GUK1/NME3/HPRT1/NT5E/MTAP/APRT/ADAL/PRTFDC1/ADA2/NME2/AMD1/IMPDH2	13
										BP	GO:0042455	ribonucleoside biosynthetic process	13/5295	23/18866	0.00384701	0.036304	0.0293083	NME1/GUK1/NME3/HPRT1/NT5E/MTAP/APRT/ADAL/PRTFDC1/ADA2/NME2/AMD1/IMPDH2	13
										BP	GO:0043162	ubiquitin-dependent protein catabolic process via the multivesicular body sorting pathway	13/5295	23/18866	0.00384701	0.036304	0.0293083	VPS36/NEDD4/VPS4B/VPS28/STAM/SNF8/TOM1L1/VPS37D/VPS37A/HDAC6/RNF126/MVB12A/UBAP1	13
										BP	GO:0046129	purine ribonucleoside biosynthetic process	13/5295	23/18866	0.00384701	0.036304	0.0293083	NME1/GUK1/NME3/HPRT1/NT5E/MTAP/APRT/ADAL/PRTFDC1/ADA2/NME2/AMD1/IMPDH2	13
										BP	GO:0071985	multivesicular body sorting pathway	20/5295	41/18866	0.00386222	0.0363569	0.029351	LEPROT/VPS36/CHMP3/CHMP2A/CHMP1B/VPS4B/SORT1/VPS28/STAM/SNF8/LYST/RAB27B/SYTL4/VPS37D/VPS37A/RAB27A/CHMP6/MVB12A/CHMP4A/CHMP4BP1	20
										BP	GO:0051651	maintenance of location in cell	79/5295	216/18866	0.00386465	0.0363569	0.029351	TXN/TMSB10/PDE4D/DDIT3/TAF8/CACNA1C/CDK5/OS9/GJA1/HK1/DRD1/VPS13D/SLC8A1/MTLN/CAV1/DMD/PAFAH1B1/SUN2/JPH4/PINK1/SYNE1/CCDC88A/TSPO/BAX/ARL2BP/PRKCE/RANGAP1/PTK2B/CALM1/VPS13C/ARL2/TAF3/PFN4/SLC25A23/PML/GSTO1/SLC30A4/NOS1/CHCHD10/TOPORS/FTL/CX3CL1/JPH2/ARHGAP21/CHD7/GRIK5/ANKRD13C/RASA3/ASPM/ABL1/LIME1/ITPR1/RYR3/PLN/SP100/ANXA6/FGF2/SLC8B1/ATG5/GSTM2/MORC3/SORL1/ITPR2/GAA/ITPR3/CHERP/P2RX7/TBCCD…	79
										BP	GO:0019884	antigen processing and presentation of exogenous antigen	69/5295	185/18866	0.00387705	0.0363569	0.029351	PSMD4/PSMB3/PSMB1/PSMB4/PSMA7/PSMB7/PSMD13/AP3B1/SNAP23/MR1/DYNC1LI2/AP1G1/VAMP3/PSME2/SEC31A/PSMA2/CD207/KIF2C/SEC23A/PSMC3/DYNLL1/DCTN1/TRAF6/CLTA/AP1S1/PSMC5/KIF15/PSMD5/CANX/PSMB5/PSMA3/LNPEP/KIF4A/KLC1/KIF23/SEC24B/PSMB6/PSMD9/KIF11/PSMA1/VAMP8/PSMA5/CENPE/RACGAP1/KIF18A/DYNC1H1/IKBKG/AP2S1/SEC24C/PDIA3/KIF2A/ITGAV/DCTN3/ITGB5/KIF22/B2M/SEC22B/DYNC1I2/CTSV/DNM2/OSBPL1A/CAPZB/DYNLL2/SEC24D/PS…	69
										BP	GO:0048753	pigment granule organization	15/5295	28/18866	0.00388086	0.0363569	0.029351	AP3B1/KIF13A/BLOC1S1/AP1G1/TRAPPC6A/LYST/ZEB2/SHROOM2/BLOC1S6/RAB38/BCL2/HPS4/GPR143/HPS1/RAB32	15
										BP	GO:1900101	regulation of endoplasmic reticulum unfolded protein response	15/5295	28/18866	0.00388086	0.0363569	0.029351	PIK3R1/BAX/UFL1/ATF6/WFS1/DAB2IP/ATF6B/COPS5/PTPN1/DNAJB9/TMEM33/PPP1R15B/RACK1/FICD/HSPA5	15
										BP	GO:0031334	positive regulation of protein-containing complex assembly	92/5295	257/18866	0.00398307	0.0372602	0.0300802	CDC42EP4/ARPC5L/RPA3/ARPC4/SH3GLB1/CDC42EP3/MLST8/NRG1/CLASP1/MTLN/MYO1C/RPS3/RPA1/DDX3X/FER/PINK1/MSN/KIRREL1/CDT1/BAX/ABI2/ARPIN/MET/ARPC3/PSMC3/PRKCE/RBX1/PTK2B/DCTN1/MECP2/AJUBA/TIRAP/ARL2/PSMC5/WASHC1/IQGAP2/JMY/STUB1/ASAP1/ARPC1A/SNX9/SLF2/P2RY12/DAB2IP/RAP1B/NCKAP1/MTOR/BIK/LMOD1/LGALS3/PIH1D1/PSRC1/SLAIN2/ATM/FMN1/WHAMM/WASF2/ERCC3/MAPRE1/FCHSD2/TLR4/ABCA1/STMP1/ZDHHC1/ARFIP1/CREB1/CYFIP1…	92
										BP	GO:0000302	response to reactive oxygen species	85/5295	235/18866	0.00399044	0.037275	0.0300921	ROMO1/PDK2/TXN/FOXO1/STAT6/BAD/COA8/RIPK1/CAT/PLEKHA1/NFE2L2/SOD1/TRAF2/PRDX5/SLC8A1/MTR/RPS3/CCS/MAPK1/FER/PINK1/ZNF580/AGAP3/LRRK2/GPX1/EGFR/PDE8A/TPM1/EZH2/PPARGC1B/MET/CFLAR/PTK2B/PPARGC1A/TRPC6/STK24/CDK1/PDGFD/APTX/IMPACT/AXL/HSF1/PRDX2/TXNIP/CCNA2/SIRPA/PCNA/SZT2/PXN/RHOB/PSAP/ABL1/PTPRK/KLF4/SETX/SOD2/CBX8/TNFAIP3/STK26/PPP2CB/ENDOG/SIRT1/HDAC6/NUDT15/PPP1R15B/BCL2/KDM6B/ETS1/TRA2B/MAP1LC…	85
										BP	GO:0003179	heart valve morphogenesis	24/5295	52/18866	0.00406864	0.0378407	0.0305489	SMAD4/DCHS1/TGFBR2/ROCK2/ROBO1/NOTCH1/NOTCH2/SCX/RB1/MTOR/TGFB2/ROCK1/SLIT2/GATA3/SNAI2/BMPR2/ACVR1/EMILIN1/BMPR1A/MDM2/ADAMTS9/HEY2/SOX9/ZFPM1	24
										BP	GO:0090329	regulation of DNA-dependent DNA replication	24/5295	52/18866	0.00406864	0.0378407	0.0305489	CHTF8/CHTF18/RFC2/TERF2/RFC4/KAT7/INO80/CDT1/FBH1/WDR18/FGFR1/PCNA/STOML2/CHEK2/ATRX/DONSON/METTL4/DSCC1/E2F8/SENP2/TICRR/MSH3/BLM/BCL6	24
										BP	GO:1990089	response to nerve growth factor	24/5295	52/18866	0.00406864	0.0378407	0.0305489	EEF2K/MAGI2/E2F1/APP/DYNC1LI2/SORT1/MICALL1/NTRK3/ARPC3/KAT2A/CDC5L/USP8/RAP1A/NTF3/RAPGEF2/KIDINS220/NTRK2/CREB1/PTEN/KIF1B/RAB35/NTF4/CRK/HSPA5	24
										BP	GO:0031099	regeneration	74/5295	201/18866	0.00418221	0.0385929	0.0311561	GLI3/HFE/CSNK2B/YAP1/TGFBR3/FGF10/TGFBR2/MTR/ANXA3/CD9/RPL30/FPGS/FZD7/INPP5F/IGF2R/TNC/GPX1/EGFR/PTGFRN/PTPRU/LARGE1/NTRK3/EZH2/TSPO/PPARD/NOTCH1/LAMB2/CFLAR/NDEL1/AKIRIN1/STK24/CCNB1/CDK1/AURKA/JAK2/ISL1/WDR35/RGMA/PTPRF/MDK/AXL/JAM3/BIN3/UPF2/RAP1A/CCNA2/PCNA/DYSF/SOX15/CTNNA1/KLF4/TARBP2/SULF2/LRP1/PRRX1/LRIG2/MED1/PTEN/CPQ/RTN4R/PTPRS/BCL2/DAG1/ANXA1/PTPN3/KLF5/CDKN1B/SOX2/LCP1/RGN/TYMS/WNT1…	74
										BP	GO:0001780	neutrophil homeostasis	10/5295	16/18866	0.00419749	0.0385929	0.0311561	MPL/PDE4B/CXCR2/ITPKB/AXL/JAM3/HCAR2/SH2B3/ANXA1/MERTK	10
										BP	GO:0003222	ventricular trabecula myocardium morphogenesis	10/5295	16/18866	0.00419749	0.0385929	0.0311561	NRG1/UBE4B/NOTCH1/HEG1/TGFB2/CHD7/FOXH1/MED1/BMPR1A/HEY2	10
										BP	GO:0006047	UDP-N-acetylglucosamine metabolic process	10/5295	16/18866	0.00419749	0.0385929	0.0311561	GNE/AMDHD2/DPAGT1/PGM3/GNPDA2/GFPT1/GFPT2/GNPNAT1/MGAT1/SLC35A3	10
										BP	GO:0006268	DNA unwinding involved in DNA replication	10/5295	16/18866	0.00419749	0.0385929	0.0311561	SSBP1/MCM7/RPA1/PURA/WRN/RAD51/MCM2/RECQL/MCM4/BLM	10
										BP	GO:0045116	protein neddylation	10/5295	16/18866	0.00419749	0.0385929	0.0311561	UBE2M/COPS9/NEDD8/RBX1/DCUN1D4/DCUN1D5/RPL11/DCUN1D3/UBE2F/RNF7	10
										BP	GO:0051444	negative regulation of ubiquitin-protein transferase activity	10/5295	16/18866	0.00419749	0.0385929	0.0311561	MAD2L2/USP44/PSEN1/RPS7/RPL23/RPL11/ABL1/BAG5/MAD2L1/BAG2	10
										BP	GO:2001224	positive regulation of neuron migration	10/5295	16/18866	0.00419749	0.0385929	0.0311561	FLNA/ZNF609/DAB2IP/MDK/SEMA3A/RAPGEF2/FBXO31/SEMA6A/ARHGEF2/NSMF	10
										BP	GO:0001764	neuron migration	62/5295	164/18866	0.00420467	0.0386038	0.0311649	PLXNB2/CELSR1/CDK5/FLNA/DRD1/NTN1/NRG1/ADGRG1/PAFAH1B1/ASTN2/APBB2/NR2F2/NTRK3/PSEN1/STAT3/BAX/ITGA3/ZNF609/NDEL1/FLRT2/CELSR2/CTNNB1/ADGRL3/ELP3/CRKL/FGFR1/ALKBH1/CX3CL1/ACAP3/SRF/DAB2IP/PCM1/MDK/SEMA3A/AXL/CDKL5/ASPM/GATA3/RAPGEF2/POMGNT2/PRKG1/PEX13/NDNF/FBXO31/ZSWIM6/CELSR3/NTRK2/LRIG2/MYH10/SATB2/NDE1/SEMA6A/ARHGEF2/NEXMIF/PAX6/CRK/NKX6-1/PEX7/SDCCAG8/NSMF/USP9X/NR4A2	62
										BP	GO:0006195	purine nucleotide catabolic process	21/5295	44/18866	0.00430832	0.0391854	0.0316344	NUDT1/PDE4D/NUDT7/PDE5A/MLYCD/GPX1/PDE8A/PDE4B/ITPA/NT5C2/ACOT7/HPRT1/NT5E/DNPH1/PDE4A/PDE8B/PDE2A/PDE7B/NUDT15/NT5C1B/NT5C	21
										BP	GO:0044091	membrane biogenesis	21/5295	44/18866	0.00430832	0.0391854	0.0316344	LRP4/MAGI2/NLGN4Y/SERINC1/CAV1/CAV2/TLCD1/PEX3/PACSIN2/SPTBN1/FLOT1/PSAP/PEX16/TLCD2/NLGN3/EMP2/STX4/PTEN/SYT11/S100A10/CLIP3	21
										BP	GO:0045841	negative regulation of mitotic metaphase/anaphase transition	18/5295	36/18866	0.00430934	0.0391854	0.0316344	MAD2L2/AURKB/LCMT1/USP44/TRIP13/CDC20/CDT1/CCNB1/PLK1/BUB1/CENPF/ATM/APC/BUB1B/TTK/NDC80/MAD2L1/SPDL1	18
										BP	GO:0050931	pigment cell differentiation	18/5295	36/18866	0.00430934	0.0391854	0.0316344	GLI3/GNA11/AP1G1/MITF/ZEB2/KITLG/ANKRD27/BLOC1S6/OR51E2/RAB38/RAB27A/BCL2/KIT/HPS4/CD63/RAB32/HPS6/ADAMTS9	18
										BP	GO:1901136	carbohydrate derivative catabolic process	72/5295	195/18866	0.0043097	0.0391854	0.0316344	NUDT1/PDE4D/NTHL1/NUDT7/NAGA/GALC/ARSB/GALNS/PDE5A/FUCA1/NT5M/DERA/MLYCD/APOBEC3C/PDE8A/CHP1/PDE4B/ITPA/CTBS/FMOD/ACOT7/FBXO17/HPRT1/AMDHD2/NT5E/IDS/FBXO44/MANBA/ENTPD4/PDE4A/OGN/GLB1/HMMR/CD44/PSAP/HSPG2/CSPG4/PDE8B/ADAL/GNS/GPD1L/PDE2A/APOBEC3B/SLC9A1/FGF2/LYVE1/GNPDA2/PDE7B/HGSNAT/CSPG5/NUDT15/STT3B/HEXA/GPC2/FBXO27/FBXO6/DPYD/ADA2/DCTPP1/EDEM1/SGSH/CDADC1/SMUG1/LYG1/NAGLU/ADAMTS9/NT5C/EDEM2/A…	72
										BP	GO:0007004	telomere maintenance via telomerase	30/5295	69/18866	0.00431064	0.0391854	0.0316344	SMG6/AURKB/TERF2/TNKS1BP1/RPA1/MAPK1/MAP3K4/NAF1/CTC1/TELO2/CTNNB1/NHP2/NOP10/TINF2/NEK2/ATM/TNKS/PIF1/NEK7/PNKP/TNKS2/GNL3L/TERT/CCT7/TENT4B/PINX1/MAPK15/RAD50/CCT3/TERF2IP	30
										BP	GO:0030032	lamellipodium assembly	30/5295	69/18866	0.00431064	0.0391854	0.0316344	VCL/ITGB1/FER/CCDC88A/AJUBA/AKIRIN1/ARHGEF7/P2RY12/NCKAP1/MTOR/BIN3/RHOD/PARVB/SLIT2/WHAMM/WASF2/ARHGEF4/ARHGEF6/PLCE1/DMTN/CYFIP1/HDAC4/KIT/NUP85/DNM2/CAPZB/TWF2/SPATA13/S1PR1/WASF3	30
										BP	GO:0048813	dendrite morphogenesis	56/5295	146/18866	0.0044264	0.040181	0.0324381	EEF2K/LRP4/PQBP1/RBFOX2/PAK3/CDK5/ILK/NEDD4/MINK1/MEF2A/SLC11A2/PAFAH1B1/ITGB1/LRRK2/ABI2/TRAK1/CFL1/HPRT1/TRPC6/TRAK2/CELSR2/ARHGAP44/MAPK8IP2/ZDHHC15/BHLHB9/SRCIN1/ABI1/BTBD3/GORASP1/SEMA3A/CDKL5/DNM3/CUX2/TMEM106B/ADAM10/DVL1/RAPGEF2/KIDINS220/SHANK2/ANKRD27/NLGN3/KLF7/LZTS3/FBXO31/PREX2/HDAC6/PTEN/FARP1/CHRNA7/STK11/SHANK3/CUX1/DNM1L/SARM1/NSMF/PARP6	56
										BP	GO:0032231	regulation of actin filament bundle assembly	42/5295	104/18866	0.00445043	0.0403422	0.0325683	SH3PXD2B/PIK3R1/FLNA/SYNPO2/SMAD3/STMN1/SFRP1/CLASP1/ARHGEF18/ROCK2/CGNL1/CCDC88A/TPM1/MET/LPAR1/ARHGEF10/PRKN/CORO2B/CX3CL1/ITGB1BP1/MTOR/DLC1/PXN/ROCK1/ARHGAP6/CLASP2/ABL1/ARHGEF10L/ASAP3/WASF2/SERPINF2/SLC9A1/F11R/PHLDB2/RDX/SHANK3/TACSTD2/CD47/ALMS1/TGFB3/S1PR1/S100A10	42
										BP	GO:0042440	pigment metabolic process	31/5295	72/18866	0.00447797	0.0405348	0.0327238	NFE2L1/SRRD/RPE65/SLC25A39/CDH3/SLC11A2/HMOX2/PGRMC1/ALAD/TSPO/PPARGC1A/HPRT1/UROS/ATP5IF1/ZEB2/APRT/CTNS/TMEM14C/RAPGEF2/GIPC1/UROD/HMBS/IREB2/COX10/HPX/BCL2/ALAS1/GPR143/TRPC1/PPOX/SLC25A38	31
										BP	GO:0043488	regulation of mRNA stability	69/5295	186/18866	0.00449954	0.0406272	0.0327983	PSMD4/PSMB3/PSMB1/PSMB4/PSMA7/EXOSC4/PSMB7/PSMD13/UBA52/EXOSC7/RNASEL/FASTK/E2F1/FTO/METTL14/TBRG4/PSME2/ROCK2/GIGYF2/PSMA2/THRAP3/PSMC3/EXOSC5/RPS27A/TIRAP/PCBP4/PSMC5/PSMD5/PSMB5/PSMA3/AXIN2/FXR2/MTOR/DIS3/PSMB6/ROCK1/TNFSF13/PSMD9/PSMA1/PSMA5/TNPO1/ZFP36L1/CARHSP1/TENT5B/PRKCA/RC3H1/CNOT6L/ZFP36L2/ALKBH5/FMR1/NUP214/SYNCRIP/CPEB3/ZC3H14/UPF1/TENT5C/RBM10/ZFP36/TENT4B/PUM2/PUM1/PSMA4/DCP1A/GDNF…	69
										BP	GO:0050804	modulation of chemical synaptic transmission	153/5295	454/18866	0.0045008	0.0406272	0.0327983	HRAS/HRH2/ROR2/CDK5/NCSTN/ABAT/DRD1/NLGN4Y/ADRA1A/APP/RIMS3/RAB26/FBXL20/RAB3GAP1/CLSTN1/CDC20/ITGB1/MAPK1/RAB8A/MPP2/JPH4/PINK1/PPP3CB/AKAP7/LRRK2/ABR/UCN/EGFR/NPTN/CD38/FAM107A/PACSIN2/PSEN1/STAT3/ZDHHC2/PRKCE/PRNP/PTK2B/MECP2/PRKN/CDH1/MCTP2/PLEKHG5/ATP2A2/PSMC5/SNCAIP/NISCH/MAPK8IP2/NMU/GLUL/TSHZ3/JAK2/GRIN2A/CNIH2/ACP4/MAP1A/USP46/CX3CL1/KIF5B/SRF/KAT2A/RAP1B/PRKCB/KCNB1/MTOR/PTPRA/CACNG4/CA…	153
										BP	GO:1901989	positive regulation of cell cycle phase transition	44/5295	110/18866	0.00451194	0.0406706	0.0328334	ANAPC11/PBX1/CDC45/FGF10/CDC25C/APP/RPTOR/VPS4B/DDX3X/LSM11/CDCA5/EGFR/SIN3A/EZH2/CDT1/NSMCE2/MECP2/DLGAP5/CCNB1/CDK1/PLRG1/RB1/ESPL1/DTL/CDC6/UBE2C/PLCB1/KMT2E/CUL3/CDC23/STXBP4/TMOD3/ANKRD17/CUL4A/RDX/TERT/ANXA1/LSM10/DYRK3/MDM2/ADAM17/MAPK15/CDC25B/WNT10B	44
										BP	GO:0021782	glial cell development	48/5295	122/18866	0.00455807	0.041029	0.0331228	ROR2/NSUN5/CDK5/ILK/NCSTN/DRD1/SOD1/NRG1/APP/PRDM8/CD9/TSPAN2/MED12/EGFR/NTRK3/PSEN1/ROR1/DLL1/LPAR1/ADAM22/LAMB2/B4GALT6/ARHGEF10/ZNF488/HDAC10/MPP5/B4GALT5/MDK/IFNGR1/SKI/ASPA/SLC25A46/EIF2B3/LRP1/NTRK2/TLR4/CSPG5/PTEN/NF1/NCMAP/DAG1/LDLR/EIF2B4/NKX2-2/IL1B/TLR2/TREM2/WASF3	48
										BP	GO:0046128	purine ribonucleoside metabolic process	26/5295	58/18866	0.00464797	0.0417216	0.0336819	NME1/GUK1/NME3/DGUOK/ACP3/LRRK2/AK3/NT5C2/HPRT1/NT5E/MTAP/APRT/GTPBP1/GMPR2/TJP2/ADAL/PRTFDC1/ADA2/RHOQ/NME2/AMD1/AK4/RAB23/NT5C1B/LRGUK/IMPDH2	26
										BP	GO:1903749	positive regulation of establishment of protein localization to mitochondrion	26/5295	58/18866	0.00464797	0.0417216	0.0336819	UBL5/LEPROT/BAD/PDCD5/TP63/SH3GLB1/TOMM7/E2F1/PINK1/BBC3/PPP1R13B/NMT1/UBE2J2/HUWE1/VPS11/TFDP2/FZD5/TP73/HTRA2/BCL2/MICALL2/HPS4/RNF31/YWHAQ/FBXW7/UBE2D3	26
										BP	GO:1902905	positive regulation of supramolecular fiber organization	76/5295	208/18866	0.00466162	0.0417857	0.0337337	CDC42EP4/ARPC5L/SH3PXD2B/ARPC4/WDR1/FLNA/SYNPO2/CDC42EP3/MLST8/SMAD3/SFRP1/CLASP1/APP/MYO1C/RPS3/FER/ROCK2/TRPV4/GPX1/KIRREL1/CCDC88A/TPM1/PSEN1/ABI2/ARPIN/MET/ARPC3/LPAR1/PRKCE/PTK2B/CFL1/DCTN1/ARHGEF10/MECP2/ARL2/WASHC1/IQGAP2/JMY/ARPC1A/SNX9/RB1/CX3CL1/ITGB1BP1/NCKAP1/MTOR/DSTN/LMOD1/PSRC1/PXN/SLAIN2/FMN1/WHAMM/ABL1/ARHGEF10L/WASF2/SERPINF2/MAPRE1/FCHSD2/ARFIP1/CYFIP1/CFL2/WASH6P/TOGARAM1/C15o…	76
										BP	GO:0014044	Schwann cell development	16/5295	31/18866	0.0046947	0.0419072	0.0338317	CDK5/ILK/SOD1/NRG1/MED12/NTRK3/ADAM22/LAMB2/ARHGEF10/MPP5/SKI/SLC25A46/NTRK2/NF1/NCMAP/DAG1	16
										BP	GO:0061842	microtubule organizing center localization	16/5295	31/18866	0.0046947	0.0419072	0.0338317	SYNE2/DYNC1LI2/PAFAH1B1/SUN2/NDEL1/PLXNA2/DLGAP5/AURKA/PARD3B/KIF5B/ASPM/NUBP1/BICD2/NDE1/MAD2L1/TBCCD1	16
										BP	GO:1902253	regulation of intrinsic apoptotic signaling pathway by p53 class mediator	16/5295	31/18866	0.0046947	0.0419072	0.0338317	MSX1/PRKN/RPS7/BCL2L12/CD44/TRIAP1/RPL11/TAF9B/PTTG1IP/SIRT1/MIF/BCL2/MDM2/BDKRB2/RPL26/MARCHF7	16
										BP	GO:0010001	glial cell differentiation	83/5295	230/18866	0.00471801	0.042057	0.0339526	METRN/GLI3/ROR2/NSUN5/IL6ST/TRPC4/NFE2L1/DAAM2/WDR1/CDK5/ILK/NCSTN/DRD1/SOD1/FGF10/NRG1/APP/PRDM8/CD9/METTL14/MAPK1/TSPAN2/MED12/EGFR/NTRK3/PSEN1/STAT3/ROR1/NOTCH1/DLL1/MBD1/LPAR1/ADAM22/LAMB2/B4GALT6/CDKN2C/ARHGEF10/SOX13/ZNF488/CTNNB1/CDK1/TMEM98/HDAC10/MPP5/SLC45A3/B4GALT5/MDK/IFNGR1/MTOR/SKI/PTPN11/ABL1/ASPA/NLGN3/SLC25A46/EIF2B3/NFIB/LRP1/TP73/NTRK2/TLR4/NAB1/CSPG5/PTEN/NF1/EMX1/GPR17/NCMAP/…	83
										BP	GO:0035722	interleukin-12-mediated signaling pathway	22/5295	47/18866	0.00472879	0.0420948	0.0339831	BOLA2B/PPIA/TALDO1/SOD1/JAK1/PSME2/MSN/CNN2/AIP/CFL1/GSTO1/JAK2/MTAP/RAP1B/SNRPA1/LMNB1/PITPNA/RPLP0/SOD2/PLCB1/MIF/LCP1	22
										BP	GO:0032200	telomere organization	65/5295	174/18866	0.00474587	0.0421884	0.0340587	SMG6/TFIP11/TEP1/RPA3/NABP2/AURKB/POLE4/RFC2/POLD2/TERF2/RFC4/TNKS1BP1/RPA1/MAPK1/MAP3K4/NAF1/POLA2/NSMCE2/CCNE1/CTC1/TELO2/CTNNB1/NHP2/PML/NOP10/TINF2/NEK2/YLPM1/WRN/EXO1/PCNA/RAD51/FEN1/SIRT6/ATM/LTO1/TNKS/CCNE2/PIF1/ATRX/PARP3/NEK7/SP100/H4C4/PNKP/TNKS2/GNL3L/TERT/DCLRE1C/UPF1/RIF1/CCT7/PPP1R10/ERCC4/BLM/TENT4B/SMC5/PINX1/MAPK15/RAD50/H3C12/H3C4/SLX4/CCT3/TERF2IP	65
										BP	GO:0000288	nuclear-transcribed mRNA catabolic process, deadenylation-dependent decay	33/5295	78/18866	0.00476695	0.0423173	0.0341628	LSM4/LSM7/EXOSC4/EXOSC7/LSM2/LSM5/LSM3/TNKS1BP1/NANOS3/DCP1B/NT5C3B/TUT4/TNRC6B/EDC4/EXOSC5/POLR2G/TTC37/CNOT1/DIS3/ZFP36L1/RC3H1/CNOT6L/ZFP36L2/HBS1L/CPEB3/BTG2/CNOT7/DDX6/TNRC6C/ZFP36/TENT4B/DCP1A/SAMD4A	33
										BP	GO:0000028	ribosomal small subunit assembly	12/5295	21/18866	0.00484175	0.0427455	0.0345085	RPL38/RPSA/RPS19/RPS15/RPS10/RPS28/MRPS7/RPS14/RPS5/RPS27/RRP7A/RPS10P5	12
										BP	GO:0039702	viral budding via host ESCRT complex	12/5295	21/18866	0.00484175	0.0427455	0.0345085	CHMP3/CHMP2A/CHMP1B/VPS4B/VPS28/SNF8/PDCD6IP/VPS37D/VPS37A/CHMP6/MVB12A/CHMP4A	12
										BP	GO:1903055	positive regulation of extracellular matrix organization	12/5295	21/18866	0.00484175	0.0427455	0.0345085	SMAD3/CLASP1/DDR2/CFLAR/PDPN/RB1/CLASP2/PHLDB1/PHLDB2/EMILIN1/DAG1/SOX9	12
										BP	GO:1903599	positive regulation of autophagy of mitochondrion	12/5295	21/18866	0.00484175	0.0427455	0.0345085	MFN2/TOMM7/VPS13D/MUL1/PINK1/FBXO7/PRKN/VPS13C/ATP5IF1/HUWE1/HDAC6/SMURF1	12
										BP	GO:0031330	negative regulation of cellular catabolic process	94/5295	265/18866	0.004897	0.0430644	0.0347659	ATP2B4/HFE/PKP3/PAM16/GPLD1/OS9/ACACB/SLIRP/LEPR/ADRA1A/E2F1/TIMP3/NUPR1/PINK1/LRRK2/UBXN1/NAF1/HERC1/MTM1/ALAD/UBE2J1/NMNAT1/PSEN1/STAT3/TSPO/MET/THRAP3/TENT2/KDM4A/TIRAP/PBK/MTMR8/N4BP1/PML/RPS7/WASHC1/SUFU/MTMR9/MAP1A/RRAGA/WAC/USP19/DAB2IP/AXIN2/RIC1/FEZ2/RPL23/MTOR/OPHN1/ETFBKMT/ROCK1/ERLEC1/RPL11/GIPC1/DFFA/TENT5B/BAG5/NRDE2/WDR6/LRIG2/DAP/EIF4G2/HTRA2/ZKSCAN3/SNRNP70/FMR1/CDK5RAP3/BCL2/CLE…	94
										BP	GO:0009163	nucleoside biosynthetic process	19/5295	39/18866	0.00489794	0.0430644	0.0347659	NME1/GUK1/NME3/DTYMK/TK1/DHFR2/HPRT1/UCK1/NT5E/MTAP/APRT/ADAL/PRTFDC1/UCKL1/ADA2/NME2/TK2/AMD1/IMPDH2	19
										BP	GO:2000816	negative regulation of mitotic sister chromatid separation	19/5295	39/18866	0.00489794	0.0430644	0.0347659	PTTG1/MAD2L2/AURKB/LCMT1/USP44/TRIP13/CDC20/CDT1/CCNB1/PLK1/BUB1/CENPF/ATM/APC/BUB1B/TTK/NDC80/MAD2L1/SPDL1	19
										BP	GO:0046755	viral budding	14/5295	26/18866	0.00492479	0.0432376	0.0349058	NEDD4/CHMP3/CHMP2A/CHMP1B/VPS4B/VPS28/SNF8/PDCD6IP/VPS37D/VPS37A/CHMP6/LRSAM1/MVB12A/CHMP4A	14
										BP	GO:0099177	regulation of trans-synaptic signaling	153/5295	455/18866	0.00493108	0.0432376	0.0349058	HRAS/HRH2/ROR2/CDK5/NCSTN/ABAT/DRD1/NLGN4Y/ADRA1A/APP/RIMS3/RAB26/FBXL20/RAB3GAP1/CLSTN1/CDC20/ITGB1/MAPK1/RAB8A/MPP2/JPH4/PINK1/PPP3CB/AKAP7/LRRK2/ABR/UCN/EGFR/NPTN/CD38/FAM107A/PACSIN2/PSEN1/STAT3/ZDHHC2/PRKCE/PRNP/PTK2B/MECP2/PRKN/CDH1/MCTP2/PLEKHG5/ATP2A2/PSMC5/SNCAIP/NISCH/MAPK8IP2/NMU/GLUL/TSHZ3/JAK2/GRIN2A/CNIH2/ACP4/MAP1A/USP46/CX3CL1/KIF5B/SRF/KAT2A/RAP1B/PRKCB/KCNB1/MTOR/PTPRA/CACNG4/CA…	153
										BP	GO:0016573	histone acetylation	60/5295	159/18866	0.00503132	0.0440565	0.0355669	MYOCD/MRGBP/SMAD4/RUVBL2/TAF10/MBD3/LDB1/GLYR1/RUVBL1/EPC1/SIN3A/KAT7/SRCAP/KAT2B/CHEK1/PPARGC1A/MECP2/KAT5/KAT6B/EP300/EPC2/ISL1/NOS1/KAT2A/DMAP1/MAP3K7/PER1/BRPF3/EID1/PIH1D1/KANSL1L/CREBBP/CTCF/CLOCK/WDR5/GATA3/EP400/SNAI2/TADA2B/IWS1/TAF6/ATF2/MCM3AP/JADE2/SIRT1/KMT2A/ATG5/DPF1/TAF1/ZNF451/KANSL3/SGF29/MORF4L1/IL1B/NAA60/ZZZ3/KANSL1/BRPF1/BRD1/KAT6A	60
										BP	GO:0000187	activation of MAPK activity	59/5295	156/18866	0.0050838	0.0441933	0.0356773	PAK3/UBA52/RIPK1/MDFIC/SOD1/FGF10/NRG1/MUL1/MAP3K20/MAPK1/LRRK2/NTRK3/LPAR1/RPS27A/PKN1/TRAF6/MAP2K4/ITGA1/PBK/CDK1/CRKL/MAP3K7/MAP4K5/DAB2IP/PRDX2/MAP2K2/INSR/NTF3/PTPN11/CSPG4/IKBKG/TP73/PTPN1/PLCE1/TLR4/FGF2/LPAR3/MAPK11/IQGAP3/INAVA/DUSP9/HACD3/KIT/MAP3K2/CHRNA7/EGF/SPAG9/SHC2/IRAK2/ERCC6/IL1B/ADORA2B/P2RX7/PROK1/TAB1/AVPI1/TAB3/MAP3K11/TGFB3	59
										BP	GO:0060211	regulation of nuclear-transcribed mRNA poly(A) tail shortening	9/5295	14/18866	0.00509152	0.0441933	0.0356773	TNRC6B/POLR2G/CNOT1/CPEB3/BTG2/CNOT7/TNRC6C/ZFP36/TENT4B	9
										BP	GO:1902101	positive regulation of metaphase/anaphase transition of cell cycle	9/5295	14/18866	0.00509152	0.0441933	0.0356773	ANAPC11/CDT1/NSMCE2/DLGAP5/RB1/ESPL1/CUL3/CDC23/MAPK15	9
										BP	GO:1903624	regulation of DNA catabolic process	9/5295	14/18866	0.00509152	0.0441933	0.0356773	PAM16/ST20/NMNAT1/BAX/HSF1/ATM/DFFA/ENDOG/RGN	9
										BP	GO:1903894	regulation of IRE1-mediated unfolded protein response	9/5295	14/18866	0.00509152	0.0441933	0.0356773	BAX/UFL1/DAB2IP/COPS5/PTPN1/DNAJB9/TMEM33/FICD/HSPA5	9
										BP	GO:1904668	positive regulation of ubiquitin protein ligase activity	9/5295	14/18866	0.00509152	0.0441933	0.0356773	UBE2S/CDC20/CDC14B/BTRC/PLK1/GORASP1/UBE2C/PTEN/RAB1A	9
										BP	GO:0032436	positive regulation of proteasomal ubiquitin-dependent protein catabolic process	36/5295	87/18866	0.005095	0.0441933	0.0356773	SH3RF2/HSPBP1/RNF180/NFE2L2/FAM122A/CAV1/PIAS1/IL33/CDC20/DET1/LRRK2/HERPUD1/PSEN1/RBX1/PRKN/AURKA/PLK1/CBFA2T3/ARIH1/STUB1/UBQLN2/RNF217/DAB2/DNAJB2/ZYG11B/SIRT6/DVL1/CSNK1A1/GCLC/SOCS5/TAF1/RACK1/PRICKLE1/MDM2/BCAP31/BBS7	36
										BP	GO:0032608	interferon-beta production	23/5295	50/18866	0.00512142	0.0443031	0.0357659	TRAIP/DDX3X/TIRAP/TLR3/REL/TRIM38/SIRPA/HMGB2/TRAF3IP1/FLOT1/IRF3/PTPN11/TRIM56/RNF216/TLR4/PTPRS/STING1/IRF7/IRF5/POLR3B/TLR2/RIOK3/ZBTB20	23
										BP	GO:0061014	positive regulation of mRNA catabolic process	23/5295	50/18866	0.00512142	0.0443031	0.0357659	FTO/METTL14/ROCK2/NANOS3/GIGYF2/TNRC6B/POLR2G/CNOT1/GTPBP1/ROCK1/ZFP36L1/RC3H1/CNOT6L/ZFP36L2/CPEB3/BTG2/CNOT7/UPF1/TNRC6C/ZC3HAV1/ZFP36/PUM1/PLEKHN1	23
										BP	GO:0048588	developmental cell growth	85/5295	237/18866	0.00516996	0.0446629	0.0360564	VCL/CDK5/ILK/FLRT3/NTN1/ADRA1A/SORBS2/MUL1/APP/PPARA/TGFBR2/MACF1/SEMA4C/IQGAP1/PAFAH1B1/ITGB1/PPP3CB/SPG11/SIN3A/SYT2/SEMA4B/NTRK3/IST1/LAMB2/NDEL1/WDR36/MAP2K4/PRKN/SPART/CTNNB1/AURKA/IMPACT/C9orf72/SRF/ZEB2/SEMA3A/CDKL5/RUFY3/ITSN2/MTOR/PRMT2/GDI1/WNT3A/COBL/RTN4/AKAP13/SIRT6/DVL1/SLIT2/ABL1/NLGN3/EPHA7/BMPR2/LRP1/L1CAM/CPNE6/LPAR3/HDAC6/CYFIP1/CTDP1/LHX2/PRKCZ/RTN4R/EMX1/EIF2AK4/PTPRS/SEMA3C/…	85
										BP	GO:0061008	hepaticobiliary system development	55/5295	144/18866	0.00527158	0.0454654	0.0367043	GFER/ALDH1A2/HRAS/ITGA2/GLI3/HFE/CSNK2B/TGFBR3/SMAD3/TAF10/RPL30/FPGS/IGF2R/EGFR/ACO2/ASNS/EZH2/MET/NOTCH1/CFLAR/MPST/SEC63/ARID5B/AURKA/CEACAM1/NOTCH2/WDR35/MDK/PTCD2/WNT3A/COBL/UPF2/RAP1A/PCNA/RHBDD3/SULF2/TNFAIP3/MAN2A1/CUL3/MED1/NF1/E2F8/CDK5RAP3/ANXA1/PTPN3/AK4/DBP/RGN/PKD2/TYMS/SOX9/SP3/GNPNAT1/CLDN1/FBXW7	55
										BP	GO:0006479	protein methylation	68/5295	184/18866	0.00528405	0.0454654	0.0367043	SNRPB/NELFE/TRMT112/SATB1/PRDM5/SMAD4/PRDM11/LCMT1/FBL/ANTKMT/NTMT1/ICMT/PRDM12/SETD7/EZH2/MECP2/SUPT6H/PRMT9/CTNNB1/EZH1/EEF1AKMT3/ARID4A/COPRS/SNRPD3/PRMT2/CSKMT/ETFBKMT/ASH1L/PIH1D1/CREBBP/CTCF/WDR5/GATA3/SIRT7/FBXO11/PRDM4/ETF1/ATRX/IWS1/KMT2E/TET2/CTR9/SIRT1/KMT2A/FAM98B/RTF1/ARMT1/SUV39H1/ZNF304/MECOM/KMT5A/SMYD3/PRMT6/BTG2/PHF19/RIF1/KMT5C/PRMT1/WDR82/RAB3D/METTL21EP/H1-2/RAB3B/SETD2/KMT2D…	68
										BP	GO:0008213	protein alkylation	68/5295	184/18866	0.00528405	0.0454654	0.0367043	SNRPB/NELFE/TRMT112/SATB1/PRDM5/SMAD4/PRDM11/LCMT1/FBL/ANTKMT/NTMT1/ICMT/PRDM12/SETD7/EZH2/MECP2/SUPT6H/PRMT9/CTNNB1/EZH1/EEF1AKMT3/ARID4A/COPRS/SNRPD3/PRMT2/CSKMT/ETFBKMT/ASH1L/PIH1D1/CREBBP/CTCF/WDR5/GATA3/SIRT7/FBXO11/PRDM4/ETF1/ATRX/IWS1/KMT2E/TET2/CTR9/SIRT1/KMT2A/FAM98B/RTF1/ARMT1/SUV39H1/ZNF304/MECOM/KMT5A/SMYD3/PRMT6/BTG2/PHF19/RIF1/KMT5C/PRMT1/WDR82/RAB3D/METTL21EP/H1-2/RAB3B/SETD2/KMT2D…	68
										BP	GO:0010972	negative regulation of G2/M transition of mitotic cell cycle	39/5295	96/18866	0.00531241	0.0456484	0.036852	PSMD4/PSMB3/PSMB1/PSMB4/PSMA7/PSMB7/PSMD13/AURKB/MIIP/FOXN3/TAOK3/PSME2/PSMA2/PSMC3/RAD17/FOXO4/RBX1/CDK1/AURKA/PSMC5/PSMD5/PSMB5/PSMA3/FBXL7/PSMB6/ATM/PSMD9/PSMA1/PSMA5/CDC6/ORC1/DONSON/CDK5RAP3/TICRR/BLM/PINX1/PSMA4/PSME1/BRSK1	39
										BP	GO:0007040	lysosome organization	29/5295	67/18866	0.00535521	0.0457652	0.0369463	MBTPS1/AP3B1/ARSB/CLN5/SCARB2/ACP3/SPG11/LRRK2/ACP2/LYST/CLVS2/TPP1/ACP4/MFSD8/CCDC115/MTOR/TMEM106B/LAMTOR1/PPT1/SRPX/ABCA1/ZKSCAN3/RAB7B/CLN6/HPS4/GAA/HPS1/P2RX7/NAGLU	29
										BP	GO:0009166	nucleotide catabolic process	29/5295	67/18866	0.00535521	0.0457652	0.0369463	NUDT1/PDE4D/NTHL1/NUDT7/PDE5A/NT5M/DERA/MLYCD/GPX1/PDE8A/PDE4B/ITPA/NT5C2/ACOT7/NUDT12/HPRT1/NT5E/DNPH1/ENTPD4/PDE4A/PDE8B/PDE2A/PDE7B/NUDT15/DCTPP1/SMUG1/SARM1/NT5C1B/NT5C	29
										BP	GO:0080171	lytic vacuole organization	29/5295	67/18866	0.00535521	0.0457652	0.0369463	MBTPS1/AP3B1/ARSB/CLN5/SCARB2/ACP3/SPG11/LRRK2/ACP2/LYST/CLVS2/TPP1/ACP4/MFSD8/CCDC115/MTOR/TMEM106B/LAMTOR1/PPT1/SRPX/ABCA1/ZKSCAN3/RAB7B/CLN6/HPS4/GAA/HPS1/P2RX7/NAGLU	29
										BP	GO:0048736	appendage development	67/5295	181/18866	0.00536155	0.0457652	0.0369463	ALDH1A2/LRP4/GLI3/PBX1/ROR2/RARB/CACNA1C/TP63/SMAD4/FGF10/MAP3K20/FREM2/ZNF358/DYNC2H1/NR2F2/ITGB4/PSEN1/BAX/ITGA6/KAT2B/NOTCH1/MSX1/RNF165/PLXNA2/PBX2/CTNNB1/HOXD10/LRP6/NOTCH2/FGFR1/SCX/INTU/KAT2A/PAM/TULP3/ZNRF3/TGFB2/SKI/TRAF3IP1/CHD7/CREBBP/HOXD13/FMN1/ATRX/MBNL1/GLI2/BMPR2/RUNX2/SP8/PRRX1/B9D1/MED1/RSPO2/FGFR2/SLC39A3/SEMA3C/LRP5/EVX2/BMPR1A/WDR19/ECE1/CHST11/HOXD12/FRAS1/SOX9/COMP/BBS7	67
										BP	GO:0060173	limb development	67/5295	181/18866	0.00536155	0.0457652	0.0369463	ALDH1A2/LRP4/GLI3/PBX1/ROR2/RARB/CACNA1C/TP63/SMAD4/FGF10/MAP3K20/FREM2/ZNF358/DYNC2H1/NR2F2/ITGB4/PSEN1/BAX/ITGA6/KAT2B/NOTCH1/MSX1/RNF165/PLXNA2/PBX2/CTNNB1/HOXD10/LRP6/NOTCH2/FGFR1/SCX/INTU/KAT2A/PAM/TULP3/ZNRF3/TGFB2/SKI/TRAF3IP1/CHD7/CREBBP/HOXD13/FMN1/ATRX/MBNL1/GLI2/BMPR2/RUNX2/SP8/PRRX1/B9D1/MED1/RSPO2/FGFR2/SLC39A3/SEMA3C/LRP5/EVX2/BMPR1A/WDR19/ECE1/CHST11/HOXD12/FRAS1/SOX9/COMP/BBS7	67
										BP	GO:1901657	glycosyl compound metabolic process	50/5295	129/18866	0.00543678	0.0460859	0.0372052	NME1/GUK1/NME3/NAGA/DTYMK/TK1/DHFR2/DGUOK/MACROD1/FUCA1/NT5M/DERA/ACP3/LRRK2/APOBEC3C/AK3/NT5C2/HPRT1/UCK1/NT5E/DNPH1/LCMT2/MTAP/APRT/GTPBP1/GMPR2/TJP2/ADAL/APOBEC3B/PRTFDC1/UCKL1/DPYD/ADA2/MACROD2/RHOQ/NME2/CDADC1/TK2/AMD1/AK4/ERH/RAB23/NT5C1B/NT5C/AKR1C3/APOBEC3G/APOBEC3D/APOBEC3F/LRGUK/IMPDH2	50
										BP	GO:0000266	mitochondrial fission	20/5295	42/18866	0.00545308	0.0460859	0.0372052	AP3B1/FIS1/MUL1/PINK1/LRRK2/MTFR2/PPARGC1A/PRKN/KDR/DNM3/SLC25A46/COX10/MIEF1/DDHD1/DNM2/STAT2/DNM1L/MARCHF5/DDHD2/MTFR1L	20
										BP	GO:0010907	positive regulation of glucose metabolic process	20/5295	42/18866	0.00545308	0.0460859	0.0372052	FOXO1/SORBS1/GPLD1/PPARA/IRS1/KAT2B/PPARGC1A/PHKG2/SLC45A3/KAT2A/INSR/WDR5/SLC25A12/SIRT1/EPM2AIP1/ARPP19/DDB1/PPP4R3B/RGN/DGAT2	20
										BP	GO:0019985	translesion synthesis	20/5295	42/18866	0.00545308	0.0460859	0.0372052	MAD2L2/UBA52/RPA3/REV3L/RFC2/POLD2/RFC4/FAAP20/RPA1/PCLAF/RPS27A/USP10/POLH/REV1/POLK/PCNA/DTL/ZBTB1/POLI/SPRTN	20
										BP	GO:0033198	response to ATP	17/5295	34/18866	0.00547783	0.0460859	0.0372052	SOD1/SLC8A1/ABCC9/P2RY11/P2RY12/SSH1/P2RX1/RYR3/P2RX5/CIB2/P2RY2/PTEN/TAF1/IL1B/DGKQ/P2RX7/PANX1	17
										BP	GO:0035510	DNA dealkylation	17/5295	34/18866	0.00547783	0.0460859	0.0372052	FTO/APOBEC3C/ALKBH2/ALKBH1/OTUD4/ALKBH3/GATA3/ASCC3/APOBEC3B/MGMT/TET2/ALKBH5/ALKBH4/USP9X/APOBEC3G/APOBEC3D/APOBEC3F	17
										BP	GO:0043276	anoikis	17/5295	34/18866	0.00547783	0.0460859	0.0372052	E2F1/CAV1/ITGB1/BRMS1/PTRH2/NOTCH1/MAP3K7/MTOR/CHEK2/ITGA5/ANKRD13C/SNAI2/IKBKG/NTRK2/ZNF304/BCL2/STK11	17
										BP	GO:0043516	regulation of DNA damage response, signal transduction by p53 class mediator	17/5295	34/18866	0.00547783	0.0460859	0.0372052	PLA2R1/MSX1/SPRED1/DYRK1A/CD44/ATM/SPRED2/SNAI2/PTTG1IP/SIRT1/MIF/KMT5A/EEF1E1/DYRK3/MDM2/RPL26/MARCHF7	17
										BP	GO:0090504	epiboly	17/5295	34/18866	0.00547783	0.0460859	0.0372052	FLNA/CLASP1/AJUBA/RREB1/PDPN/CEACAM1/MTOR/CD44/ITGA5/ARHGAP24/CLASP2/ARHGAP35/PTEN/PHLDB2/MRTFA/DDR1/ADAM17	17
										BP	GO:0000731	DNA synthesis involved in DNA repair	24/5295	53/18866	0.00548505	0.0460859	0.0372052	MAD2L2/UBA52/RPA3/CDKN2D/REV3L/RFC2/POLD2/RFC4/FAAP20/RPA1/PCLAF/RPS27A/USP10/POLH/HROB/REV1/POLK/WRN/PCNA/DTL/SIRT1/ZBTB1/POLI/SPRTN	24
										BP	GO:0043392	negative regulation of DNA binding	24/5295	53/18866	0.00548505	0.0460859	0.0372052	MAD2L2/DDIT3/E2F1/SIN3A/ZNF593/PSEN1/PER2/CTNNBIP1/MSX1/JAK2/NEK2/ZFP90/TNKS/SP100/IFI16/LHX2/TAF1/WFIKKN2/TFAP4/ERCC4/HAND1/HEY2/TMSB4X/FBXW7	24
										BP	GO:0061614	pri-miRNA transcription by RNA polymerase II	24/5295	53/18866	0.00548505	0.0460859	0.0372052	TEAD1/SMAD4/SMAD3/PPARA/NFATC3/SMAD1/STAT3/PPARD/NR3C1/SRF/TGFB2/GATA3/KLF4/NFIB/FGF2/NGFR/HDAC4/TERT/ETS1/BMPR1A/KLF5/EGR1/SOX9/FOS	24
										BP	GO:0006473	protein acetylation	74/5295	203/18866	0.00553156	0.0463672	0.0374323	MYOCD/NAA10/FOXO1/MRGBP/SMAD4/RUVBL2/TAF10/MBD3/LDB1/GLYR1/NUPR1/BLOC1S1/RUVBL1/EPC1/DDX3X/SIN3A/KAT7/SRCAP/HINT2/KAT2B/CHEK1/PPARGC1A/MECP2/KAT5/KAT6B/EP300/NAA30/EPC2/ISL1/NOS1/KAT2A/DMAP1/MAP3K7/PER1/BRPF3/EID1/PIH1D1/KANSL1L/CREBBP/CTCF/CLOCK/WDR5/GATA3/ESCO2/EP400/SNAI2/TADA2B/IWS1/TAF6/ATF2/NAT9/MCM3AP/DSCC1/JADE2/SIRT1/KMT2A/ATG5/ARNTL/NAA16/DPF1/TAF1/ZNF451/KANSL3/SGF29/MORF4L1/IL1B/NAA60…	74
										BP	GO:0048545	response to steroid hormone	119/5295	346/18866	0.00553294	0.0463672	0.0374323	FOXO1/RBFOX2/BAD/PGR/FBXO32/YAP1/TP63/NEDD4/SFRP1/PPARA/TGFBR2/ANXA3/CALCOCO1/AGL/CAV1/HNMT/KANK2/CYP7B1/NCOA4/RPL27/PAPPA/UCN/EGFR/CD38/PTPRU/FAM107A/ALAD/NTRK3/PPARGC1B/TSPO/PPARD/NOTCH1/UFL1/KDM5D/CFLAR/CBX3/EP300/KLF9/NR3C2/ZNF366/NR3C1/REST/EGLN2/JAK2/ISL1/UFSP2/UFM1/CRY2/DAB2/CASP9/PTGER2/CNOT1/PAM/CREBRF/AVPR1A/MDK/PER1/PDCD7/PRMT2/TXNIP/USP8/ESRRG/TGFB2/GLB1/PCNA/AKAP13/HMGB2/HTR1B/CLOCK/…	119
										BP	GO:0001756	somitogenesis	30/5295	70/18866	0.0055492	0.046443	0.0374935	ALDH1A2/ROR2/SMAD4/FOXC1/SMAD3/SFRP1/MED12/PSEN1/NOTCH1/DLL1/PLXNA2/EP300/LRP6/MIB1/ABI1/KAT2A/XRCC2/AXIN2/ZEB2/WNT3A/COBL/ATM/TCF15/PCDH8/FOXF1/POGLUT1/SEMA3C/DLL3/BMPR1A/TMED2	30
										BP	GO:0045665	negative regulation of neuron differentiation	81/5295	225/18866	0.00557647	0.0465957	0.0376168	KANK1/DIXDC1/LRP4/GLI3/PBX1/CDK5/HMG20A/NTN1/DGUOK/ZHX2/APP/SEMA4C/PAFAH1B1/INPP5F/LRRK2/DPYSL3/TRPV4/SEMA4B/CD38/PSEN1/NOTCH1/DLL1/PTPN9/LPAR1/TRPC6/TRAK2/SPART/MEIS1/REST/ASAP1/DENND5A/ISL1/EIF4ENIF1/ACP4/MIB1/RGMA/GORASP1/SEMA3A/RUFY3/PTPRG/GDI1/WNT3A/NR2F1/RTN4/DNM3/SLIT2/ASPM/RAPGEF2/ITM2C/NLGN3/EPHA7/LRP1/TP73/BAG5/LRIG2/MED1/PTEN/CTSZ/NGFR/RTN4R/EIF2AK4/PTPRS/SEMA3C/SEMA6D/B2M/BCL11A/NKX2-…	81
										BP	GO:0001655	urogenital system development	114/5295	330/18866	0.00558193	0.0465957	0.0376168	ALDH1A2/MYOCD/LRP4/GLI3/NFIA/NDUFS6/PBX1/RARB/YAP1/ANGPT1/ILK/MAGI2/TP63/SMAD4/FOXC1/CAT/TMED10/SMAD3/FGF10/VANGL2/DCHS1/SFRP1/IQGAP1/KANK2/CYP7B1/SPRY1/SMAD1/LRRK2/TNC/FAT4/WWTR1/FEM1B/TIPARP/BAX/NOTCH1/DLL1/LAMA5/CTNNBIP1/LAMB2/ITGA3/NID1/CFLAR/EYA1/MPST/ARID5B/CTNNB1/PDGFD/CRKL/TEK/NOTCH2/GCNT4/FGFR1/IL6R/HOXD11/WFS1/CXCR2/CASP9/DLG5/SMAD2/CENPF/PTCD2/TGFB2/TRAF3IP1/IFT27/PSAP/HOXD13/SLIT2/PYG…	114
										BP	GO:1990138	neuron projection extension	64/5295	172/18866	0.00559098	0.0466108	0.0376289	VCL/CDK5/ILK/FLRT3/NTN1/MUL1/MACF1/SEMA4C/IQGAP1/PAFAH1B1/ITGB1/PPP3CB/SPG11/SIN3A/SYT2/SEMA4B/NTRK3/LAMB2/NDEL1/WDR36/PRKN/CTNNB1/AURKA/IMPACT/C9orf72/SRF/SEMA3A/CDKL5/RUFY3/ITSN2/GDI1/WNT3A/RTN4/DVL1/SLIT2/ABL1/NLGN3/BMPR2/LRP1/L1CAM/CPNE6/CYFIP1/LHX2/PRKCZ/RTN4R/EMX1/EIF2AK4/PTPRS/SEMA3C/NRN1L/SEMA6D/BCL11A/STK11/SEMA6A/DNM2/DDR1/NKX6-1/DRAXIN/TWF2/SEMA4G/USP9X/SMURF1/DPYSL2/RAPH1	64
										BP	GO:0006278	RNA-dependent DNA biosynthetic process	32/5295	76/18866	0.00587895	0.0489482	0.0395159	SMG6/PPIA/TEP1/AURKB/TERF2/TNKS1BP1/RPA1/MAPK1/MAP3K4/NAF1/CTC1/TELO2/CTNNB1/NHP2/NOP10/TINF2/NEK2/ATM/TNKS/PIF1/NEK7/PNKP/TNKS2/GNL3L/TERT/CCT7/TENT4B/PINX1/MAPK15/RAD50/CCT3/TERF2IP	32
										BP	GO:0018205	peptidyl-lysine modification	137/5295	405/18866	0.00596788	0.049585	0.04003	NDUFAB1/MYOCD/NELFE/MRGBP/TRMT112/PRDM5/SMAD4/HMG20A/RUVBL2/DHPS/TAF10/MUL1/MBD3/LDB1/GLYR1/BLOC1S1/PIAS1/RUVBL1/ANTKMT/EPC1/PRDM12/SIN3A/KAT7/RASD2/SETD7/EZH2/SRCAP/NSMCE2/HINT2/KAT2B/CHEK1/RANGAP1/PPARGC1A/EYA1/MECP2/SUPT6H/KAT5/KAT6B/EP300/CTNNB1/ZBED1/RNF113A/HDAC10/EPC2/EZH1/EEF1AKMT3/DOHH/ISL1/NOS1/TOPORS/ARID4A/KAT2A/DMAP1/MAP3K7/PER1/BRPF3/CSKMT/ETFBKMT/ASH1L/EID1/PIH1D1/KANSL1L/CREBBP/CT…	137
										BP	GO:0034198	cellular response to amino acid starvation	21/5295	45/18866	0.00597085	0.049585	0.04003	SH3GLB1/MAPK1/NPRL2/WDR24/DEPDC5/ITFG2/RNF152/IMPACT/RRAGA/MTOR/KPTN/SZT2/SLC38A2/DAP/NPRL3/EIF2AK4/MAP1LC3A/ATF4/EIF2AK3/EIF2AK2/WDR59	21
										BP	GO:0001778	plasma membrane repair	8/5295	12/18866	0.00608395	0.0502004	0.0405268	MYOF/SYTL4/DYSF/MYH9/ANXA6/MYH10/SYT11/FER1L5	8
										BP	GO:0009162	deoxyribonucleoside monophosphate metabolic process	8/5295	12/18866	0.00608395	0.0502004	0.0405268	GUK1/TK1/DGUOK/NT5M/DCTD/DNPH1/TK2/TYMS	8
										BP	GO:0060213	positive regulation of nuclear-transcribed mRNA poly(A) tail shortening	8/5295	12/18866	0.00608395	0.0502004	0.0405268	TNRC6B/POLR2G/CNOT1/CPEB3/BTG2/CNOT7/TNRC6C/ZFP36	8
										BP	GO:0070601	centromeric sister chromatid cohesion	8/5295	12/18866	0.00608395	0.0502004	0.0405268	NAA10/CTNNB1/SGO1/BUB1/AXIN2/CTCF/BUB1B/BOD1	8
										BP	GO:1903332	regulation of protein folding	8/5295	12/18866	0.00608395	0.0502004	0.0405268	PDCD5/ST13/DNAJB2/BAG5/SNRNP70/PDCL3/SGTB/HSPA5	8
										BP	GO:0045216	cell-cell junction organization	76/5295	210/18866	0.00611327	0.0503777	0.04067	PKP2/TLN1/PKP3/VCL/WDR1/GJA1/SMAD3/PIP5K1C/DCHS1/MYO1C/CDH3/ADD1/CAV1/CD9/PARD6G/CCM2/ROCK2/TRPV4/NUMB/PKN2/CDH1/ARL2/NECTIN1/ACTN4/CTNNB1/CLDN3/PRKCH/GJC1/MPP5/DSP/CTNND1/AJM1/SRF/DLG5/PARD6A/JAM3/HIPK1/HEG1/TGFB2/TJP2/PERP/PDCD6IP/ROCK1/ADAM10/EPB41L3/CDH22/APC/CLDN11/CTNNA1/FZD5/SNAI2/PRKCA/F11R/ACE/INAVA/RDX/CDH19/MICALL2/RUNX1/DSG2/SDK2/CLDN15/IL1B/NFASC/MPP7/CLDN16/ANK2/PATJ/BMP6/CSF1R/CDH6…	76
										BP	GO:0043525	positive regulation of neuron apoptotic process	26/5295	59/18866	0.00612455	0.0503862	0.0406768	PAK3/DDIT3/CDK5/CDC34/UBE2M/FIS1/NUPR1/BAX/PRNP/MAP2K4/ITGA1/CTNNB1/CASP9/TGFB2/GRIK5/ATM/MYBL2/EPHA7/ATF2/NF1/CTSZ/HDAC4/BACE1/ATF4/MAP3K11/FBXW7	26
										BP	GO:0050890	cognition	105/5295	302/18866	0.00612995	0.0503862	0.0406768	HRH2/MEIS2/NSUN5/CDK5/NCSTN/PJA2/DRD1/PTCHD1/NLGN4Y/CHRM1/APP/TACO1/RP9/SLC11A2/PIAS1/ATXN1L/PAFAH1B1/ITGB1/B4GALT2/MAPK1/JPH4/PPP3CB/PAK5/UCN/EGFR/NPTN/FAM107A/PSEN1/MAGT1/CIC/SHROOM4/ADCY3/ITGA3/PRNP/SLC2A4/MECP2/PRKN/DGCR2/EP300/GATM/ATXN1/MAPK8IP2/GRIN2A/FOXP2/BHLHB9/MAP1A/LINS1/SRF/KAT2A/C12orf57/MDK/CTNS/KCNAB1/MTOR/INSR/MAN2B1/CHD7/FEN1/NTF3/ITGA5/CUX2/SHANK2/NLGN3/SYNJ1/PPT1/PLCB1/ATAD1/A…	105
										BP	GO:2001251	negative regulation of chromosome organization	56/5295	148/18866	0.00615128	0.050497	0.0407663	PTTG1/SMG6/NAA10/MAD2L2/AURKB/TERF2/LCMT1/USP44/TRIP13/CDC20/UCN/SIN3A/CDT1/CTC1/SUPT6H/CCNB1/PLK1/TINF2/BUB1/TOP2A/CENPF/KDM5A/ESPL1/SKI/PIH1D1/ATM/WDR5/H1-10/APC/TNKS/BUB1B/TTK/PIF1/ATRX/MCM2/TRIP12/SIRT1/TNKS2/ATG5/GNL3L/NDC80/ZNF451/PRMT6/MAD2L1/ERCC4/TENT4B/SPDL1/PINX1/H1-2/RAD50/MNAT1/SLX4/OTUB1/H1-9P/DNMT3B/TERF2IP	56
										BP	GO:0017004	cytochrome complex assembly	18/5295	37/18866	0.00621802	0.0508503	0.0410515	PET100/UQCRB/COA8/C12orf73/COX17/TACO1/UQCC2/COX14/UQCC3/COA4/SURF1/SLC25A33/UQCR10/COX10/COX19/COA6/OXA1L/COA3	18
										BP	GO:0097502	mannosylation	18/5295	37/18866	0.00621802	0.0508503	0.0410515	DPM3/ALG12/FKRP/DPY19L3/DPM2/PIGB/LARGE1/PIGV/DPY19L1/TMTC1/ALG11/POMGNT2/NUS1/ALG2/PIGM/CRPPA/ALG9/TMTC2	18
										BP	GO:1902100	negative regulation of metaphase/anaphase transition of cell cycle	18/5295	37/18866	0.00621802	0.0508503	0.0410515	MAD2L2/AURKB/LCMT1/USP44/TRIP13/CDC20/CDT1/CCNB1/PLK1/BUB1/CENPF/ATM/APC/BUB1B/TTK/NDC80/MAD2L1/SPDL1	18
										BP	GO:0016241	regulation of macroautophagy	65/5295	176/18866	0.00638862	0.0521791	0.0421243	LAMTOR4/MFN2/LAMTOR2/CDK5/NEDD4/SH3GLB1/EPM2A/FYCO1/MLST8/TOMM7/VPS13D/NUPR1/RPTOR/RAB3GAP1/PINK1/LRRK2/MTM1/ELAPOR1/NPRL2/LAMTOR5/GPSM1/ADPRH/PRKN/VPS13C/UBQLN2/PIP4K2C/HSPB8/RRAGA/C9orf72/WAC/EXOC7/MAP3K7/HUWE1/FEZ2/EXOC8/MTOR/KDR/CAPN1/TRIM13/LAMTOR1/ATP6V0B/IKBKG/BNIP3L/PAFAH1B2/SIRT1/HTRA2/HDAC6/NPRL3/SPTLC2/CLEC16A/STING1/SPTLC1/SEC22B/MTMR3/NPC1/GAPDH/USP30/SNX6/ATP6V0E2/BAG3/SMCR8/SMURF1/…	65
										BP	GO:0007569	cell aging	46/5295	118/18866	0.00658877	0.0537457	0.0433889	ROMO1/HRAS/ILK/TP63/SOD1/H2AX/TERF2/PLA2R1/MAP3K3/NSMCE2/CHEK1/CTC1/CDK1/PML/WRN/SRF/BCL2L12/MTOR/CDKN2A/CHEK2/CGAS/ATM/ABL1/ARG2/FOXM1/SIRT1/NUAK1/ZKSCAN3/PTEN/ARNTL/MORC3/MIF/BCL2/TERT/PRMT6/B2M/EEF1E1/BMPR1A/SMC5/BCL6/BGLAP/YPEL3/MARCHF5/AKT3/ICAM1/KAT6A	46
										BP	GO:0071156	regulation of cell cycle arrest	42/5295	106/18866	0.00660269	0.053791	0.0434255	CDK5/FGF10/CDC25C/E2F1/TNKS1BP1/BAX/RBL2/FOXO4/EP300/CCNB1/CDK1/AURKA/PCBP4/PML/PLAGL1/GTSE1/CNOT1/DAB2IP/PIDD1/RPL23/SLC25A33/TFDP2/PCNA/CHEK2/TRIAP1/ATM/ZNF268/TP73/CNOT6L/FOXM1/E2F8/MIF/TFAP4/BTG2/CNOT7/CDK9/PRMT1/CDKN1B/MDM2/RPL26/PKD2/SDE2	42
										BP	GO:0044786	cell cycle DNA replication	28/5295	65/18866	0.0066506	0.0541129	0.0436854	RPA3/CDC45/POLE4/RFC2/POLD2/TERF2/RFC4/MCM7/RPA1/INO80/POLA2/CDT1/FGFR1/GINS1/PCNA/RAD51/FEN1/CHEK2/ATRX/MCM2/DONSON/E2F8/SENP2/UPF1/MCM4/ORC3/BCL6/RTF2	28
										BP	GO:0048015	phosphatidylinositol-mediated signaling	70/5295	192/18866	0.00679252	0.0551978	0.0445612	ROR2/PIK3R1/ANGPT1/NEDD4/PLCD1/CAT/PLEKHA1/PIK3R2/PDGFC/PIP5K1C/PIK3C3/IRS1/MAPK1/INPP5F/EGFR/NTRK3/STAMBP/PPARD/ROR1/SELP/PDGFD/JAK2/CEACAM1/TEK/PIP4K2C/PLCH2/FGFR1/PRR5/ENTPD5/CEP55/DAB2IP/BECN1/PITPNM2/ZP3/PI4KA/INSR/TGFB2/KDR/NCS1/NTF3/PLCD4/GATA3/PIK3IP1/KLF4/LIME1/ZFP36L1/PLCL2/PIK3C2A/PIP5K1B/PLCB1/PLCE1/NTRK2/SIRT1/PLCL1/PREX2/UNC5B/PTEN/NF1/NPR3/KIT/GPR143/CD160/PEAR1/PIK3C2B/PTPN13/PLCB…	70
										BP	GO:0008654	phospholipid biosynthetic process	95/5295	271/18866	0.00682242	0.0553709	0.044701	PITPNM3/CSNK2B/PIK3R1/DPM3/PLEKHA1/PCYT1B/MBOAT1/PIK3R2/AGPAT2/PIP5K1C/PGAP1/PIK3C3/SERINC1/MPPE1/PIGQ/FITM2/DPM2/INPP5F/PMVK/LPCAT2/PIGB/MTM1/PLD2/PPARD/LPCAT3/PYURF/CDS2/PLEKHA2/AJUBA/MTMR8/AGPAT1/PIGV/PTDSS2/TAZ/PGAP4/DPAGT1/PIP4K2C/MTMR9/DHDDS/MTMR6/CEPT1/AGPAT4/DGKH/PLA2G12A/PLAAT3/PITPNM2/ZP3/PI4KA/MIR30C2/PIGO/PIGK/CPNE7/ATM/PIGS/PLEKHA3/LIPH/GPD1L/SYNJ1/PIK3C2A/SGMS2/PIP5K1B/NUS1/PLA2G4A/…	95
										BP	GO:0010812	negative regulation of cell-substrate adhesion	29/5295	68/18866	0.00687357	0.0556194	0.0449016	KANK1/PIK3R1/BCAS3/AJAP1/GCNT2/HOXA7/FZD7/FAM107A/NOTCH1/RASA1/ACTN4/CORO2B/CX3CL1/ITGB1BP1/DLC1/CDKN2A/ARHGAP6/CLASP2/LRP1/CORO1C/DMTN/PTEN/NF1/PHLDB2/ACER2/NEXMIF/TACSTD2/BCL6/ADAM15	29
										BP	GO:0006984	ER-nucleus signaling pathway	23/5295	51/18866	0.00688761	0.0556194	0.0449016	MBTPS1/DDIT3/NFE2L2/HERPUD1/ASNS/ERLIN1/LPCAT3/ATF6/ATP2A2/WFS1/ARHGEF10L/ATF6B/AMFR/PTPN1/TMEM33/PPP1R15B/ATF4/EIF2AK3/ERLIN2/MBTPS2/CCDC47/HSPA5/FBXW7	23
										BP	GO:0030490	maturation of SSU-rRNA	23/5295	51/18866	0.00688761	0.0556194	0.0449016	RPS21/RPS19/TSR3/RPS16/FAM207A/FCF1/RPS28/TBL3/WDR46/RPS14/HELB/RPS8/DDX52/TSR1/UTP4/DCAF13/TSR2/RIOK3/RIOK2/GTF2H5/UTP20/SNU13/RRS1	23
										BP	GO:1902893	regulation of pri-miRNA transcription by RNA polymerase II	23/5295	51/18866	0.00688761	0.0556194	0.0449016	TEAD1/SMAD3/PPARA/NFATC3/SMAD1/STAT3/PPARD/NR3C1/SRF/TGFB2/GATA3/KLF4/NFIB/FGF2/NGFR/HDAC4/TERT/ETS1/BMPR1A/KLF5/EGR1/SOX9/FOS	23
										BP	GO:1905819	negative regulation of chromosome separation	19/5295	40/18866	0.00690801	0.0557142	0.0449781	PTTG1/MAD2L2/AURKB/LCMT1/USP44/TRIP13/CDC20/CDT1/CCNB1/PLK1/BUB1/CENPF/ATM/APC/BUB1B/TTK/NDC80/MAD2L1/SPDL1	19
										BP	GO:0033673	negative regulation of kinase activity	94/5295	268/18866	0.00697117	0.0560241	0.0452283	MYOCD/SPRY2/ILK/IRAK3/CDKN2D/DNAJC3/SLC8A1/DUSP19/SFRP1/CAV1/RPTOR/TAOK3/SPRY3/SPRY1/DBNDD2/RTRAF/DUSP3/NR2F2/WWTR1/CHP1/DUSP16/PSEN1/FBXO7/KAT2B/NPRL2/PRKRIP1/CDKN2C/PKN1/AJUBA/PRKN/SPRED1/PRKAR2A/PLK1/LRP6/IMPACT/WASHC1/CEACAM1/ACP4/SRCIN1/INKA2/RB1/LATS2/DAB2IP/ITGB1BP1/WNK1/PRKAR1A/HEG1/CDKN2A/DVL1/APC/SPRED2/ABL1/PIK3IP1/HIPK3/TARBP2/SH3BP5/SOCS5/LATS1/TNFAIP3/PTPN1/CORO1C/SIRT1/CAMK2N2/PTEN…	94
										BP	GO:0060603	mammary gland duct morphogenesis	16/5295	32/18866	0.00697254	0.0560241	0.0452283	PGR/NTN1/FGF10/BTRC/LRP6/PML/GLI2/SOSTDC1/CSF1/MED1/FGFR2/LRP5/SCRIB/DDR1/CSF1R/ESR1	16
										BP	GO:1903955	positive regulation of protein targeting to mitochondrion	16/5295	32/18866	0.00697254	0.0560241	0.0452283	UBL5/LEPROT/PDCD5/SH3GLB1/TOMM7/PINK1/UBE2J2/HUWE1/VPS11/FZD5/HTRA2/MICALL2/HPS4/RNF31/FBXW7/UBE2D3	16
										BP	GO:0046474	glycerophospholipid biosynthetic process	82/5295	230/18866	0.00705076	0.0565498	0.0456527	PITPNM3/CSNK2B/PIK3R1/DPM3/PLEKHA1/PCYT1B/PIK3R2/AGPAT2/PIP5K1C/PGAP1/PIK3C3/MPPE1/PIGQ/DPM2/INPP5F/LPCAT2/PIGB/MTM1/PLD2/LPCAT3/PYURF/CDS2/PLEKHA2/AJUBA/MTMR8/AGPAT1/PIGV/PTDSS2/TAZ/PGAP4/PIP4K2C/MTMR9/MTMR6/CEPT1/AGPAT4/DGKH/PLA2G12A/PITPNM2/ZP3/PI4KA/PIGO/PIGK/CPNE7/ATM/PIGS/PLEKHA3/LIPH/GPD1L/SYNJ1/PIK3C2A/PIP5K1B/PLA2G4A/RAB38/SLC44A3/ETNK2/DGKG/FGF2/CPNE6/PISD/PTEN/CHKB/PIGN/DDHD1/PIGG/LPCA…	82
										BP	GO:0061180	mammary gland epithelium development	30/5295	71/18866	0.00707149	0.0565498	0.0456527	STAT6/PGR/NTN1/FGF10/MAPK1/ROBO1/GPX1/BAX/MSX1/BTRC/RREB1/LRP6/PML/JAK2/RTN4/GATA3/GLI2/FOXF1/LATS1/SOSTDC1/CSF1/MED1/MST1/IQGAP3/FGFR2/LRP5/SCRIB/DDR1/CSF1R/ESR1	30
										BP	GO:0006307	DNA dealkylation involved in DNA repair	7/5295	10/18866	0.00709069	0.0565498	0.0456527	FTO/ALKBH2/ALKBH1/ALKBH3/ASCC3/MGMT/ALKBH5	7
										BP	GO:0010992	ubiquitin recycling	7/5295	10/18866	0.00709069	0.0565498	0.0456527	UBE2S/PINK1/PRKN/IDE/TRIM6/UBE2C/FBXW7	7
										BP	GO:0036500	ATF6-mediated unfolded protein response	7/5295	10/18866	0.00709069	0.0565498	0.0456527	MBTPS1/DDIT3/ATF6/WFS1/ATF6B/MBTPS2/HSPA5	7
										BP	GO:1990535	neuron projection maintenance	7/5295	10/18866	0.00709069	0.0565498	0.0456527	APP/PSEN1/PRNP/DCTN1/MAP1A/INSR/ABCD2	7
										BP	GO:0031056	regulation of histone modification	56/5295	149/18866	0.00720884	0.0574209	0.046356	ZNHIT1/MYOCD/NELFE/SMAD4/C6orf89/RUVBL2/GLYR1/PINK1/LRRK2/PRDM12/UCN/SIN3A/KAT7/SETD7/CHEK1/PPARGC1A/MECP2/SUPT6H/CCNB1/CTNNB1/ISL1/NOS1/KAT2A/KDM5A/RNF40/SKI/EID1/PIH1D1/CTCF/ATM/WDR5/GATA3/SNAI2/TADA2B/ATRX/IWS1/KMT2E/CTR9/TRIP12/SIRT1/KMT2A/RTF1/ZNF304/ATG5/FMR1/AKAP8L/ZNF451/PRMT6/CDK9/PHF19/IL1B/RIF1/BCL6/OTUB1/WDR70/DNMT3B	56
										BP	GO:0048199	vesicle targeting, to, from or within Golgi	31/5295	74/18866	0.00724571	0.0575721	0.046478	TMED10/MCFD2/F8/GBF1/SEC31A/SEC23A/TRAPPC6A/PDCD6/CNIH2/CD59/LMAN1/GORASP1/SEC24B/GOSR1/TBC1D20/USO1/TRAPPC2L/TRAPPC10/WIPI1/SEC24C/CUL3/CTSZ/SEC22B/RAB1A/CNIH1/MAPK15/SEC24D/ARFGAP3/SEC23IP/GOSR2/TMED2	31
										BP	GO:0051865	protein autoubiquitination	31/5295	74/18866	0.00724571	0.0575721	0.046478	RNF185/RNF208/SH3RF2/UBE2T/TRAF2/RNF181/UBE4B/LRRK2/RBX1/TRAF6/PRKN/STUB1/UHRF1/LTN1/TRIM13/AMFR/CUL3/RNF13/WWP2/TAF1/RNF187/SASH1/MDM2/TRIM68/NFX1/LRSAM1/RNF11/MARCHF5/RNF141/MARCHF7/UBE2D3	31
										BP	GO:0031050	dsRNA processing	24/5295	54/18866	0.00728628	0.0577519	0.0466231	RIPK1/SMAD3/SMAD1/EGFR/STAT3/TUT4/AGO1/SNIP1/AGO3/SMAD2/ZC3H7A/MAP2K2/TARBP2/ZC3H7B/NCOR2/PUS10/AGO4/TERT/DGCR8/PUM2/SRRT/PUM1/NCOR1/ESR1	24
										BP	GO:0070918	production of small RNA involved in gene silencing by RNA	24/5295	54/18866	0.00728628	0.0577519	0.0466231	RIPK1/SMAD3/SMAD1/EGFR/STAT3/TUT4/AGO1/SNIP1/AGO3/SMAD2/ZC3H7A/MAP2K2/TARBP2/ZC3H7B/NCOR2/PUS10/AGO4/TERT/DGCR8/PUM2/SRRT/PUM1/NCOR1/ESR1	24
										BP	GO:0070302	regulation of stress-activated protein kinase signaling cascade	85/5295	240/18866	0.00749743	0.0593523	0.0479152	HRAS/FOXO1/ROR2/SH3RF2/RIPK1/MDFIC/EDA2R/PJA2/TRAF2/MINK1/ZMYND11/VANGL2/DUSP19/SFRP1/MUL1/APP/MAP3K20/MAP3K3/SEMA4C/RPS3/PAFAH1B1/MAPK1/TAOK3/FZD7/PINK1/DUSP3/MAP3K4/TRPV4/EGFR/PTK2B/PKN1/TRAF6/MAP2K4/PRKN/TIRAP/ZNF622/PBK/FZD10/TLR3/NBR1/PHLPP1/MAPK8IP2/CYLD/TPD52L1/MAP3K7/MAP4K5/DAB2IP/ZEB2/PER1/SEMA3A/ARL6IP5/MAP2K2/TGFB2/SIRPA/TRAF4/RELL1/HIPK3/FZD5/DACT1/AXIN1/SERPINF2/FOXM1/PLCB1/COPS5/PTP…	85
										BP	GO:0032204	regulation of telomere maintenance	33/5295	80/18866	0.00752853	0.0595254	0.0480549	SMG6/NABP2/AURKB/TERF2/MAPK1/MAP3K4/NAF1/CTC1/CTNNB1/PML/TINF2/NEK2/YLPM1/SIRT6/ATM/TNKS/PIF1/ATRX/NEK7/PNKP/TNKS2/GNL3L/UPF1/CCT7/PPP1R10/ERCC4/TENT4B/PINX1/MAPK15/RAD50/SLX4/CCT3/TERF2IP	33
										BP	GO:1901659	glycosyl compound biosynthetic process	20/5295	43/18866	0.00754404	0.0595748	0.0480948	NME1/GUK1/NME3/DTYMK/TK1/DHFR2/HPRT1/UCK1/NT5E/LCMT2/MTAP/APRT/ADAL/PRTFDC1/UCKL1/ADA2/NME2/TK2/AMD1/IMPDH2	20
										BP	GO:0051170	import into nucleus	63/5295	171/18866	0.0076123	0.0596382	0.048146	SNRPD2/SNRPF/MBTPS1/SNRPE/SNRPB/GLI3/PIK3R1/GEMIN7/ANGPT1/MDFIC/HIKESHI/FLNA/DRD1/PIK3R2/SMAD3/GEMIN6/SNRPG/IPO4/IPO8/FERMT1/MAPK1/LRRK2/SNRPD1/CHP1/PSEN1/STAT3/GEMIN4/KPNA3/CDH1/CDK1/PML/SUFU/JAK2/UFM1/DMAP1/FAM53C/SNRPD3/KPNA5/RPL23/TXNIP/KPNA6/FAM53A/NUTF2/SPRN/RANBP6/IPO11/TNPO1/RGPD8/NUP98/PTTG1IP/NXT1/GEMIN2/MED1/KPNA2/NF1/ARNTL/NUP214/NUP85/PPP1R10/PRICKLE1/RAB23/BAG3/NUP153	63
										BP	GO:0032438	melanosome organization	14/5295	27/18866	0.00761569	0.0596382	0.048146	AP3B1/KIF13A/BLOC1S1/AP1G1/TRAPPC6A/LYST/ZEB2/SHROOM2/BLOC1S6/RAB38/HPS4/GPR143/HPS1/RAB32	14
										BP	GO:0048668	collateral sprouting	14/5295	27/18866	0.00761569	0.0596382	0.048146	APP/IST1/SPART/ZEB2/WNT3A/COBL/DVL1/ABL1/EPHA7/LRP1/LPAR3/HDAC6/PTPRS/RND2	14
										BP	GO:0006896	Golgi to vacuole transport	10/5295	17/18866	0.00764557	0.0596382	0.048146	ANKFY1/VPS52/AP1G1/AP4M1/CCDC91/LAMP1/RBSN/RNF215/VTI1A/GOSR2	10
										BP	GO:0051382	kinetochore assembly	10/5295	17/18866	0.00764557	0.0596382	0.048146	CENPA/CENPW/CENPC/CENPH/DLGAP5/MIS12/CENPX/CENPF/CENPE/CENPK	10
										BP	GO:0090141	positive regulation of mitochondrial fission	10/5295	17/18866	0.00764557	0.0596382	0.048146	FIS1/MUL1/PINK1/PRKN/KDR/MIEF1/DDHD1/DNM1L/MARCHF5/DDHD2	10
										BP	GO:1900363	regulation of mRNA polyadenylation	10/5295	17/18866	0.00764557	0.0596382	0.048146	NELFE/SNRPA/HSF1/RNF40/NUDT21/CTR9/CCNT1/CPEB3/CDK9/ZC3H14	10
										BP	GO:1904355	positive regulation of telomere capping	10/5295	17/18866	0.00764557	0.0596382	0.048146	NABP2/AURKB/MAPK1/MAP3K4/NEK2/TNKS/NEK7/PNKP/TNKS2/MAPK15	10
										BP	GO:0048017	inositol lipid-mediated signaling	71/5295	196/18866	0.00764564	0.0596382	0.048146	ROR2/PIK3R1/ANGPT1/NEDD4/PLCD1/CAT/PLEKHA1/PIK3R2/PDGFC/PIP5K1C/PIK3C3/IRS1/MAPK1/INPP5F/EGFR/NTRK3/PLD2/STAMBP/PPARD/ROR1/SELP/PDGFD/JAK2/CEACAM1/TEK/PIP4K2C/PLCH2/FGFR1/PRR5/ENTPD5/CEP55/DAB2IP/BECN1/PITPNM2/ZP3/PI4KA/INSR/TGFB2/KDR/NCS1/NTF3/PLCD4/GATA3/PIK3IP1/KLF4/LIME1/ZFP36L1/PLCL2/PIK3C2A/PIP5K1B/PLCB1/PLCE1/NTRK2/SIRT1/PLCL1/PREX2/UNC5B/PTEN/NF1/NPR3/KIT/GPR143/CD160/PEAR1/PIK3C2B/PTPN13…	71
										BP	GO:0030520	intracellular estrogen receptor signaling pathway	25/5295	57/18866	0.00764626	0.0596382	0.048146	RBFOX2/YAP1/TP63/KANK2/CYP7B1/NCOA4/PPARGC1B/UFL1/ZNF366/EGLN2/ISL1/UFSP2/UFM1/CNOT1/AXIN1/LATS1/FOXH1/MED1/TRIP4/ARID1A/RUNX1/KMT2D/ESR2/ESR1/SAFB	25
										BP	GO:0032872	regulation of stress-activated MAPK cascade	84/5295	237/18866	0.007654	0.0596382	0.048146	HRAS/FOXO1/ROR2/SH3RF2/RIPK1/MDFIC/EDA2R/PJA2/TRAF2/MINK1/ZMYND11/VANGL2/DUSP19/SFRP1/MUL1/APP/MAP3K20/MAP3K3/SEMA4C/RPS3/PAFAH1B1/MAPK1/TAOK3/FZD7/PINK1/DUSP3/MAP3K4/TRPV4/EGFR/PTK2B/PKN1/TRAF6/MAP2K4/PRKN/TIRAP/ZNF622/PBK/FZD10/TLR3/NBR1/PHLPP1/MAPK8IP2/CYLD/TPD52L1/MAP3K7/MAP4K5/DAB2IP/ZEB2/PER1/SEMA3A/ARL6IP5/MAP2K2/TGFB2/SIRPA/TRAF4/RELL1/HIPK3/FZD5/DACT1/AXIN1/SERPINF2/FOXM1/PLCB1/COPS5/PTP…	84
										BP	GO:0030041	actin filament polymerization	70/5295	193/18866	0.0077841	0.0605786	0.0489051	KANK1/TMSB10/CDC42EP4/KANK4/PAK3/ARPC5L/SVIL/ARPC4/CDC42EP3/MLST8/MYO1C/ADD1/CORO7/FER/PSTPIP2/KIRREL1/FAM107A/TTC17/MSRB2/ABI2/ARPIN/ARPC3/PRKCE/PTK2B/RASA1/EPS8/PFN4/MYADM/WASHC1/IQGAP2/JAK2/JMY/VILL/ARPC1A/SPTBN1/SNX9/NCKAP1/FHOD3/MTOR/LMOD1/COBL/SSH1/DIAPH3/SLIT2/ARHGAP6/FMN1/WHAMM/WASF2/LATS1/FCHSD2/ARFIP1/DMTN/TMOD3/CYFIP1/WASH6P/RDX/MICALL2/C15orf62/GAS7/RICTOR/BAIAP2L1/WASHC2C/SPIRE2/CAPZ…	70
										BP	GO:0031058	positive regulation of histone modification	37/5295	92/18866	0.00786909	0.0611661	0.0493794	NELFE/SMAD4/C6orf89/RUVBL2/GLYR1/PINK1/LRRK2/PRDM12/KAT7/PPARGC1A/MECP2/CCNB1/CTNNB1/ISL1/NOS1/KAT2A/RNF40/PIH1D1/ATM/WDR5/GATA3/SNAI2/TADA2B/KMT2E/CTR9/SIRT1/KMT2A/RTF1/ZNF304/FMR1/AKAP8L/CDK9/PHF19/IL1B/RIF1/BCL6/DNMT3B	37
										BP	GO:0032509	endosome transport via multivesicular body sorting pathway	17/5295	35/18866	0.00790324	0.0612834	0.0494742	LEPROT/VPS36/CHMP3/CHMP2A/CHMP1B/VPS4B/SORT1/VPS28/STAM/SNF8/LYST/VPS37D/VPS37A/CHMP6/MVB12A/CHMP4A/CHMP4BP1	17
										BP	GO:0048333	mesodermal cell differentiation	17/5295	35/18866	0.00790324	0.0612834	0.0494742	ITGA2/ITGB3/GJA1/ITGB1/SMAD1/ITGB4/ITGA3/EYA1/FGFR1/WNT3A/KLF4/FOXF1/FGFR2/KDM6B/ETV2/BMPR1A/TAL1	17
										BP	GO:2001243	negative regulation of intrinsic apoptotic signaling pathway	39/5295	98/18866	0.00794661	0.061473	0.0496272	CDKN2D/NDUFA13/NFE2L2/NDUFS3/BCL2L2/DDX3X/PINK1/LRRK2/HERPUD1/GPX1/PRKN/IVNS1ABP/HYOU1/WFS1/PARL/DDIAS/BCL2L12/CD44/TMBIM6/TRIAP1/SNAI2/BAG5/SOD2/TAF9B/PTTG1IP/PTPN1/SIRT1/SYVN1/GRINA/HTRA2/TXNDC12/MIF/BCL2/ARHGEF2/MDM2/BDKRB2/MAPK7/ENO1/MARCHF7	39
										BP	GO:0006622	protein targeting to lysosome	12/5295	22/18866	0.00795662	0.061473	0.0496272	M6PR/AP3B1/NEDD4/SORT1/NCOA4/SCARB2/AP4M1/AP3M1/LAMP2/GCC2/SORL1/HGS	12
										BP	GO:0062033	positive regulation of mitotic sister chromatid segregation	12/5295	22/18866	0.00795662	0.061473	0.0496272	ANAPC11/AURKB/CDT1/NSMCE2/DLGAP5/SLF2/RB1/BECN1/ESPL1/CUL3/CDC23/SMC5	12
										BP	GO:0033260	nuclear DNA replication	26/5295	60/18866	0.00796898	0.061473	0.0496272	RPA3/CDC45/POLE4/RFC2/POLD2/TERF2/RFC4/MCM7/RPA1/INO80/POLA2/CDT1/FGFR1/GINS1/PCNA/RAD51/FEN1/CHEK2/ATRX/MCM2/DONSON/UPF1/MCM4/ORC3/BCL6/RTF2	26
										BP	GO:0048738	cardiac muscle tissue development	82/5295	231/18866	0.00797544	0.061473	0.0496272	ALDH1A2/BVES/PKP2/MYOCD/RARB/MYH11/RIPK1/YAP1/SMAD4/FOXC1/GJA1/NDUFV2/TGFBR3/NRG1/SLC8A1/ADRA1A/SORBS2/UBE4B/MEF2A/PPARA/TGFBR2/ITGB1/MAPK1/NEBL/FZD7/SMAD1/TPM1/NOTCH1/DLL1/MAP2K4/CCNB1/CDK1/MEIS1/TAZ/ISL1/SGCB/GJC1/FGFR1/DSP/SRF/KAT2A/FHL2/VGLL4/PRKAR1A/PTCD2/FHOD3/MTOR/WNT3A/HEG1/TGFB2/JPH2/AKAP13/CHD7/SIRT6/CBY1/PLN/TP73/PPP1R13L/SLC9A1/FOXH1/FGF2/MIR25/MED1/MAPK11/CREB1/PTEN/ATG5/NPRL3/CTDP1/…	82
										CC	GO:0030055	cell-substrate junction	220/5496	423/19559	1.05396e-25	5.97308e-23	3.9235e-23	ZNF185/RPLP2/PARVA/RPL38/DIXDC1/ACTN1/TNS1/LPP/ITGA2/ITGB3/ARPC5L/SORBS1/TLN1/PPIA/SVIL/SNAP23/VCL/RPS19/DPP4/RPL37A/ILK/FLRT3/SYNE2/RPLP1/FZD1/GJA1/FLNA/SYNPO2/CAT/NCSTN/RPS15/DST/LIMA1/CAP1/TES/JAK1/RPS16/PIP5K1C/SORBS2/RPS29/NHS/CLASP1/ITGB8/FERMT2/RSU1/RPS10/COL17A1/SNTB2/ADD1/RPS3/CAV1/RPL18/CD9/IQGAP1/CAV2/DMD/PPFIBP1/EFS/RPS13/RPL30/ITGB1/PPP1R12A/FERMT1/MAPK1/STARD8/RPL9/DDR2/RPS11/ERBIN/…	220
										CC	GO:0044391	ribosomal subunit	121/5496	187/19559	1.55955e-25	5.97308e-23	3.9235e-23	RPL35/MRPL14/MRPL24/NDUFAB1/MALSU1/RPLP2/MRPL11/MRPS12/RPL38/MRPS34/RPL36A/RPL24/RPS21/MRPL28/MRPL23/UBA52/MRPS15/RPSA/MRPL47/RPS19/RPL37A/MRPS21/RPLP1/RPL27A/MRPL53/RPL26L1/MRPL58/RPL32/MRPL27/RPS15/MRPL55/MRPL12/RPL37/MRPL20/MRPL48/RPS16/RPS29/RPL28/MRPL2/RPL36/RPS10/RPS3/MRPL21/RPL18/MRPL22/MRPL41/RPL18A/RPL34/RPS13/RPL30/RPL39/RPL9/DDX3X/RPS11/RPS24/RPL27/RPL8/RPL35A/MCTS1/RPS15A/MRPS2/RPS28/…	121
										CC	GO:0005925	focal adhesion	216/5496	415/19559	2.59301e-25	6.62082e-23	4.34898e-23	ZNF185/RPLP2/PARVA/RPL38/DIXDC1/ACTN1/TNS1/LPP/ITGA2/ITGB3/ARPC5L/SORBS1/TLN1/PPIA/SVIL/SNAP23/VCL/RPS19/DPP4/RPL37A/ILK/FLRT3/SYNE2/RPLP1/FZD1/GJA1/FLNA/SYNPO2/CAT/NCSTN/RPS15/DST/LIMA1/CAP1/TES/JAK1/RPS16/PIP5K1C/SORBS2/RPS29/NHS/CLASP1/ITGB8/FERMT2/RSU1/RPS10/SNTB2/ADD1/RPS3/CAV1/RPL18/CD9/IQGAP1/CAV2/PPFIBP1/EFS/RPS13/RPL30/ITGB1/PPP1R12A/FERMT1/MAPK1/STARD8/RPL9/DDR2/RPS11/RPL27/CD46/RPL8/SC…	216
										CC	GO:0022626	cytosolic ribosome	82/5496	110/19559	5.49129e-24	1.05158e-21	6.90747e-22	RPL35/RPLP2/RPL38/RPL36A/RPL24/RPS21/UBA52/RPSA/RPS19/RPL37A/RPLP1/RPL27A/RPL26L1/RPL32/RPS15/RPL37/RPS16/RPS29/RPL28/RPL36/RPS10/RPS3/RPL18/RPL18A/RPL34/RPS13/RPL30/RPL39/RPL9/DDX3X/RPS11/RPS24/RPL27/RPL8/RPL35A/MCTS1/RPS15A/RPS28/RPL29/RPL7/RPL14/RPS2/PPARGC1A/RPS27A/RPL23A/RPS9/RPL12/RPS14/RPL13A/RPS7/RPL19/RPS17/RPL7A/RPL21/RPS6/FXR2/RPL23/RPS5/RPL6/RPL13/RPL36AL/RPS20/RPL31/RPS8/RPL11/RPS4Y1…	82
										CC	GO:0098798	mitochondrial protein complex	138/5496	265/19559	1.13425e-16	1.73767e-14	1.14141e-14	NDUFB10/ROMO1/MRPL14/PDK2/MRPL24/NDUFAB1/HSD17B10/MALSU1/ATP5MC1/ATP5ME/ATP5MPL/MRPL11/MRPS12/MICOS13/NDUFB11/TIMM8B/ATP5F1E/MRPS34/NDUFB7/NDUFB2/NDUFS6/NDUFA1/NDUFA8/NDUFB1/NDUFV1/NDUFA2/ATP5F1D/TIMM50/MRPL28/UQCRB/MRPL23/UQCRQ/NDUFA11/MRPS15/ATP5MD/MRPL47/PAM16/NDUFS8/NDUFA3/TIMM10/MRPS21/NDUFA7/MRPL53/TIMM13/NDUFA13/ATP5PO/MRPL58/MRPL27/NDUFS3/ATP5MF/NDUFV2/MRPL55/NDUFB9/COX6A1/TOMM7/MRPL12/MR…	138
										CC	GO:0005840	ribosome	139/5496	270/19559	3.07211e-16	3.92206e-14	2.57626e-14	RPL35/MRPL14/MRPL24/NDUFAB1/MALSU1/RPLP2/MRPL11/MRPS12/RPL38/MRPS34/RPL36A/RPL24/RPS21/MRPL28/GADD45GIP1/MRPL23/UBA52/MRPS15/RPSA/MRPL47/RPS19/AURKAIP1/RPL37A/MRPS21/RPLP1/NDUFA7/RPL27A/MRPL53/RPL26L1/MRPL58/RPL32/MRPL27/RPS15/MRPL55/MRPL12/RPL37/MRPL20/MRPL48/RPS16/RPS29/RPL28/MRPL2/RPL36/RPS10/RPS3/MRPL21/RPL18/MRPL22/MRPL41/RPL18A/RPL34/RPS13/RPL30/RPL39/RPL9/DDX3X/RPS11/RPS24/RPL27/RPL8/RPL35…	139
										CC	GO:0015934	large ribosomal subunit	73/5496	116/19559	5.18623e-15	5.67522e-13	3.72785e-13	RPL35/MRPL14/MRPL24/NDUFAB1/MALSU1/RPLP2/MRPL11/RPL38/RPL36A/RPL24/MRPL28/MRPL23/UBA52/MRPL47/RPL37A/RPLP1/RPL27A/MRPL53/RPL26L1/MRPL58/RPL32/MRPL27/MRPL55/MRPL12/RPL37/MRPL20/MRPL48/RPL28/MRPL2/RPL36/MRPL21/RPL18/MRPL22/MRPL41/RPL18A/RPL34/RPL30/RPL39/RPL9/RPL27/RPL8/RPL35A/RPL29/RPL7/RPL14/MRPL16/RPL23A/MRPL51/RPL12/RPL13A/RPL19/RPL7A/RPL21/MRPL52/MRPL54/MRPL4/FXR2/RPL23/RPL6/RPL13/RPL36AL/RPL3…	73
										CC	GO:0005819	spindle	171/5496	367/19559	2.34178e-14	2.24226e-12	1.47286e-12	SAC3D1/LIMK2/MAD2L2/TTC28/POC1A/RMDN2/MICAL3/TBCK/DYNLT2B/MTUS1/TACC3/KLHL42/AURKB/SEPTIN6/CLASP1/MAP10/APP/NGRN/UXT/NUBP2/RPS3/MAPKBP1/BIRC5/PAFAH1B1/MZT2B/CDC20/JTB/VPS4B/MAPK1/KLHL21/CCDC69/RTRAF/PIN4/SPAG5/KIFC1/INO80/SKA3/NEDD9/ARL2BP/KIF2C/DYNLL1/CEP162/TPX2/RANGAP1/DCTN1/NDEL1/KIF20A/CALM1/CDC14B/CBX3/MAPRE2/SKA1/MZT2A/CLTA/DLGAP5/CCNB1/CTNNB1/SGO1/CDK1/BOD1L1/HAUS2/AURKA/PLK1/NR3C1/TBL1X/…	171
										CC	GO:0022625	cytosolic large ribosomal subunit	43/5496	58/19559	4.37867e-13	3.72673e-11	2.44796e-11	RPL35/RPLP2/RPL38/RPL36A/RPL24/UBA52/RPL37A/RPLP1/RPL27A/RPL26L1/RPL32/RPL37/RPL28/RPL36/RPL18/RPL18A/RPL34/RPL30/RPL39/RPL9/RPL27/RPL8/RPL35A/RPL29/RPL7/RPL14/RPL23A/RPL12/RPL13A/RPL19/RPL7A/RPL21/FXR2/RPL23/RPL6/RPL13/RPL36AL/RPL31/RPL11/RPLP0/RPL4/RPL41/RPL26	43
										CC	GO:0098800	inner mitochondrial membrane protein complex	79/5496	138/19559	6.27359e-13	4.80557e-11	3.1566e-11	NDUFB10/ROMO1/NDUFAB1/ATP5MC1/ATP5ME/ATP5MPL/MICOS13/NDUFB11/ATP5F1E/NDUFB7/NDUFB2/NDUFS6/NDUFA1/NDUFA8/NDUFB1/NDUFV1/NDUFA2/ATP5F1D/TIMM50/UQCRB/UQCRQ/NDUFA11/ATP5MD/PAM16/NDUFS8/NDUFA3/TIMM10/NDUFA7/NDUFA13/ATP5PO/NDUFS3/ATP5MF/NDUFV2/NDUFB9/COX6A1/ATP5PD/CHCHD6/UQCRH/NDUFS5/UQCRHL/ATP5MG/TIMM17B/UQCC3/MICU3/UQCRC1/NDUFB8/IMMP1L/NDUFC2/COX5A/CHCHD10/CYC1/NDUFA6/DMAC2/SDHC/COX7C/ATP5MC2/DNAJC11/…	79
										CC	GO:0005743	mitochondrial inner membrane	209/5496	489/19559	1.60984e-12	1.06424e-10	6.99062e-11	COX6C/NDUFB10/ROMO1/MRPL14/MRPL24/NDUFAB1/ATP5MC1/ATP5ME/ATP5MPL/MRPL11/MRPS12/MICOS13/NDUFB11/TIMM8B/ATP5F1E/COX6B1/PMPCA/MRPS34/NDUFB7/NDUFB2/SLC25A10/NDUFS6/NDUFA1/NDUFA8/NDUFB1/NDUFV1/COX5B/PET100/NDUFA2/ATP5F1D/COX7B/TIMM50/MRPL28/UQCRB/MRPL23/COA8/UQCRQ/NDUFA11/MRPS15/ATP5MD/MRPL47/PAM16/NDUFS8/AURKAIP1/NDUFA3/TIMM10/MRPS21/NDUFA7/MRPL53/TIMM13/NDUFA13/C12orf73/ATP5PO/MRPL58/MRPL27/NDUFS3/A…	209
										CC	GO:0031252	cell leading edge	185/5496	421/19559	1.66722e-12	1.06424e-10	6.99062e-11	NME1/KANK1/MCC/PARVA/ACTN1/ITGB3/SPRY2/MYLK/TLN1/FAM89B/DPP4/CDK5/ILK/SYNE2/BCAS3/PLEKHA1/DST/PLEK2/LIMA1/PIP5K1C/SORBS2/NHS/APP/FERMT2/MACF1/MYO1C/LDB1/RPS3/IQGAP1/KSR1/PAFAH1B1/ITGB1/FERMT1/MPP2/DDX3X/FER/GBF1/DPYSL3/KLHL2/TRPV4/APBB2/ITGB4/CCDC88A/DAGLA/FAM107A/PALLD/MTM1/PACSIN2/TPM1/NEDD9/PHACTR4/SNX1/ABI2/ARPIN/ARPC3/WLS/GABARAPL1/PTK2B/CFL1/NDEL1/AJUBA/DUOX1/TIRAP/RASA1/PKN2/CDH1/PLEKHG5/E…	185
										CC	GO:0022627	cytosolic small ribosomal subunit	36/5496	47/19559	6.96857e-12	4.1061e-10	2.69715e-10	RPS21/UBA52/RPSA/RPS19/RPS15/RPS16/RPS29/RPS10/RPS3/RPS13/DDX3X/RPS11/RPS24/MCTS1/RPS15A/RPS28/RPS2/RPS27A/RPS9/RPS14/RPS7/RPS17/RPS6/RPS5/RPS20/RPS8/RPS4Y1/DHX29/RPS3A/RPS18/RPS4X/RPS25/RPS27/RACK1/RPS26/RPS10P5	36
										CC	GO:0015935	small ribosomal subunit	49/5496	74/19559	9.98167e-12	5.4614e-10	3.5874e-10	MRPS12/MRPS34/RPS21/UBA52/MRPS15/RPSA/RPS19/MRPS21/RPS15/RPS16/RPS29/RPS10/RPS3/RPS13/DDX3X/RPS11/RPS24/MCTS1/RPS15A/MRPS2/RPS28/MRPS26/RPS2/RPS27A/MRPS17/MRPS7/MRPS33/RPS9/RPS14/RPS7/RPS17/MRPS5/RPS6/RPS5/RPS20/RPS8/MRPS27/RPS4Y1/DHX29/RPS3A/RPS18/RPS4X/RPS25/RPS27/MRPS28/RACK1/MRPS24/RPS26/RPS10P5	49
										CC	GO:0098687	chromosomal region	156/5496	350/19559	2.47487e-11	1.26383e-09	8.30167e-10	SMG6/SPC24/TFIP11/TEP1/CENPM/NABP2/AURKB/H2AX/SEPTIN6/CLASP1/TERF2/EID3/CENPA/DYNC1LI2/MCM7/BIRC5/RPA1/PAFAH1B1/ALYREF/PPP1R12A/SUN2/CENPW/SPAG5/NUF2/CDCA5/SIN3A/THOC6/KAT7/SKA3/TOX4/EZH2/CDT1/PSEN1/THOC7/CENPU/NSMCE2/KIF2C/KAT2B/RAD17/DYNLL1/CHEK1/RANGAP1/CENPC/CTC1/DCTN1/CBX5/NDEL1/HJURP/TELO2/CBX3/SKA1/NSMCE3/PURA/CENPH/CCNB1/SGO1/CDK1/BOD1L1/AURKA/PLK1/NHP2/OIP5/PML/ERCC6L/EZH1/MIS12/NCAPG/TI…	156
										CC	GO:0005746	mitochondrial respirasome	55/5496	89/19559	3.29603e-11	1.57798e-09	1.03652e-09	NDUFB10/NDUFAB1/NDUFB11/NDUFB7/NDUFB2/NDUFS6/NDUFA1/NDUFA8/NDUFB1/NDUFV1/NDUFA2/COX7B/UQCRB/UQCRQ/NDUFA11/NDUFS8/NDUFA3/NDUFA7/NDUFA13/NDUFS3/NDUFV2/NDUFB9/COX6A1/UQCRH/NDUFS5/UQCRHL/UQCC3/NNT/UQCRC1/NDUFB8/NDUFC2/COX7A2/SURF1/COX5A/CYC1/NDUFA6/DMAC2/SDHC/COX7C/UQCR10/NDUFB6/NDUFV3/NDUFS7/NDUFS1/SDHD/NDUFA12/COX4I1/STMP1/COX4I2/NDUFA10/NDUFB4/NDUFA4/OXA1L/NDUFA9/NDUFA4L2	55
										CC	GO:0070469	respirasome	60/5496	101/19559	4.50124e-11	2.02821e-09	1.33226e-09	NDUFB10/NDUFAB1/NDUFB11/COX6B1/NDUFB7/NDUFB2/NDUFS6/NDUFA1/NDUFA8/NDUFB1/NDUFV1/NDUFA2/COX7B/UQCRB/UQCRQ/NDUFA11/NDUFS8/NDUFA3/NDUFA7/NDUFA13/NDUFS3/NDUFV2/UQCR11/NDUFB9/COX6A1/UQCRH/NDUFS5/UQCRHL/HIGD2A/COX8A/UQCC3/NNT/UQCRC1/NDUFB8/NDUFC2/COX7A2/SURF1/COX5A/CYC1/NDUFA6/DMAC2/SDHC/COX7C/UQCR10/NDUFB6/NDUFV3/NDUFS7/NDUFS1/SDHD/NDUFA12/COX4I1/STMP1/COX4I2/NDUFA10/NDUFB4/NDUFA4/OXA1L/CYCS/NDUFA9/ND…	60
										CC	GO:0098803	respiratory chain complex	52/5496	85/19559	1.92763e-10	8.20314e-09	5.38835e-09	NDUFB10/NDUFAB1/NDUFB11/COX6B1/NDUFB7/NDUFB2/NDUFS6/NDUFA1/NDUFA8/NDUFB1/NDUFV1/NDUFA2/COX7B/UQCRB/UQCRQ/NDUFA11/NDUFS8/NDUFA3/NDUFA7/NDUFA13/NDUFS3/NDUFV2/NDUFB9/COX6A1/UQCRH/NDUFS5/UQCRHL/COX8A/UQCC3/UQCRC1/NDUFB8/NDUFC2/COX5A/CYC1/NDUFA6/DMAC2/SDHC/COX7C/UQCR10/NDUFB6/NDUFV3/NDUFS7/NDUFS1/SDHD/NDUFA12/COX4I1/COX4I2/NDUFA10/NDUFB4/NDUFA4/NDUFA9/NDUFA4L2	52
										CC	GO:0000776	kinetochore	73/5496	137/19559	4.3937e-10	1.77135e-08	1.16354e-08	SPC24/CENPM/AURKB/SEPTIN6/CLASP1/CENPA/DYNC1LI2/BIRC5/PAFAH1B1/PPP1R12A/CENPW/SPAG5/NUF2/SIN3A/SKA3/CDT1/PSEN1/CENPU/KIF2C/KAT2B/DYNLL1/RANGAP1/CENPC/DCTN1/CBX5/NDEL1/HJURP/SKA1/CENPH/CCNB1/SGO1/BOD1L1/PLK1/ERCC6L/MIS12/BUB1/PMF1/TP53BP1/NEK2/SPC25/SMC1A/CENPI/CENPX/CENPF/HSF1/APC/CENPV/CLASP2/CSNK1A1/CENPE/BUB1B/TTK/KIF18A/LRWD1/CENPK/BOD1/CHAMP1/NUP98/KNL1/GPATCH11/ZWINT/DCTN3/DSN1/NDC80/KIF22/…	73
										CC	GO:0000151	ubiquitin ligase complex	129/5496	287/19559	6.65476e-10	2.54877e-08	1.6742e-08	UBE2S/ELOB/ANAPC11/MAD2L2/PCGF1/WDTC1/FBXO32/MED21/NEDD4/OS9/SPOP/KLHL42/TRAF2/CBX7/UBE4B/FBXL20/CKS2/CDC20/KLHL21/SHARPIN/DET1/KLHL2/MED12/UBR2/ZSWIM8/FBXL6/MED27/FBXO7/UBR1/FBXO17/FBH1/RBX1/ZSWIM5/FBXL3/PDCD6/PRKN/KLHL13/LMO7/DEPDC5/BTRC/CDC26/KLHL9/FBXL15/CBX2/PLRG1/FBXL22/FBXL16/CKS1B/ARIH1/STUB1/UBE2J2/DCAF11/FBXL14/RNF217/TOPORS/UBR3/FBXO44/FBXL4/DCUN1D4/DMAC2/DCUN1D5/KCTD10/PHC1/PCGF5/RNF4…	129
										CC	GO:0030027	lamellipodium	96/5496	201/19559	2.23628e-09	8.1571e-08	5.3581e-08	MCC/PARVA/ITGB3/MYLK/FAM89B/DPP4/CDK5/ILK/SYNE2/PLEK2/SORBS2/NHS/APP/FERMT2/ITGB1/DDX3X/FER/DPYSL3/KLHL2/TRPV4/APBB2/CCDC88A/PALLD/NEDD9/PHACTR4/SNX1/ABI2/ARPIN/ARPC3/PTK2B/CFL1/AJUBA/PKN2/CDH1/PLEKHG5/CTNNB1/ITSN1/ARHGEF7/PDPN/IQGAP2/SRCIN1/ABI1/FGD4/CTNND1/SNX2/ITGB1BP1/RUFY3/NCKAP1/KPTN/SSH1/PXN/CD44/ROCK1/FLOT1/CDC42BPB/ARHGAP31/PARVB/KITLG/APC/RAC3/DYSF/CSPG4/TUBB3/CTNNA1/MTSS2/WASF2/DYNLT1/…	96
										CC	GO:0000775	chromosome, centromeric region	92/5496	196/19559	1.40477e-08	4.89115e-07	3.21282e-07	SPC24/CENPM/AURKB/SEPTIN6/CLASP1/CENPA/DYNC1LI2/BIRC5/PAFAH1B1/PPP1R12A/CENPW/SPAG5/NUF2/CDCA5/SIN3A/KAT7/SKA3/CDT1/PSEN1/CENPU/KIF2C/KAT2B/DYNLL1/RANGAP1/CENPC/DCTN1/CBX5/NDEL1/HJURP/CBX3/SKA1/CENPH/CCNB1/SGO1/BOD1L1/AURKA/PLK1/OIP5/ERCC6L/MIS12/NCAPG/BUB1/PMF1/TP53BP1/NEK2/SPC25/SMC1A/CENPI/CENPX/CENPF/HSF1/CDCA8/CTCF/ZNF330/APC/CENPV/CLASP2/CSNK1A1/CENPE/BUB1B/ESCO2/TTK/KIF18A/ATRX/LRWD1/CENPK…	92
										CC	GO:0005747	mitochondrial respiratory chain complex I	33/5496	50/19559	2.74118e-08	8.24741e-07	5.41743e-07	NDUFB10/NDUFAB1/NDUFB11/NDUFB7/NDUFB2/NDUFS6/NDUFA1/NDUFA8/NDUFB1/NDUFV1/NDUFA2/NDUFA11/NDUFS8/NDUFA3/NDUFA7/NDUFA13/NDUFS3/NDUFV2/NDUFB9/NDUFS5/NDUFB8/NDUFC2/NDUFA6/DMAC2/NDUFB6/NDUFV3/NDUFS7/NDUFS1/NDUFA12/NDUFA10/NDUFB4/NDUFA4/NDUFA9	33
										CC	GO:0030964	NADH dehydrogenase complex	33/5496	50/19559	2.74118e-08	8.24741e-07	5.41743e-07	NDUFB10/NDUFAB1/NDUFB11/NDUFB7/NDUFB2/NDUFS6/NDUFA1/NDUFA8/NDUFB1/NDUFV1/NDUFA2/NDUFA11/NDUFS8/NDUFA3/NDUFA7/NDUFA13/NDUFS3/NDUFV2/NDUFB9/NDUFS5/NDUFB8/NDUFC2/NDUFA6/DMAC2/NDUFB6/NDUFV3/NDUFS7/NDUFS1/NDUFA12/NDUFA10/NDUFB4/NDUFA4/NDUFA9	33
										CC	GO:0045271	respiratory chain complex I	33/5496	50/19559	2.74118e-08	8.24741e-07	5.41743e-07	NDUFB10/NDUFAB1/NDUFB11/NDUFB7/NDUFB2/NDUFS6/NDUFA1/NDUFA8/NDUFB1/NDUFV1/NDUFA2/NDUFA11/NDUFS8/NDUFA3/NDUFA7/NDUFA13/NDUFS3/NDUFV2/NDUFB9/NDUFS5/NDUFB8/NDUFC2/NDUFA6/DMAC2/NDUFB6/NDUFV3/NDUFS7/NDUFS1/NDUFA12/NDUFA10/NDUFB4/NDUFA4/NDUFA9	33
										CC	GO:0030496	midbody	86/5496	182/19559	2.79938e-08	8.24741e-07	5.41743e-07	TTC28/SVIL/MICAL3/TBCK/C6orf89/SH3GLB1/AURKB/SEPTIN6/PIK3C3/MAP10/CHMP1B/KIF13A/IQGAP1/BIRC5/CCDC124/ENTR1/JTB/VPS4B/RAB8A/CCDC69/SPAG5/CLIC4/IST1/ARL2BP/CENPC/PKN1/KIF20A/KLHL13/TACC1/PKN2/KLHL9/SPART/CDK1/AURKA/PLK1/SHCBP1/TOPORS/CYLD/NEK2/ANKRD54/CTNND1/EXOC7/CEP55/ANLN/ABRAXAS2/KIF4A/CENPF/CIAO2B/GDI1/USP8/CDCA8/KIF23/SSH1/KIF14/EXOC2/MBD5/PSRC1/PDCD6IP/ZNF330/CENPV/ASPM/CENPE/BIRC6/RACGAP1/S…	86
										CC	GO:1990204	oxidoreductase complex	58/5496	110/19559	4.3342e-08	1.22963e-06	8.077e-07	NDUFB10/PDK2/NDUFAB1/NDUFB11/NDUFB7/NDUFB2/NDUFS6/NDUFA1/NDUFA8/NDUFB1/NDUFV1/NDUFA2/UQCRB/UQCRQ/NDUFA11/NDUFS8/NDUFA3/NDUFA7/NDUFA13/NDUFS3/NDUFV2/NDUFB9/UQCRH/NDUFS5/UQCRHL/OGDH/UQCC3/BCKDHA/UQCRC1/NOXA1/NDUFB8/DUOX1/RRM2/NDUFC2/DBT/CYC1/KAT2A/NDUFA6/DMAC2/SDHC/BCKDHB/GMPR/GMPR2/UQCR10/NDUFB6/NDUFV3/NDUFS7/NDUFS1/SDHD/NDUFA12/GPD1L/DLST/GPD2/NDUFA10/NDUFB4/NDUFA4/NDUFA9/DUOX2	58
										CC	GO:0005684	U2-type spliceosomal complex	51/5496	93/19559	5.23201e-08	1.43133e-06	9.40189e-07	SNRPD2/SNRPF/LSM4/SNRPC/LSM7/SNRPE/SNRPB/BUD31/SF3A1/TFIP11/CCDC12/LSM2/LSM5/ISY1/LSM3/PRPF31/SNRPG/PPIE/MFAP1/CWC15/SF3B6/RBMX2/SNRPB2/SNRPD1/SART1/PRPF8/XAB2/LSM8/PLRG1/TXNL4A/RNF113A/CDC40/AQR/SNIP1/SNRPD3/LUC7L/WBP4/CDC5L/CASC3/SNRPA1/SF3B5/CRNKL1/PRPF40B/CWC22/SNRNP70/SRRM2/SNRNP200/DHX8/SF3A2/PRPF6/SNU13	51
										CC	GO:0000777	condensed chromosome kinetochore	56/5496	106/19559	6.74102e-08	1.78056e-06	1.16959e-06	SPC24/CENPM/SEPTIN6/CLASP1/CENPA/BIRC5/CENPW/SPAG5/NUF2/SKA3/CDT1/CENPU/KIF2C/RANGAP1/CENPC/NDEL1/HJURP/SKA1/CENPH/CCNB1/SGO1/BOD1L1/PLK1/ERCC6L/MIS12/BUB1/PMF1/TP53BP1/NEK2/SPC25/SMC1A/CENPX/CENPF/HSF1/CENPV/CLASP2/CSNK1A1/CENPE/BUB1B/LRWD1/CENPK/BOD1/CHAMP1/KNL1/GPATCH11/ZWINT/DCTN3/DSN1/NDC80/NDE1/NUP85/MAD2L1/SPDL1/PINX1/KANSL1/SEPTIN2	56
										CC	GO:0000779	condensed chromosome, centromeric region	62/5496	122/19559	9.01868e-08	2.30277e-06	1.51261e-06	SPC24/CENPM/AURKB/SEPTIN6/CLASP1/CENPA/BIRC5/CENPW/SPAG5/NUF2/SKA3/CDT1/CENPU/KIF2C/RANGAP1/CENPC/NDEL1/HJURP/CBX3/SKA1/CENPH/CCNB1/SGO1/BOD1L1/AURKA/PLK1/ERCC6L/MIS12/NCAPG/BUB1/PMF1/TP53BP1/NEK2/SPC25/SMC1A/CENPX/CENPF/HSF1/CENPV/CLASP2/CSNK1A1/CENPE/BUB1B/ATRX/LRWD1/CENPK/BOD1/CHAMP1/KNL1/GPATCH11/ZWINT/DCTN3/DSN1/NDC80/NDE1/NUP85/MAD2L1/KMT5C/SPDL1/PINX1/KANSL1/SEPTIN2	62
										CC	GO:0071005	U2-type precatalytic spliceosome	32/5496	50/19559	1.31969e-07	3.26092e-06	2.14198e-06	SNRPD2/SNRPF/LSM4/LSM7/SNRPE/SNRPB/SF3A1/LSM2/LSM5/LSM3/PRPF31/SNRPG/MFAP1/RBMX2/SNRPB2/SNRPD1/SART1/PRPF8/LSM8/TXNL4A/RNF113A/SNIP1/SNRPD3/WBP4/SNRPA1/SF3B5/CWC22/SRRM2/SNRNP200/SF3A2/PRPF6/SNU13	32
										CC	GO:0005759	mitochondrial matrix	184/5496	473/19559	1.8465e-07	4.42006e-06	2.90338e-06	MRPL14/PDK2/MRPL24/NDUFAB1/HSD17B10/MALSU1/MRPL11/MRPS12/NUDT1/SSBP1/ATP5F1E/MRPS34/FDX2/ATP5F1D/MRPL28/GADD45GIP1/MRPL23/MRPS15/IDH3A/MRPL47/PAM16/RNASEL/NDUFS8/TMLHE/MRPS21/FASTK/DTYMK/NDUFA7/MRPL53/ABAT/SDHAF1/MRPL58/MRPL27/NDUFS3/SOD1/MRPL55/DHFR2/MRPL12/PRDX5/MRPL20/DGUOK/MRPL48/MRPL2/ECI1/ATAD3A/HSPE1/RPS3/MRPL21/BLOC1S1/MRPL22/MRPL41/DMGDH/OGDH/FPGS/PRORP/NT5M/TBRG4/UQCC2/LRRK2/MLYCD/GLS2/…	184
										CC	GO:0071011	precatalytic spliceosome	33/5496	53/19559	2.19221e-07	5.08858e-06	3.34251e-06	SNRPD2/SNRPF/LSM4/LSM7/SNRPE/SNRPB/SF3A1/LSM2/LSM5/LSM3/PRPF31/SNRPG/MFAP1/SF3B6/RBMX2/SNRPB2/SNRPD1/SART1/PRPF8/LSM8/TXNL4A/RNF113A/SNIP1/SNRPD3/WBP4/SNRPA1/SF3B5/CWC22/SRRM2/SNRNP200/SF3A2/PRPF6/SNU13	33
										CC	GO:0005681	spliceosomal complex	87/5496	192/19559	2.46435e-07	5.55203e-06	3.64693e-06	SNRPD2/SNRPF/LSM4/SNRPC/LSM7/SNRPE/SNRPB/BUD31/SF3A1/TFIP11/CCDC12/RALY/LSM2/SNRNP25/LSM5/ISY1/LSM3/PRPF31/SNRPG/PPIE/MFAP1/CWC15/PPIH/SF3B6/WDR83/ALYREF/SNRPA/MTREX/SNRNP35/DHX38/RBMX2/SNRPB2/SNRPD1/SART1/RBMXL1/PRPF8/PRKRIP1/XAB2/AAR2/IVNS1ABP/LSM8/PLRG1/TXNL4A/WBP11/RNF113A/CDC40/SUGP1/AQR/SNIP1/WAC/SNRPD3/LUC7L/WBP4/PDCD7/CDC5L/CASC3/LGALS3/SNRPA1/SF3B5/SF1/CRNKL1/PRPF40B/ZRSR2/CWC22/GEMIN2/S…	87
										CC	GO:0042788	polysomal ribosome	23/5496	32/19559	3.43001e-07	7.45887e-06	4.89946e-06	RPL38/RPL36A/RPL24/RPS21/RPL32/RPS29/RPL36/RPL18/RPL18A/RPL30/RPL39/RPL8/RPS28/RPL19/RPL7A/RPL6/RPL31/RPL11/LARP4B/FMR1/RPL41/EIF3H/RPS26	23
										CC	GO:0071007	U2-type catalytic step 2 spliceosome	22/5496	30/19559	3.50547e-07	7.45887e-06	4.89946e-06	SNRPD2/SNRPF/SNRPE/SNRPB/BUD31/SNRPG/PPIE/CWC15/SNRPB2/SNRPD1/PRPF8/XAB2/PLRG1/CDC40/AQR/SNRPD3/CDC5L/SNRPA1/CRNKL1/CWC22/SRRM2/DHX8	22
										CC	GO:0005911	cell-cell junction	189/5496	493/19559	4.14536e-07	8.58201e-06	5.63722e-06	BVES/FRMD6/PKP2/ACTN1/CDC42EP4/FRMD4A/ITGB3/SORBS1/TLN1/PKP3/KIAA1210/PPL/TRPC4/SNAP23/VCL/PIK3R1/WDR1/CCDC85A/DPP4/ILK/MAGI2/FLRT3/CCDC85B/GJA1/FLNA/SYNM/AJAP1/PLPP3/SLC8A1/VANGL2/PIP5K1C/DCHS1/NHS/MPDZ/APP/TNKS1BP1/COL17A1/DSC3/CDH3/ADD1/IQGAP1/FAT2/CDCA3/LIN7B/ITGB1/TSPAN33/PARD6G/AMOTL2/TRPV4/CGNL1/KIRREL1/AHNAK/CLIC4/PTPRU/PACSIN2/CNN2/PGM5/ABI2/NOTCH1/DLL1/SHROOM4/TRIM29/CFL1/CD99L2/AJUBA/U…	189
										CC	GO:0005844	polysome	39/5496	69/19559	6.71714e-07	1.35403e-05	8.89416e-06	RPL38/RPL36A/RPL24/RPS21/RPL32/RPS29/RPL36/RPS3/RPL18/RPL18A/RPL30/RPL39/RPL8/NAA38/RPS28/NAA30/IMPACT/RPL19/AGO1/RPL7A/FXR2/RPL6/UPF2/RPL31/RPL11/PSMA1/RPS4Y1/LARP4B/RPS4X/HDLBP/FMR1/EIF2AK4/MYH10/MSI2/RPL41/EIF3H/MSI1/RPS26/DRG1	39
										CC	GO:0000793	condensed chromosome	96/5496	222/19559	8.67131e-07	1.70314e-05	1.11873e-05	SPC24/CENPM/AURKB/H2AX/SEPTIN6/CLASP1/EID3/CENPA/BIRC5/SUN2/CENPW/SPAG5/NUF2/SKA3/CDT1/CENPU/NSMCE2/KIF2C/CHEK1/RANGAP1/CENPC/NDEL1/HJURP/NCAPH/PES1/CBX3/SKA1/NSMCE3/CENPH/CCNB1/SGO1/BOD1L1/AURKA/PLK1/ERCC6L/MIS12/NCAPG/NCAPH2/BUB1/PMF1/TP53BP1/NEK2/SPC25/AGO3/SMC1A/IHO1/TOP2A/NSMCE1/CENPX/CENPF/HSF1/RAD51/HMGB2/CTCF/CENPV/CLASP2/CSNK1A1/CENPE/BUB1B/MKI67/ATRX/LRWD1/CENPK/BOD1/CHAMP1/STAG1/KNL1/U…	96
										CC	GO:0005874	microtubule	167/5496	431/19559	8.94996e-07	1.70682e-05	1.12115e-05	SPRY2/ROR2/CLIP4/SVIL/RMDN2/CDK5/BCAS3/MTUS1/DST/AURKB/SLC8A1/STMN1/CLASP1/MAP10/MACF1/SNTB2/DYNC1LI2/TBCB/KIF13A/IQGAP1/SS18/BIRC5/ZNF804A/PAFAH1B1/GRAMD2B/KLHL21/TMEM214/KIF9/DYNC2H1/SPAG5/TRPV4/NUDC/KIFC1/INO80/SKA3/EIF3A/APPBP2/KIF2C/GABARAPL1/FIGN/DYNLL1/CEP162/TPX2/NCKAP5L/DCTN1/NDEL1/KIF20A/CALM1/CDK2AP2/MAPRE2/SKA1/DYNLRB1/CDK1/BOD1L1/HAUS2/AURKA/PLK1/NINL/TUBGCP5/NUSAP1/KIF15/CLMP/MAP1A/…	167
										CC	GO:0016607	nuclear speck	157/5496	401/19559	9.13572e-07	1.70682e-05	1.12115e-05	SURF2/MAML2/DOCK1/DDX39A/GLI3/PQBP1/SF3A1/NDUFB1/TFIP11/TIMM50/CDC34/SCNM1/HIKESHI/SPOP/H2AX/PRPF31/CDC25C/PCBP1/FIBP/PPIE/FTO/CWC15/PIAS1/PPIH/ALYREF/MTREX/DAZAP2/POMP/ERBIN/REXO4/SNRPB2/SART1/THOC6/PRPF8/TOE1/RMI2/FAM107A/TCF12/PACSIN2/THOC7/THRAP3/MBD1/ARL6IP4/FOXO4/EPAS1/PRKN/NSRP1/ZC3H13/NCBP3/RREB1/NR3C1/SAP130/PLRG1/OIP5/RNF113A/CDC40/EIF4ENIF1/SFMBT2/TOPORS/CRY2/YLPM1/PABPN1/WRN/WAC/ZC3H1…	157
										CC	GO:0005774	vacuolar membrane	165/5496	427/19559	1.26109e-06	2.29999e-05	1.51078e-05	M6PR/LAMTOR4/BRI3/LAMTOR2/GNA11/WDR81/AP3B1/VPS39/UBA52/DPP4/SLC12A4/GPLD1/SH3GLB1/NCSTN/MAN2B2/SLC22A17/ANKFY1/GPR137/TMEM30A/CLN5/MARCHF8/RPTOR/BLOC1S1/SLC11A2/LITAF/NAPG/MARCHF9/LMBRD1/SORT1/AP1G1/ABCC10/SCARB2/ACP3/PLEKHM1/SPG11/IGF2R/ACP2/AHNAK/SIDT2/ATP6V1F/PSEN1/MAGT1/ELAPOR1/STX7/GABARAPL1/TMEM59/NPRL2/LAMTOR5/STOM/WDR24/PLD3/CFTR/DEPDC5/SLC39A14/TLR3/ITFG2/CLTA/AP1S1/RNF152/NDUFC2/WDR11/…	165
										CC	GO:0005938	cell cortex	124/5496	305/19559	1.35557e-06	2.41481e-05	1.5862e-05	HFE/DENND2B/TRPC4/WDR1/MICAL3/CALD1/NEDD4/FLNA/SEPTIN10/TRAF2/DST/CAP1/CD302/SEPTIN6/CLASP1/FERMT2/RIMS3/KIAA1614/CAV1/PAFAH1B1/CLTB/FER/PARD6G/TRPV4/ASTN2/MELK/NEDD9/PSEN1/TRAK1/SHROOM4/PTK2B/CFL1/DCTN1/TMEM250/CAP2/CTTNBP2/GPSM1/TRAF6/CDH1/CLTA/EPS8/ACTN4/CTNNB1/PFN4/MYADM/ARHGEF7/WASHC1/RHOBTB2/SPTBN1/SNX9/RHOBTB3/PARD3B/CTNND1/EXOC7/ANLN/EEF1A1/RND3/PRKCB/PARD6A/FNBP1/EXOC8/DSTN/COBL/EXOC2/DL…	124
										CC	GO:0000922	spindle pole	75/5496	165/19559	1.39107e-06	2.42173e-05	1.59075e-05	TTC28/POC1A/RMDN2/DYNLT2B/TACC3/AURKB/MAP10/UXT/NUBP2/MAPKBP1/CDC20/VPS4B/KLHL21/SPAG5/NEDD9/TPX2/DCTN1/CALM1/CDC14B/DLGAP5/CCNB1/CTNNB1/SGO1/BOD1L1/AURKA/PLK1/TUBGCP5/TOPORS/CKAP2L/NEK2/KATNAL1/SMC1A/LATS2/ABRAXAS2/CENPF/HSF1/PSRC1/AUNIP/WDR62/KIF11/TNKS/SBDS/ASPM/CDC6/BIRC6/FAM110A/IKBKG/CEP104/PRC1/LATS1/NEK7/BOD1/STAG1/PPP2CB/CUL3/TUBGCP4/KIF2A/WDR73/CTDP1/HAUS8/DSN1/NDE1/RMDN3/TUBGCP3/RASSF1…	75
										CC	GO:0005770	late endosome	114/5496	278/19559	2.17473e-06	3.70187e-05	2.43163e-05	M6PR/LAMTOR4/PARM1/VPS36/OSBPL9/DDIT3/LAMTOR2/WDR81/VPS39/MAGI2/GJA1/CHMP3/RAB9B/FYCO1/MR1/CHMP2A/PIK3C3/CHMP1B/DYNC1LI2/MARCHF8/SLC11A2/LITAF/VPS4B/MAPK1/SCARB2/VPS28/LRRK2/IGF2R/ASTN2/EGFR/MICALL1/STEAP3/MTM1/SNF8/ANKRD13D/ELAPOR1/STX7/TMEM59/LAMTOR5/RAB27B/PLD3/SLC2A4/IFNAR1/SLC39A14/NBR1/LAMP1/WASHC1/SLC30A4/PRKAR1A/CTNS/EXOC8/SPPL2A/VPS11/WDR48/LAPTM4A/MAP2K2/INSR/RAP1A/LAMP2/RHOB/AP5M1/PSAP…	114
										CC	GO:0000313	organellar ribosome	45/5496	87/19559	2.72719e-06	4.35214e-05	2.85876e-05	MRPL14/MRPL24/NDUFAB1/MALSU1/MRPL11/MRPS12/MRPS34/MRPL28/MRPL23/MRPS15/MRPL47/MRPS21/NDUFA7/MRPL53/MRPL58/MRPL27/MRPL55/MRPL12/MRPL20/MRPL48/MRPL2/MRPL21/MRPL22/MRPL41/MRPS2/MRPS26/MRPL16/MRPS17/MRPS7/MRPS33/MRPL51/MRPS5/MRPL52/MRPL54/MRPL4/MRPL37/MRPS27/NSUN4/CHCHD1/MRPL13/MTERF4/MRPS28/MRPL40/MRPL57/MRPS24	45
										CC	GO:0005761	mitochondrial ribosome	45/5496	87/19559	2.72719e-06	4.35214e-05	2.85876e-05	MRPL14/MRPL24/NDUFAB1/MALSU1/MRPL11/MRPS12/MRPS34/MRPL28/MRPL23/MRPS15/MRPL47/MRPS21/NDUFA7/MRPL53/MRPL58/MRPL27/MRPL55/MRPL12/MRPL20/MRPL48/MRPL2/MRPL21/MRPL22/MRPL41/MRPS2/MRPS26/MRPL16/MRPS17/MRPS7/MRPS33/MRPL51/MRPS5/MRPL52/MRPL54/MRPL4/MRPL37/MRPS27/NSUN4/CHCHD1/MRPL13/MTERF4/MRPS28/MRPL40/MRPL57/MRPS24	45
										CC	GO:0071013	catalytic step 2 spliceosome	45/5496	87/19559	2.72719e-06	4.35214e-05	2.85876e-05	SNRPD2/SNRPF/LSM7/SNRPE/SNRPB/BUD31/SF3A1/TFIP11/RALY/LSM2/ISY1/LSM3/SNRPG/PPIE/CWC15/SF3B6/WDR83/ALYREF/MTREX/DHX38/SNRPB2/SNRPD1/SART1/PRPF8/XAB2/PLRG1/CDC40/AQR/SNRPD3/CDC5L/SNRPA1/CRNKL1/CWC22/SRRM1/SYNCRIP/SRRM2/SNRNP200/SLU7/MAGOH/DHX8/SF3A2/PRPF6/PPWD1/FRG1/PRPF4B	45
										CC	GO:0001726	ruffle	79/5496	179/19559	3.04616e-06	4.76196e-05	3.12796e-05	NME1/KANK1/ACTN1/ITGB3/SPRY2/TLN1/PLEKHA1/LIMA1/PIP5K1C/MACF1/MYO1C/RPS3/IQGAP1/KSR1/ITGB1/FERMT1/KLHL2/TRPV4/FAM107A/PALLD/MTM1/PACSIN2/TPM1/CFL1/TIRAP/RASA1/EPS8/MYADM/ARHGEF7/PDPN/MTMR9/TRPM7/MTMR6/SNX9/FGD4/EEF1A1/ITGB1BP1/PARD6A/CDKL5/NCKAP1/PDE4A/COBL/ADGRE2/DLC1/ROCK1/MKLN1/ITGA5/FRMD4B/APC/CLASP2/CSPG4/MYH9/ASAP3/MTSS2/KIF18A/WASF2/ARHGEF4/PACSIN1/PLA2G4F/CORO1C/TLR4/PSD4/ITGAV/FGD6/CYFIP…	79
										CC	GO:0005765	lysosomal membrane	145/5496	375/19559	5.20296e-06	7.81465e-05	5.13316e-05	M6PR/LAMTOR4/BRI3/LAMTOR2/GNA11/WDR81/AP3B1/VPS39/UBA52/DPP4/SLC12A4/GPLD1/NCSTN/ANKFY1/GPR137/TMEM30A/CLN5/MARCHF8/RPTOR/BLOC1S1/SLC11A2/LITAF/NAPG/MARCHF9/LMBRD1/SORT1/AP1G1/ABCC10/SCARB2/ACP3/PLEKHM1/SPG11/IGF2R/ACP2/AHNAK/SIDT2/PSEN1/MAGT1/ELAPOR1/STX7/TMEM59/NPRL2/LAMTOR5/STOM/WDR24/PLD3/CFTR/DEPDC5/SLC39A14/TLR3/ITFG2/CLTA/AP1S1/RNF152/NDUFC2/WDR11/LAMP1/SLC30A4/SLC2A8/SLC17A5/DDOST/RRAGA/A…	145
										CC	GO:0098852	lytic vacuole membrane	145/5496	375/19559	5.20296e-06	7.81465e-05	5.13316e-05	M6PR/LAMTOR4/BRI3/LAMTOR2/GNA11/WDR81/AP3B1/VPS39/UBA52/DPP4/SLC12A4/GPLD1/NCSTN/ANKFY1/GPR137/TMEM30A/CLN5/MARCHF8/RPTOR/BLOC1S1/SLC11A2/LITAF/NAPG/MARCHF9/LMBRD1/SORT1/AP1G1/ABCC10/SCARB2/ACP3/PLEKHM1/SPG11/IGF2R/ACP2/AHNAK/SIDT2/PSEN1/MAGT1/ELAPOR1/STX7/TMEM59/NPRL2/LAMTOR5/STOM/WDR24/PLD3/CFTR/DEPDC5/SLC39A14/TLR3/ITFG2/CLTA/AP1S1/RNF152/NDUFC2/WDR11/LAMP1/SLC30A4/SLC2A8/SLC17A5/DDOST/RRAGA/A…	145
										CC	GO:0031461	cullin-RING ubiquitin ligase complex	72/5496	162/19559	6.04368e-06	8.9028e-05	5.84793e-05	UBE2S/ELOB/ANAPC11/MAD2L2/WDTC1/FBXO32/SPOP/KLHL42/FBXL20/CKS2/CDC20/KLHL21/DET1/KLHL2/ZSWIM8/FBXL6/FBXO7/FBXO17/FBH1/RBX1/ZSWIM5/FBXL3/PDCD6/KLHL13/DEPDC5/BTRC/CDC26/KLHL9/FBXL15/PLRG1/FBXL22/FBXL16/CKS1B/ARIH1/DCAF11/FBXL14/FBXO44/FBXL4/DMAC2/KCTD10/FBXL7/COMMD1/ZYG11B/DTL/BUB1B/CUL2/UBE2C/FBXO31/ZSWIM6/FBXL5/GAN/CUL3/CDC23/TNFAIP1/CUL4A/FBXO27/FBXO48/DCAF12L2/FBXO6/FBXL17/FBXO33/DCAF13/DDB1/DC…	72
										CC	GO:0031970	organelle envelope lumen	45/5496	90/19559	8.75451e-06	0.000126527	8.31113e-05	GFER/TIMM8B/NDUFB7/NDUFA8/TIMM10/DTYMK/TIMM13/CAT/SOD1/COX17/APP/PRELID1/NDUFS5/BLOC1S1/UQCC2/PINK1/IGF2R/ARL2BP/CHCHD2/ARL2/PRELID2/GATM/COA4/CHCHD10/ALOX5/FBXL4/TXNIP/STOML2/TRIAP1/NDUFS1/TIMM10B/CHCHD5/SUOX/TIMM9/PRELID3A/COX19/TIMM29/STMP1/TIMM8A/COA6/HTRA2/SORL1/CYCS/PPOX/RNASET2	45
										CC	GO:0005758	mitochondrial intermembrane space	41/5496	80/19559	1.00202e-05	0.000142139	9.33657e-05	GFER/TIMM8B/NDUFB7/NDUFA8/TIMM10/DTYMK/TIMM13/CAT/SOD1/COX17/PRELID1/NDUFS5/BLOC1S1/UQCC2/PINK1/ARL2BP/CHCHD2/ARL2/PRELID2/GATM/COA4/CHCHD10/FBXL4/TXNIP/STOML2/TRIAP1/NDUFS1/TIMM10B/CHCHD5/SUOX/TIMM9/PRELID3A/COX19/TIMM29/STMP1/TIMM8A/COA6/HTRA2/CYCS/PPOX/RNASET2	41
										CC	GO:0030135	coated vesicle	117/5496	298/19559	1.82947e-05	0.000254796	0.000167366	M6PR/PITPNM3/ROR2/AP3B1/GGA2/TGOLN2/TMED10/VANGL2/YIF1A/APP/NECAP1/CD9/MCFD2/LMBRD1/SORT1/SH3BP4/AP1G1/RAB8A/CLTB/VAMP3/INPP5F/F8/SCARB2/SEC31A/IGF2R/ARCN1/ASTN2/EGFR/SYT2/CCDC88A/EPS15/CD207/SEC23A/RAB27B/SLC2A4/PDCD6/CFTR/SNX18/TMED7/NUMB/SLC18A2/FCHO2/CLTA/AP1S1/CLVS2/USE1/RASSF9/CNIH2/SLC2A8/CD59/TBC1D5/LMAN1/SNX9/DAB2/TEX261/YIPF5/SEC23B/DENND1C/CCDC115/VPS11/ERGIC2/SYNRG/GOPC/SEC24B/ADAM10/…	117
										CC	GO:0032587	ruffle membrane	46/5496	95/19559	2.036e-05	0.000278496	0.000182934	NME1/KANK1/ITGB3/SPRY2/TLN1/PLEKHA1/PIP5K1C/MACF1/MYO1C/RPS3/KSR1/ITGB1/FERMT1/TRPV4/FAM107A/PACSIN2/TPM1/CFL1/TIRAP/EPS8/PDPN/MTMR9/MTMR6/EEF1A1/CDKL5/PDE4A/ADGRE2/DLC1/ITGA5/APC/CLASP2/MTSS2/ARHGEF4/PACSIN1/PLA2G4F/CORO1C/PSD4/ITGAV/C2CD5/ARHGEF2/DNM2/ADAM17/LCP1/FGD5/SPATA13/EPS8L2	46
										CC	GO:0090734	site of DNA damage	41/5496	82/19559	2.1624e-05	0.000290596	0.000190882	MAD2L2/PAXX/RPA3/ARPC4/XPC/H2AX/RPA1/KAT7/ARPC3/UFL1/CBX5/CBX3/POLH/HROB/ARPC1A/TP53BP1/POLK/SLF2/HELB/SMARCAD1/RAD51/CGAS/AUNIP/SIRT7/ESCO2/PARP3/ATF2/RPA4/ZBTB7A/ELOA/SMCHD1/RNF169/RBBP8/ERCC6/RIF1/EXD2/SMC5/RAD50/RFWD3/WDR70/ADPRS	41
										CC	GO:0005912	adherens junction	71/5496	166/19559	3.3809e-05	0.000446512	0.000293298	PKP2/CDC42EP4/FRMD4A/SORBS1/TLN1/PKP3/SNAP23/VCL/CCDC85A/CCDC85B/SYNM/AJAP1/PLPP3/PIP5K1C/DCHS1/TNKS1BP1/CDH3/ADD1/FAT2/CDCA3/LIN7B/TSPAN33/TRPV4/PGM5/ABI2/NOTCH1/DLL1/SHROOM4/TRIM29/CD99L2/AJUBA/CDH1/NECTIN1/CTNNB1/CEACAM1/MPP5/PARD3B/CTNND1/AJM1/DLG5/TJP2/FLOT1/NEXN/SHROOM2/ADAM10/FRMD4B/CDH22/APC/ARHGAP24/FMN1/PTPRK/MYH9/CTNNA1/CNN3/BMPR2/CYTH1/PPP1CA/SSX2IP/EIF4G2/TMOD3/CDH19/KRT18/TMEM47/SCR…	71
										CC	GO:0005802	trans-Golgi network	98/5496	245/19559	3.5846e-05	0.00046539	0.000305698	M6PR/PLEKHJ1/STX10/GGA2/TGOLN2/PCSK7/FUT4/ATP9B/PLPP3/APP/ATP8B1/DOP1A/KIF13A/CORO7/COG6/VPS52/MARCHF9/AP1G1/RAB8A/CLTB/ARFRP1/VAMP3/GBF1/LRRK2/IGF2R/CHST3/LINC00869/MYO18A/COG7/ELAPOR1/WLS/AP4M1/TRAPPC6A/SLC2A4/USP6NL/PIFO/CDH1/SCAMP2/CLTA/AP4E1/VPS53/AP1S1/CCDC91/C16orf70/CLVS2/WDR11/ATP8B2/DENND5A/ATP11C/SNX9/RHOBTB3/PAM/COG5/RIC1/NUCB1/ARFGEF2/PCSK1N/RABEPK/RNF215/ADAM10/PCSK4/YIPF1/CLASP2/CO…	98
										CC	GO:0000781	chromosome, telomeric region	70/5496	164/19559	4.1447e-05	0.00052914	0.000347573	SMG6/TFIP11/TEP1/NABP2/H2AX/TERF2/EID3/MCM7/RPA1/ALYREF/SUN2/THOC6/TOX4/EZH2/THOC7/NSMCE2/RAD17/CHEK1/CTC1/CBX5/TELO2/CBX3/NSMCE3/PURA/CDK1/NHP2/PML/EZH1/TINF2/TP53BP1/WRN/NSMCE1/PCNA/RAD51/FEN1/SIRT6/CHEK2/ATM/TNKS/PIF1/ATRX/ORC1/LRWD1/MCM2/SETX/SP100/H4C4/POLR2B/PPP1CA/TNKS2/RPA4/SMCHD1/TERT/DDB1/DCLRE1C/UPF1/RIF1/MCM4/PPP1R10/ORC3/ERCC4/PPP1CB/BLM/SMC5/WDR82/PINX1/RAD50/SLX4/LIG4/TERF2IP	70
										CC	GO:0032279	asymmetric synapse	130/5496	343/19559	4.67244e-05	0.000586736	0.000385406	EEF2K/RPL38/LRP4/PAK3/CACNA1C/RGS7BP/RPS19/PRR7/CDK5/MAGI2/KCND3/PJA2/NLGN4Y/MINK1/SLC8A1/CHRM1/MPDZ/ARHGEF9/SEMA4C/ADD1/RPS3/BCAS1/HOMER3/RPL18A/CLSTN1/RPS13/LIN7B/RPL30/MAPK1/RAB8A/SHARPIN/MPP2/RPL8/ABR/NPTN/DAGLA/PDE4B/EIF3A/STAT3/ZDHHC2/ADAM22/RPL7/PRNP/RPL14/PTK2B/CAP2/EPS8/RPL12/CTNNB1/ARHGAP44/RPS14/MAPK8IP2/GRIN2A/LRFN4/LRFN1/CNIH2/NOS1/SOS1/SPTBN1/SRCIN1/MIB1/ABI1/CTNND1/DLG5/FXR2/RPL23/…	130
										CC	GO:0014069	postsynaptic density	128/5496	337/19559	4.75215e-05	0.00058712	0.000385658	EEF2K/RPL38/LRP4/PAK3/CACNA1C/RGS7BP/RPS19/PRR7/CDK5/MAGI2/KCND3/PJA2/NLGN4Y/MINK1/SLC8A1/CHRM1/MPDZ/ARHGEF9/SEMA4C/ADD1/RPS3/BCAS1/HOMER3/RPL18A/CLSTN1/RPS13/LIN7B/RPL30/MAPK1/RAB8A/SHARPIN/MPP2/RPL8/ABR/NPTN/DAGLA/PDE4B/EIF3A/STAT3/ZDHHC2/ADAM22/RPL7/PRNP/RPL14/PTK2B/CAP2/EPS8/RPL12/CTNNB1/ARHGAP44/RPS14/MAPK8IP2/GRIN2A/LRFN4/LRFN1/CNIH2/NOS1/SOS1/SPTBN1/SRCIN1/MIB1/ABI1/CTNND1/DLG5/FXR2/RPL23/…	128
										CC	GO:0005901	caveola	40/5496	82/19559	5.58114e-05	0.000678596	0.000445745	BVES/ATP2B4/TRPC4/MYOF/ADRA1A/TGFBR2/IRS1/KCNMA1/CAV1/PTGIS/CAV2/MAPK1/CAVIN2/LRRK2/PACSIN2/CDH1/SPRED1/CTNNB1/LRP6/JAK2/NOS1/EHD2/ADCYAP1R1/P2RY12/GASK1A/INSR/CAVIN1/DLC1/FLOT1/CTNNA1/SLC2A1/LIPE/KIF18A/BMPR2/CORO1C/HDAC6/SELE/ATP1A1/RANGRF/BMPR1A	40
										CC	GO:0031902	late endosome membrane	61/5496	140/19559	6.12269e-05	0.000723927	0.000475522	LAMTOR4/VPS36/OSBPL9/LAMTOR2/WDR81/VPS39/CHMP3/MR1/CHMP2A/CHMP1B/MARCHF8/SLC11A2/LITAF/VPS4B/SCARB2/VPS28/MICALL1/SNF8/ELAPOR1/TMEM59/LAMTOR5/RAB27B/PLD3/SLC39A14/LAMP1/SLC30A4/SPPL2A/VPS11/LAPTM4A/LAMP2/RHOB/AP5M1/TMEM106B/NDFIP2/VAMP8/YIPF1/VPS37D/VPS37A/LAMTOR1/AP5S1/SNX14/ANXA6/WDR91/RNF13/STX8/VTI1A/RAB7B/RAB27A/VPS33B/SORL1/CD63/GIMAP5/TICAM2/NPC1/CHMP6/OSBPL11/MVB12A/HGS/GOSR2/CHMP4A/ANXA8	61
										CC	GO:0036464	cytoplasmic ribonucleoprotein granule	93/5496	233/19559	6.14299e-05	0.000723927	0.000475522	MCRIP2/LSM4/MCC/PQBP1/LSM2/LSM3/PCBP1/MCRIP1/RPL28/SNRPG/ZC3H12C/NYNRIN/RPTOR/IQGAP1/DDX19A/TRIM5/DDX3X/ROCK2/NANOS3/SNRPB2/SYNE1/PABPC4L/G3BP2/APOBEC3C/GIGYF2/PSMA2/DCP1B/PSMC3/CSDE1/TUT4/TNRC6B/EDC4/AJUBA/ZC3H12B/DDX3Y/SNCAIP/POLR2G/HOXD10/EIF4ENIF1/AGO1/AGO3/CNOT1/PABPC5/C9orf72/RPS6/FXR2/HELZ/KHNYN/SARNP/CASC3/RPL6/UPF2/EID1/ROCK1/OGFOD1/CLOCK/POLDIP3/LARP4B/ZFP36L1/CARHSP1/GARRE1/PRRC2C/MBNL…	93
										CC	GO:0005798	Golgi-associated vesicle	75/5496	181/19559	7.41192e-05	0.000860232	0.000565055	PITPNM3/TGOLN2/GJA1/TMED10/VANGL2/YIF1A/APP/MCFD2/SORT1/AP1G1/RAB8A/CLTB/F8/SEC31A/LRRK2/IGF2R/ARCN1/CCDC88A/ITM2B/SEC23A/RAB27B/SLC2A4/PDCD6/CFTR/TMED7/CLTA/AP1S1/USE1/RASSF9/CNIH2/CD59/LMAN1/TEX261/YIPF5/SEC23B/CCDC115/SPPL2A/NUCB1/PI4KA/ERGIC2/SYNRG/GOPC/SEC24B/ADAM10/TMED5/USO1/BNIP1/COPA/PACSIN1/SEC24C/STK26/ERGIC1/CSPG5/VTI1A/CTSZ/COPE/RHOQ/B2M/NRGN/SEC22B/BACE1/RAB8B/STEAP2/TICAM2/CNIH1/SE…	75
										CC	GO:0000315	organellar large ribosomal subunit	30/5496	57/19559	8.00059e-05	0.000892999	0.000586579	MRPL14/MRPL24/NDUFAB1/MALSU1/MRPL11/MRPL28/MRPL23/MRPL47/MRPL53/MRPL58/MRPL27/MRPL55/MRPL12/MRPL20/MRPL48/MRPL2/MRPL21/MRPL22/MRPL41/MRPL16/MRPL51/MRPL52/MRPL54/MRPL4/MRPL37/NSUN4/MRPL13/MTERF4/MRPL40/MRPL57	30
										CC	GO:0005762	mitochondrial large ribosomal subunit	30/5496	57/19559	8.00059e-05	0.000892999	0.000586579	MRPL14/MRPL24/NDUFAB1/MALSU1/MRPL11/MRPL28/MRPL23/MRPL47/MRPL53/MRPL58/MRPL27/MRPL55/MRPL12/MRPL20/MRPL48/MRPL2/MRPL21/MRPL22/MRPL41/MRPL16/MRPL51/MRPL52/MRPL54/MRPL4/MRPL37/NSUN4/MRPL13/MTERF4/MRPL40/MRPL57	30
										CC	GO:0016605	PML body	47/5496	102/19559	8.04398e-05	0.000892999	0.000586579	SATB1/RDM1/RPA1/PIAS1/TP53INP2/NSMCE2/PPARGC1A/CBX5/RNF111/N4BP1/PML/EIF4ENIF1/TOPORS/RB1/MAX/TDP2/HSF1/MTOR/HIPK1/SKI/RAD51/TENM2/CHEK2/HIPK3/ATRX/WDFY3/SP100/CASP8AP2/SIRT1/UBE2I/TCF7L2/PTEN/ELF4/ARNTL/MORC3/AKAP8L/SENP2/TERT/ZNF451/CDK9/BLM/SMC5/MAPK7/KLHL20/RFWD3/SP3/KAT6A	47
										CC	GO:0034709	methylosome	10/5496	12/19559	0.000111836	0.0012238	0.000803872	SNRPD2/SNRPF/SNRPE/SNRPB/SNRPG/SNRPD1/SNRPD3/CLNS1A/PRMT1/ERH	10
										CC	GO:0035770	ribonucleoprotein granule	95/5496	243/19559	0.000128008	0.00136225	0.000894816	MCRIP2/LSM4/MCC/PQBP1/LSM2/LSM3/PCBP1/MCRIP1/RPL28/SNRPG/ZC3H12C/NYNRIN/RPTOR/IQGAP1/DDX19A/TRIM5/DDX3X/ROCK2/NANOS3/SNRPB2/SYNE1/PABPC4L/G3BP2/APOBEC3C/GIGYF2/PSMA2/DCP1B/PSMC3/CSDE1/TUT4/TNRC6B/EDC4/AJUBA/ZC3H12B/DDX3Y/SNCAIP/POLR2G/HOXD10/EIF4ENIF1/AGO1/AGO3/CNOT1/PABPC5/C9orf72/RPS6/FXR2/HSF1/HELZ/KHNYN/SARNP/CASC3/RPL6/UPF2/EID1/ROCK1/OGFOD1/CLOCK/POLDIP3/LARP4B/ZFP36L1/CARHSP1/GARRE1/PRRC2C…	95
										CC	GO:0000940	condensed chromosome outer kinetochore	11/5496	14/19559	0.000128045	0.00136225	0.000894816	SKA3/SKA1/CCNB1/BOD1L1/PLK1/BUB1/CENPF/BUB1B/BOD1/NDC80/SPDL1	11
										CC	GO:0042383	sarcolemma	58/5496	135/19559	0.000146224	0.00153435	0.00100786	BVES/ATP2B4/CACNA1C/VCL/NCSTN/KCND3/SYNM/FKRP/AHNAK2/SSPN/SLC8A1/SLMAP/ADRA1A/CAV1/CAV2/DMD/ITGB1/PPP3CB/AHNAK/FLNC/PSEN1/PGM5/SLC2A4/LAMP1/SGCB/NOS1/CACNA2D1/KCNB1/CACNG4/FLOT1/DYSF/SLC2A1/SLC38A2/RYR3/STAC2/SLC9A1/CORO1C/CIB2/SLC8B1/SLC30A1/CCDC78/RDX/SYNC/DAG1/CACNB3/POPDC2/ATP1A1/STAC/ANXA1/CACNB2/UTRN/ANK2/FER1L5/SGCE/SLC2A5/SLC27A6/TGFB3/COL6A3	58
										CC	GO:0045178	basal part of cell	34/5496	69/19559	0.000153196	0.00158579	0.00104165	ITGA2/HFE/DST/CLASP1/MYO1C/SLC11A2/ERBIN/EGFR/MET/EPS15/ITGA6/SHROOM4/ITGA1/CEACAM1/TEK/SLC27A5/ITGA9/P2RY12/PRCP/SLC7A8/CLASP2/CLDN11/BMPR2/SLC1A5/PHLDB1/SLC7A1/PHLDB2/DAG1/SLC1A3/SLC12A2/KCNQ4/TACSTD2/PKD2/DOCK7	34
										CC	GO:0005793	endoplasmic reticulum-Golgi intermediate compartment	56/5496	130/19559	0.00017329	0.00176987	0.00116257	TMED10/PLPP3/YIF1A/PRRG4/MPPE1/ASPSCR1/MCFD2/F8/GBF1/UGGT1/ROBO1/CHP1/MYO18A/IST1/TMED7/PDIA6/CNIH2/CD59/LMAN1/MPP5/MTMR6/GORASP1/GOLGB1/CCDC115/MGAT4B/NUCB1/ERGIC2/MAN1A1/TBC1D20/WHAMM/TMED5/PROM1/UGGT2/TRIP11/ERGIC1/STK17B/CTSZ/YKT6/STING1/SEC22B/TICAM2/RAB6B/CNIH1/INPP5B/ANPEP/BCAP31/DDHD2/YIF1B/HSPA5/CNIH4/SEC23IP/GNPNAT1/GOSR2/TMED2/COPG2/MGAT4A	56
										CC	GO:0072686	mitotic spindle	57/5496	133/19559	0.000179687	0.00181106	0.00118962	LIMK2/RMDN2/TBCK/TACC3/AURKB/CLASP1/MAP10/NGRN/RPS3/MAPKBP1/MAPK1/RTRAF/SPAG5/KIFC1/SKA3/DYNLL1/TPX2/RANGAP1/DCTN1/CDC14B/SKA1/CDK1/AURKA/TBL1X/NUSAP1/CKAP2L/CXCR2/SMC1A/KAT2A/KIF18B/HSF1/ESPL1/KIF23/TFDP2/KIF11/TNKS/KIFC2/ASPM/CLASP2/CENPE/RACGAP1/KIF18A/IKBKG/PRC1/MAPRE1/STAG1/CUL3/TAF1D/EML2/TOGARAM1/KIF22/RMDN3/NEXMIF/MAD2L1/EPB41/NCOR1/PKD2	57
										CC	GO:0098984	neuron to neuron synapse	135/5496	368/19559	0.000188845	0.00187864	0.00123401	EEF2K/RPL38/LRP4/PAK3/CACNA1C/RGS7BP/RPS19/PRR7/CDK5/MAGI2/KCND3/PJA2/NLGN4Y/MINK1/SLC8A1/CHRM1/MPDZ/ARHGEF9/SEMA4C/ADD1/RPS3/BCAS1/HOMER3/RPL18A/CLSTN1/RPS13/LIN7B/RPL30/MAPK1/RAB8A/SHARPIN/MPP2/RPL8/AKAP7/ABR/NPTN/DAGLA/PDE4B/EIF3A/STAT3/ZDHHC2/ADAM22/RPL7/PRNP/RPL14/PTK2B/CAP2/EPS8/NECTIN1/RPL12/CTNNB1/ARHGAP44/RPS14/MAPK8IP2/GRIN2A/ATP1B2/LRFN4/LRFN1/CNIH2/NOS1/SOS1/SPTBN1/SRCIN1/MIB1/ABI1/CT…	135
										CC	GO:0030117	membrane coat	43/5496	94/19559	0.000194147	0.00188249	0.00123654	AP3B1/VPS39/CHMP2A/CHMP1B/NECAP1/AP1G1/CLTB/SEC31A/IGF2R/ARCN1/EPS15/SEC23A/AP4M1/PDCD6/TMED7/CLTA/AP4E1/AP1S1/TBC1D5/SEC23B/AP3M1/AP3S2/SYNRG/SEC24B/AP5M1/AP5Z1/SYNJ1/AP5S1/COPA/AP2S1/SEC24C/KCNQ5/BTBD8/CLINT1/COPE/SEC24D/CLBA1/AP1S3/AP1M2/AP2B1/AP4S1/CHMP4A/COPG2	43
										CC	GO:0048475	coated membrane	43/5496	94/19559	0.000194147	0.00188249	0.00123654	AP3B1/VPS39/CHMP2A/CHMP1B/NECAP1/AP1G1/CLTB/SEC31A/IGF2R/ARCN1/EPS15/SEC23A/AP4M1/PDCD6/TMED7/CLTA/AP4E1/AP1S1/TBC1D5/SEC23B/AP3M1/AP3S2/SYNRG/SEC24B/AP5M1/AP5Z1/SYNJ1/AP5S1/COPA/AP2S1/SEC24C/KCNQ5/BTBD8/CLINT1/COPE/SEC24D/CLBA1/AP1S3/AP1M2/AP2B1/AP4S1/CHMP4A/COPG2	43
										CC	GO:0030687	preribosome, large subunit precursor	15/5496	23/19559	0.000229858	0.00220089	0.00144568	BOP1/PPAN/RRP1/WDR74/MDN1/MRTO4/ZNF622/PES1/EIF6/WDR37/FBXW9/LAS1L/RRP1B/EBNA1BP2/RRS1	15
										CC	GO:0098857	membrane microdomain	122/5496	330/19559	0.000261718	0.00247501	0.00162575	LAMTOR4/BVES/ATP2B4/LRP4/STAT6/LAMTOR2/SORBS1/TRPC4/RIPK1/MYOF/DPP4/ANGPT1/GJA1/HK1/TRAF2/PLPP3/ADGRG1/ADRA1A/APP/TGFBR2/IRS1/MYO1C/KCNMA1/ADD1/CAV1/PTGIS/IQGAP1/CAV2/DMD/ITGB1/MAPK1/CAVIN2/LRRK2/EGFR/STX12/KIRREL1/AHNAK/PACSIN2/PSEN1/DLL1/LAMTOR5/PRNP/CFLAR/STOM/PTK2B/SLC2A4/ITGA1/CDH1/SPRED1/PRKAR2A/CTNNB1/TPP1/MYADM/LRP6/PDPN/JAK2/ANO1/TEK/NOS1/ABCG2/EHD2/PROM2/ADCYAP1R1/P2RY12/GASK1A/CNTN1/EF…	122
										CC	GO:0005769	early endosome	137/5496	377/19559	0.000273271	0.00255275	0.00167681	PLEKHJ1/PARM1/HFE/WDR81/GGA2/AOC3/GJA1/NCSTN/MR1/ANKFY1/APP/TMEM127/MARCHF8/CAV1/SLC11A2/LITAF/ENTR1/SORT1/MAPK1/INPP5F/VPS28/IGF2R/TM9SF4/ASTN2/EGFR/STX12/KIFC1/DAGLA/STAM/PACSIN2/STAMBP/PSEN1/SNX1/EPS15/CD207/WLS/STX7/TGFBRAP1/AP4M1/TRAK1/WDFY2/PLD3/CFTR/NUMB/SLC39A14/TRAK2/TLR3/USP10/CLVS2/NISCH/LRP6/PML/WASHC1/EHD2/ZFYVE9/STAM2/SNX2/LNPEP/RABEP1/MMGT1/VPS11/NUCB1/USP8/MAP2K2/WNT3A/NEURL1B/RBS…	137
										CC	GO:1902911	protein kinase complex	46/5496	104/19559	0.000308874	0.00285057	0.00187244	ERC1/CDK5/CDKN2D/IRS1/CKS2/CCNE1/CCNB1/PRKAR2A/CDK1/PHKG2/CKS1B/TBC1D5/RB1/C9orf72/MAP3K7/PRKAR1A/INSR/CCNA2/PCNA/CCNE2/CCNG1/IKBKG/CCNK/WDR41/AMHR2/ERCC3/LAS1L/CCNB2/ZBTB7A/CCNT1/CCNJ/ACVR2A/ACVR1/ACVR1B/CDK9/CCNI/CCNJL/GTF2H3/CCNO/MNAT1/CCNY/SMCR8/GTF2H5/IGF1R/PHKB/CCNT2	46
										CC	GO:0000778	condensed nuclear chromosome kinetochore	12/5496	17/19559	0.000334646	0.00305165	0.00200452	CENPA/NUF2/CENPC/CCNB1/PLK1/MIS12/BUB1/PMF1/BUB1B/CENPK/DSN1/NDC80	12
										CC	GO:0005876	spindle microtubule	32/5496	66/19559	0.000344237	0.00310218	0.00203771	RMDN2/AURKB/CLASP1/BIRC5/PAFAH1B1/KLHL21/SKA3/CALM1/SKA1/CDK1/BOD1L1/HAUS2/AURKA/PLK1/NUSAP1/KIF18B/KIF4A/PSRC1/KIF11/CLASP2/CENPE/PARP4/KIF18A/PRC1/BOD1/MAPRE1/CUL3/KIF2A/TOGARAM1/RMDN3/XIAP/TUBGCP3	32
										CC	GO:0045121	membrane raft	121/5496	329/19559	0.000351089	0.00312714	0.0020541	LAMTOR4/BVES/ATP2B4/LRP4/STAT6/LAMTOR2/SORBS1/TRPC4/RIPK1/MYOF/DPP4/ANGPT1/GJA1/HK1/TRAF2/PLPP3/ADGRG1/ADRA1A/APP/TGFBR2/IRS1/MYO1C/KCNMA1/ADD1/CAV1/PTGIS/IQGAP1/CAV2/DMD/ITGB1/MAPK1/CAVIN2/LRRK2/EGFR/STX12/KIRREL1/AHNAK/PACSIN2/PSEN1/DLL1/LAMTOR5/PRNP/CFLAR/STOM/PTK2B/SLC2A4/ITGA1/CDH1/SPRED1/PRKAR2A/CTNNB1/TPP1/MYADM/LRP6/PDPN/JAK2/ANO1/TEK/NOS1/ABCG2/EHD2/PROM2/ADCYAP1R1/P2RY12/GASK1A/CNTN1/EF…	121
										CC	GO:0034708	methyltransferase complex	46/5496	105/19559	0.000401523	0.00353525	0.00232218	SNRPD2/SNRPF/SNRPE/SNRPB/RUVBL2/PRPF31/SNRPG/TRMT61A/RUVBL1/RNMT/METTL14/SNRPD1/METTL1/EZH2/KDM5D/CBX5/KDM4A/UTY/ZC3H13/EZH1/CHD8/MAX/SNRPD3/KDM5A/HCFC2/AEBP2/CLNS1A/WDR5/WDR4/PRDM4/TAF6/SIRT1/LAS1L/KMT2A/WTAP/KDM6B/TAF1/MGA/PHF19/PRMT1/ERH/WDR82/KANSL1/KMT2D/EPOP/C17orf49	46
										CC	GO:0098791	Golgi apparatus subcompartment	133/5496	368/19559	0.000431445	0.00372653	0.00244782	M6PR/PLEKHJ1/MBTPS1/STX10/GGA2/TGOLN2/PCSK7/FUT4/ATP9B/PLPP3/ZFYVE1/APP/ATP8B1/B4GALNT4/DOP1A/KIF13A/CORO7/COG6/FUT10/VPS52/MARCHF9/B4GALT2/SORT1/AP1G1/RAB8A/CLTB/ARFRP1/VAMP3/GBF1/CHSY1/LRRK2/IGF2R/LPCAT2/CHST3/B3GALT6/LINC00869/MYO18A/COG7/ELAPOR1/WLS/AP4M1/TRAPPC6A/TMEM59/RAB27B/B4GALT6/SLC2A4/USP6NL/PIFO/CDH1/SCAMP2/CLTA/AP4E1/VPS53/AP1S1/CCDC91/C16orf70/CLVS2/WDR11/ATP8B2/DENND5A/ATP11C/SNX9…	133
										CC	GO:0098589	membrane region	125/5496	343/19559	0.000432977	0.00372653	0.00244782	LAMTOR4/BVES/ATP2B4/LRP4/STAT6/LAMTOR2/SORBS1/TRPC4/RIPK1/MYOF/DPP4/ANGPT1/GJA1/HK1/TRAF2/PLPP3/ADGRG1/ADRA1A/APP/TGFBR2/IRS1/MYO1C/KCNMA1/ADD1/CAV1/PTGIS/IQGAP1/CAV2/DMD/ITGB1/MAPK1/CD46/CAVIN2/LRRK2/EGFR/STX12/KIRREL1/AHNAK/PACSIN2/PSEN1/DLL1/LAMTOR5/PRNP/CFLAR/STOM/PTK2B/SLC2A4/ITGA1/CDH1/SPRED1/PRKAR2A/CTNNB1/TPP1/MYADM/LRP6/PDPN/JAK2/ANO1/TEK/NOS1/ABCG2/EHD2/PROM2/ADCYAP1R1/P2RY12/GASK1A/CNT…	125
										CC	GO:0005777	peroxisome	57/5496	137/19559	0.000451274	0.00377831	0.00248184	TMEM35A/ALDH3A2/NUDT7/CAT/MARF1/EPHX2/SOD1/FIS1/PRDX5/PIK3C3/MUL1/SCP2/GBF1/MLYCD/PMVK/LACC1/PEX3/ACSL4/DECR2/ACOX1/MPV17L/NUDT12/ACOX2/ACOT8/VWA8/PIPOX/IDE/PEX19/ISOC1/AKAP11/PLAAT3/PEX26/MAP2K2/ZADH2/SZT2/PEX16/PEX12/CROT/PXMP4/ABCD3/PEX13/ATAD1/AGPS/ACBD5/FAR2/STING1/RAB8B/ACOT2/TTC1/DNM1L/PNPLA8/PEX7/ABCD2/EHHADH/HMGCR/ACOXL/IMPDH2	57
										CC	GO:0042579	microbody	57/5496	137/19559	0.000451274	0.00377831	0.00248184	TMEM35A/ALDH3A2/NUDT7/CAT/MARF1/EPHX2/SOD1/FIS1/PRDX5/PIK3C3/MUL1/SCP2/GBF1/MLYCD/PMVK/LACC1/PEX3/ACSL4/DECR2/ACOX1/MPV17L/NUDT12/ACOX2/ACOT8/VWA8/PIPOX/IDE/PEX19/ISOC1/AKAP11/PLAAT3/PEX26/MAP2K2/ZADH2/SZT2/PEX16/PEX12/CROT/PXMP4/ABCD3/PEX13/ATAD1/AGPS/ACBD5/FAR2/STING1/RAB8B/ACOT2/TTC1/DNM1L/PNPLA8/PEX7/ABCD2/EHHADH/HMGCR/ACOXL/IMPDH2	57
										CC	GO:0044322	endoplasmic reticulum quality control compartment	15/5496	24/19559	0.000453792	0.00377831	0.00248184	RNF185/RHBDD1/OS9/UGGT1/CANX/ERLEC1/TRIM13/UGGT2/AMFR/SYVN1/SEL1L/FBXO6/EDEM1/EDEM2/DERL2	15
										CC	GO:1902554	serine/threonine protein kinase complex	40/5496	89/19559	0.000499211	0.00411178	0.00270088	ERC1/CDK5/CDKN2D/CKS2/CCNE1/CCNB1/CDK1/PHKG2/CKS1B/TBC1D5/RB1/C9orf72/MAP3K7/CCNA2/PCNA/CCNE2/CCNG1/IKBKG/CCNK/WDR41/AMHR2/ERCC3/CCNB2/ZBTB7A/CCNT1/CCNJ/ACVR2A/ACVR1/ACVR1B/CDK9/CCNI/CCNJL/GTF2H3/CCNO/MNAT1/CCNY/SMCR8/GTF2H5/PHKB/CCNT2	40
										CC	GO:0030684	preribosome	36/5496	78/19559	0.000505593	0.00412004	0.00270631	BOP1/PPAN/RRP9/RRP1/WDR74/FBL/UTP14C/FAM207A/MDN1/FCF1/MRTO4/TBL3/WDR36/ZNF622/EMG1/PES1/WDR46/RPS7/EIF6/NOC4L/WDR37/FBXW9/LAS1L/TSR1/UTP4/DCAF13/RRP1B/NOP56/EBNA1BP2/RIOK3/IMP4/RIOK2/RRP7A/UTP20/SNU13/RRS1	36
										CC	GO:0099572	postsynaptic specialization	130/5496	361/19559	0.000586636	0.00473014	0.00310706	EEF2K/RPL38/LRP4/PAK3/CACNA1C/RGS7BP/RPS19/PRR7/CDK5/MAGI2/KCND3/PJA2/NLGN4Y/MINK1/SLC8A1/CHRM1/MPDZ/ARHGEF9/SEMA4C/ADD1/RPS3/BCAS1/HOMER3/RPL18A/CLSTN1/RPS13/LIN7B/RPL30/MAPK1/RAB8A/SHARPIN/MPP2/RPL8/ABR/NPTN/DAGLA/PDE4B/EIF3A/STAT3/ZDHHC2/ADAM22/RPL7/PRNP/RPL14/PTK2B/CAP2/EPS8/RPL12/CTNNB1/ARHGAP44/RPS14/MAPK8IP2/GRIN2A/LRFN4/LRFN1/CNIH2/NOS1/SOS1/SPTBN1/SRCIN1/MIB1/ABI1/CTNND1/DLG5/FXR2/RPL23/…	130
										CC	GO:0070069	cytochrome complex	19/5496	34/19559	0.000607572	0.00484792	0.00318442	COX6B1/COX7B/UQCRB/UQCRQ/COX6A1/UQCRH/UQCRHL/COX8A/UQCC3/UQCRC1/COX5A/CYC1/COX7C/UQCR10/COX4I1/COX10/COX4I2/NDUFA4/NDUFA4L2	19
										CC	GO:0042641	actomyosin	36/5496	79/19559	0.000680167	0.00524414	0.00344469	ACTN1/LPP/MYLK/SORBS1/ILK/SYNPO2/LIMA1/VANGL2/LURAP1/FERMT2/NEBL/FAM107A/PALLD/TPM1/MYO18A/CNN2/PGM5/ROR1/KAT2B/SHROOM4/ACTN4/TEK/PXN/PDCD6IP/CDC42BPB/FBLIM1/MYH9/TPM4/PRKCZ/MYH10/HDAC4/MICALL2/SIPA1L3/LCP1/BAG3/STX1A	36
										CC	GO:0036452	ESCRT complex	16/5496	27/19559	0.00068432	0.00524414	0.00344469	VPS36/CHMP3/CHMP2A/CHMP1B/VPS28/STAM/SNF8/STAM2/VPS37D/VPS37A/CHMP6/MVB12A/HGS/UBAP1/CHMP4A/CHMP4BP1	16
										CC	GO:0005778	peroxisomal membrane	29/5496	60/19559	0.000684614	0.00524414	0.00344469	TMEM35A/ALDH3A2/CAT/FIS1/PEX3/ACSL4/DECR2/ACOX1/MPV17L/PEX19/PLAAT3/PEX26/MAP2K2/PEX16/PEX12/PXMP4/ABCD3/PEX13/ATAD1/AGPS/ACBD5/FAR2/RAB8B/TTC1/PNPLA8/PEX7/ABCD2/HMGCR/IMPDH2	29
										CC	GO:0031903	microbody membrane	29/5496	60/19559	0.000684614	0.00524414	0.00344469	TMEM35A/ALDH3A2/CAT/FIS1/PEX3/ACSL4/DECR2/ACOX1/MPV17L/PEX19/PLAAT3/PEX26/MAP2K2/PEX16/PEX12/PXMP4/ABCD3/PEX13/ATAD1/AGPS/ACBD5/FAR2/RAB8B/TTC1/PNPLA8/PEX7/ABCD2/HMGCR/IMPDH2	29
										CC	GO:0044853	plasma membrane raft	48/5496	113/19559	0.000709884	0.00538387	0.00353647	BVES/ATP2B4/LRP4/TRPC4/MYOF/ADRA1A/TGFBR2/IRS1/KCNMA1/ADD1/CAV1/PTGIS/CAV2/MAPK1/CAVIN2/LRRK2/PACSIN2/CDH1/SPRED1/PRKAR2A/CTNNB1/LRP6/JAK2/NOS1/EHD2/ADCYAP1R1/P2RY12/GASK1A/PRKAR1A/INSR/CAVIN1/DLC1/FLOT1/CTNNA1/SLC2A1/LIPE/KIF18A/BMPR2/CORO1C/HDAC6/SELE/DAG1/CHRNA7/ATP1A1/RANGRF/MYO1D/BMPR1A/STIM1	48
										CC	GO:0005657	replication fork	33/5496	71/19559	0.000730087	0.00548281	0.00360146	RPA3/CDC45/H2AX/RFC2/POLD2/RFC4/RPA1/POLA2/PURA/POLH/TONSL/PLRG1/TP53BP1/GINS2/WRN/DMAP1/XRCC2/HELB/SMARCAD1/CDC5L/UHRF1/PCNA/MCM10/PIF1/DONSON/RPA4/HMCES/BAZ1B/BLM/BCL6/SMARCA5/RTF2/WDHD1	33
										CC	GO:0030140	trans-Golgi network transport vesicle	18/5496	32/19559	0.000759047	0.00556035	0.0036524	TGOLN2/TMED10/SORT1/AP1G1/RAB8A/CLTB/IGF2R/RAB27B/SLC2A4/CLTA/AP1S1/RASSF9/SYNRG/GOPC/NRGN/RAB8B/STEAP2/CLBA1	18
										CC	GO:0031256	leading edge membrane	69/5496	175/19559	0.000760593	0.00556035	0.0036524	NME1/KANK1/ITGB3/SPRY2/TLN1/DPP4/SYNE2/PLEKHA1/PLEK2/PIP5K1C/FERMT2/MACF1/MYO1C/RPS3/KSR1/ITGB1/FERMT1/MPP2/TRPV4/DAGLA/FAM107A/PACSIN2/TPM1/WLS/GABARAPL1/CFL1/TIRAP/EPS8/ARHGAP44/PDPN/MTMR9/SPTBN1/MTMR6/EEF1A1/KCNB1/CDKL5/NCKAP1/PDE4A/INSR/ADGRE2/DLC1/CD44/ITGA5/EPB41L3/APC/CLASP2/CSPG4/PTPRK/MTSS2/ARHGEF4/PACSIN1/PLA2G4F/CORO1C/PSD4/ITGAV/KCNA2/C2CD5/SHISA6/ARHGEF2/GABRE/MYO1D/ATF4/DNM2/ADAM17/…	69
										CC	GO:0019005	SCF ubiquitin ligase complex	30/5496	63/19559	0.000762189	0.00556035	0.0036524	FBXO32/FBXL20/CKS2/FBXL6/FBXO7/FBXO17/FBH1/RBX1/FBXL3/BTRC/FBXL15/FBXL22/FBXL16/CKS1B/ARIH1/FBXL14/FBXO44/FBXL4/DMAC2/FBXL7/CUL2/FBXO31/FBXL5/CUL4A/FBXO27/FBXO48/FBXO6/FBXL17/FBXO33/FBXW7	30
										CC	GO:0005776	autophagosome	42/5496	97/19559	0.000936584	0.00676814	0.00444575	WDR81/SH3GLB1/FYCO1/ZFYVE1/PIK3C3/NCOA4/LRRK2/TP53INP2/GABARAPL1/ADPRH/NBR1/LAMP1/WASHC1/UBQLN2/PIP4K2C/TBC1D5/RPN2/FTL/C9orf72/ENTPD4/BECN1/RAB24/VPS11/LAMP2/TMEM74/AMBRA1/SRPX/WDFY3/WIPI1/MAP1LC3B/TICAM1/TM9SF1/AUP1/VTI1A/ATG5/NRBF2/ATG16L1/STING1/MAP1LC3A/RAB23/MAPK15/SNAP29	42
										CC	GO:0035861	site of double-strand break	29/5496	61/19559	0.000958	0.00685821	0.00450491	MAD2L2/PAXX/RPA3/ARPC4/H2AX/ARPC3/UFL1/POLH/ARPC1A/TP53BP1/SLF2/HELB/SMARCAD1/RAD51/CGAS/SIRT7/ESCO2/PARP3/ATF2/RPA4/ZBTB7A/SMCHD1/RNF169/RBBP8/RIF1/SMC5/RAD50/RFWD3/WDR70	29
										CC	GO:0045259	proton-transporting ATP synthase complex	14/5496	23/19559	0.00102788	0.00729036	0.00478878	ATP5MC1/ATP5ME/ATP5MPL/ATP5F1E/ATP5F1D/ATP5MD/ATP5PO/ATP5MF/ATP5PD/ATP5MG/DMAC2L/ATP5MC2/ATP5PF/ATP5F1EP2	14
										CC	GO:0031253	cell projection membrane	123/5496	344/19559	0.00109746	0.0077124	0.005066	NME1/KANK1/BVES/ITGB3/SPRY2/TLN1/TCTN3/DPP4/SYNE2/EVC/PLEKHA1/GPR161/DRD1/PLEK2/LIMA1/PIP5K1C/ATP8B1/FERMT2/MACF1/MYO1C/EVC2/RPS3/SLC11A2/KSR1/DMD/ITGB1/BBS2/FERMT1/CLTB/MPP2/MSN/TRPV4/KIRREL1/DAGLA/FAM107A/PACSIN2/TPM1/EPS15/WLS/GABARAPL1/ITGA3/CFL1/TIRAP/EPS8/CTNNB1/TXNDC15/PDPN/PEX19/ATP1B2/CEACAM1/ASAP1/MTMR9/ARPC1A/SPTBN1/TCTN2/ABCG2/MTMR6/PROM2/PLB1/P2RY12/EEF1A1/ROM1/KCNB1/CDKL5/NCKAP1/PDE…	123
										CC	GO:0031300	intrinsic component of organelle membrane	140/5496	398/19559	0.00111754	0.00778214	0.00511181	RHBDD1/MFN2/MICOS13/PET100/STX10/DPM3/PCSK7/RNF180/FIS1/SLC22A17/YIF1A/CHCHD6/MUL1/MTLN/RAB26/CLSTN1/SUN2/FITM2/DPM2/VAMP3/PINK1/TIMM17B/UQCC3/PEX3/HACD4/STX12/ITM2B/SFXN4/LARGE1/TMEM43/WLS/TOMM40/RAB27B/EMC1/PTPRN2/ATF6/RNF152/LAMP1/DPAGT1/UBIAD1/SLC27A5/ZDHHC15/CANX/EMC9/CHCHD10/SLC35A4/RFNG/WFS1/TEX261/SYNE4/ENTPD4/HACD1/MMGT1/PEX26/SLC35A5/SPPL2A/DNAJC11/BSCL2/DNAJB2/RTN4/LAMP2/PIGK/P2RX1/SAR…	140
										CC	GO:0016234	inclusion body	35/5496	78/19559	0.00112835	0.00778663	0.00511476	KLF8/AGL/PINK1/LRRK2/HERPUD1/GPX1/PSEN1/FBXO7/EPS15/PRNP/RANGAP1/PRKN/KLHL14/CABIN1/PSMC5/ARIH1/ATXN1/STUB1/SFMBT2/PABPN1/ABI1/TDP2/PSAP/ZBTB14/WDFY3/BAG5/NUP98/DVL2/HDAC6/MIOX/EDEM1/ATF4/BAG3/XRN2/NUP153	35
[truncated: 185 more rows]

## Sheet: S6. Coefficient
gene	symbol	coef
[truncated: 7 more rows]

[truncated: 7 more sheets: S7. m5C scores KEGG & GO, S8.GDSC, S9. ssGSEA & cibersort, S10.TMA, S11.siALYREF RNA-seq, S12.ALYREF RIP-seq, S13ALYREF Functional Enrichment]
